# Supplementary material for: Phase separation driven by interchangeable properties in the intrinsically disordered regions of protein paralogs
Source: Commun Biol. 2022 Apr 29;5:400. doi: 10.1038/s42003-022-03354-4 (PMC9054762; doi:10.1038/s42003-022-03354-4)
Supplement: Supplementary file 4 — Supplementary Data 1 [file 42003_2022_3354_MOESM4_ESM.xlsx]

## Sheet: Sheet2
uniprot_id	gene_name	protein_name	orthomcl_name	grouped_uniprot_id	grouped_gene_name	grouped_paralog_num	residue_length	vl3_order_length	vl3_disorder_length	vl3 >=30	vl3 >=50	vlxt_order_length	vlxt_disorder_length	vlxt >=30	vlxt >=50	vsl2_order_length	vsl2_disorder_length	vsl2 >=30	vsl2 >=50
A0AV96	RBM47	RNA-binding protein 47 (RNA-binding motif protein 47)	OG6_105311	{A0AV96,Q9NQ94}	{RBM47,A1CF}	2	593	439	154	1	1	329	264	1	1	379	214	1	1
Q9NQ94	A1CF	APOBEC1 complementation factor (APOBEC1-stimulating protein)	OG6_105311	{A0AV96,Q9NQ94}	{RBM47,A1CF}	2	594	553	41	1	0	362	232	1	1	489	105	0	0
Q15415	RBMY1J	RNA-binding motif protein, Y chromosome, family 1 member F/J (Y chromosome RNA recognition motif 2)	OG6_118108	{A6NDE4,P0C7P1,A6NEQ0,P0DJD3,Q15415}	{RBMY1B,RBMY1D,RBMY1E,RBMY1A1,RBMY1J}	5	496	72	424	1	1	280	216	1	1	53	443	1	1
A6NDE4	RBMY1B	RNA-binding motif protein, Y chromosome, family 1 member B	OG6_118108	{A6NDE4,P0C7P1,A6NEQ0,P0DJD3,Q15415}	{RBMY1B,RBMY1D,RBMY1E,RBMY1A1,RBMY1J}	5	496	72	424	1	1	268	228	1	1	52	444	1	1
P0C7P1	RBMY1D	RNA-binding motif protein, Y chromosome, family 1 member D	OG6_118108	{A6NDE4,P0C7P1,A6NEQ0,P0DJD3,Q15415}	{RBMY1B,RBMY1D,RBMY1E,RBMY1A1,RBMY1J}	5	496	72	424	1	1	268	228	1	1	52	444	1	1
A6NEQ0	RBMY1E	RNA-binding motif protein, Y chromosome, family 1 member E	OG6_118108	{A6NDE4,P0C7P1,A6NEQ0,P0DJD3,Q15415}	{RBMY1B,RBMY1D,RBMY1E,RBMY1A1,RBMY1J}	5	496	72	424	1	1	268	228	1	1	52	444	1	1
P0DJD3	RBMY1A1	RNA-binding motif protein, Y chromosome, family 1 member A1 (RNA-binding motif protein 1) (RNA-binding motif protein 2) (Y chromosome RNA recognition motif 1) (hRBMY)	OG6_118108	{A6NDE4,P0C7P1,A6NEQ0,P0DJD3,Q15415}	{RBMY1B,RBMY1D,RBMY1E,RBMY1A1,RBMY1J}	5	496	72	424	1	1	269	227	1	1	52	444	1	1
A6NMX2	EIF4E1B	Eukaryotic translation initiation factor 4E type 1B	OG6_100627	{A6NMX2,P06730}	{EIF4E1B,EIF4E}	2	242	197	45	1	0	145	97	1	1	161	81	1	1
P06730	EIF4E	Eukaryotic translation initiation factor 4E (eIF-4E) (eIF4E) (eIF-4F 25 kDa subunit) (mRNA cap-binding protein)	OG6_100627	{A6NMX2,P06730}	{EIF4E1B,EIF4E}	2	217	186	31	1	0	149	68	0	0	159	58	1	0
B5MCY1	TDRD15	Tudor domain-containing protein 15	OG6_110186	{B5MCY1,O60522}	{TDRD15,TDRD6}	2	1934	1657	277	1	1	1712	222	1	1	1627	307	1	1
O60522	TDRD6	Tudor domain-containing protein 6 (Antigen NY-CO-45) (Cancer/testis antigen 41.2) (CT41.2)	OG6_110186	{B5MCY1,O60522}	{TDRD15,TDRD6}	2	2096	1531	565	1	1	1645	451	1	1	1433	663	1	1
B5ME19	EIF3CL	Eukaryotic translation initiation factor 3 subunit C-like protein	OG6_101999	{B5ME19,Q99613}	{EIF3CL,EIF3C}	2	914	539	375	1	1	472	442	1	1	481	433	1	1
Q99613	EIF3C	Eukaryotic translation initiation factor 3 subunit C (eIF3c) (Eukaryotic translation initiation factor 3 subunit 8) (eIF3 p110)	OG6_101999	{B5ME19,Q99613}	{EIF3CL,EIF3C}	2	913	539	374	1	1	472	441	1	1	481	432	1	1
O00178	GTPBP1	GTP-binding protein 1 (G-protein 1) (GP-1) (GP1)	OG6_100969	{O00178,Q9BX10}	{GTPBP1,GTPBP2}	2	669	429	240	1	1	376	293	1	1	417	252	1	1
Q9BX10	GTPBP2	GTP-binding protein 2	OG6_100969	{O00178,Q9BX10}	{GTPBP1,GTPBP2}	2	602	482	120	1	1	394	208	1	1	469	133	1	1
O00571	DDX3X	ATP-dependent RNA helicase DDX3X (EC 3.6.4.13) (CAP-Rf) (DEAD box protein 3, X-chromosomal) (DEAD box, X isoform) (DBX) (Helicase-like protein 2) (HLP2)	OG6_100461	{O00571,Q9NQI0,O15523}	{DDX3X,DDX4,DDX3Y}	3	662	428	234	1	1	444	218	1	0	391	271	1	1
Q9NQI0	DDX4	Probable ATP-dependent RNA helicase DDX4 (EC 3.6.4.13) (DEAD box protein 4) (Vasa homolog)	OG6_100461	{O00571,Q9NQI0,O15523}	{DDX3X,DDX4,DDX3Y}	3	724	421	303	1	1	548	176	1	0	398	326	1	1
O15523	DDX3Y	ATP-dependent RNA helicase DDX3Y (EC 3.6.4.13) (DEAD box protein 3, Y-chromosomal)	OG6_100461	{O00571,Q9NQI0,O15523}	{DDX3X,DDX4,DDX3Y}	3	660	414	246	1	1	451	209	1	0	388	272	1	1
O14787	TNPO2	Transportin-2 (Karyopherin beta-2b)	OG6_101362	{O14787,Q92973}	{TNPO2,TNPO1}	2	897	818	79	1	1	745	152	1	0	759	138	1	1
Q92973	TNPO1	Transportin-1 (Importin beta-2) (Karyopherin beta-2) (M9 region interaction protein) (MIP)	OG6_101362	{O14787,Q92973}	{TNPO2,TNPO1}	2	898	801	97	1	1	764	134	0	0	759	139	1	0
O15047	SETD1A	Histone-lysine N-methyltransferase SETD1A (EC 2.1.1.354) (Lysine N-methyltransferase 2F) (SET domain-containing protein 1A) (hSET1A) (Set1/Ash2 histone methyltransferase complex subunit SET1)	OG6_101262	{O15047,Q9UPS6}	{SETD1A,SETD1B}	2	1707	500	1207	1	1	645	1062	1	1	398	1309	1	1
Q9UPS6	SETD1B	Histone-lysine N-methyltransferase SETD1B (EC 2.1.1.354) (Lysine N-methyltransferase 2G) (SET domain-containing protein 1B) (hSET1B)	OG6_101262	{O15047,Q9UPS6}	{SETD1A,SETD1B}	2	1966	499	1467	1	1	682	1284	1	1	416	1550	1	1
O15397	IPO8	Importin-8 (Imp8) (Ran-binding protein 8) (RanBP8)	OG6_101190	{O15397,O95373}	{IPO8,IPO7}	2	1037	965	72	1	1	907	130	1	1	902	135	1	1
O95373	IPO7	Importin-7 (Imp7) (Ran-binding protein 7) (RanBP7)	OG6_101190	{O15397,O95373}	{IPO8,IPO7}	2	1038	927	111	1	1	819	219	1	1	844	194	1	1
O43414	ERI3	ERI1 exoribonuclease 3 (EC 3.1.-.-) (Prion interactor 1) (Prion protein-interacting protein)	OG6_102290	{O43414,Q8IV48}	{ERI3,ERI1}	2	337	326	11	0	0	269	68	1	0	290	47	1	0
Q8IV48	ERI1	3'-5' exoribonuclease 1 (EC 3.1.-.-) (3'-5' exonuclease ERI1) (Eri-1 homolog) (Histone mRNA 3'-end-specific exoribonuclease) (Histone mRNA 3'-exonuclease 1) (Protein 3'hExo) (HEXO)	OG6_102290	{O43414,Q8IV48}	{ERI3,ERI1}	2	349	233	116	1	1	214	135	1	0	215	134	1	1
O60506	SYNCRIP	Heterogeneous nuclear ribonucleoprotein Q (hnRNP Q) (Glycine- and tyrosine-rich RNA-binding protein) (GRY-RBP) (NS1-associated protein 1) (Synaptotagmin-binding, cytoplasmic RNA-interacting protein)	OG6_104511	{O60506,O43390}	{SYNCRIP,HNRNPR}	2	623	298	325	1	1	355	268	1	1	283	340	1	1
O43390	HNRNPR	Heterogeneous nuclear ribonucleoprotein R (hnRNP R)	OG6_104511	{O60506,O43390}	{SYNCRIP,HNRNPR}	2	633	287	346	1	1	342	291	1	1	261	372	1	1
O60518	RANBP6	Ran-binding protein 6 (RanBP6)	OG6_101397	{O60518,O00410}	{RANBP6,IPO5}	2	1105	1007	98	1	1	931	174	0	0	989	116	1	0
O00410	IPO5	Importin-5 (Imp5) (Importin subunit beta-3) (Karyopherin beta-3) (Ran-binding protein 5) (RanBP5)	OG6_101397	{O60518,O00410}	{RANBP6,IPO5}	2	1097	1010	87	1	1	923	174	1	0	956	141	1	0
O60563	CCNT1	Cyclin-T1 (CycT1) (Cyclin-T)	OG6_105617	{O60563,O60583}	{CCNT1,CCNT2}	2	726	279	447	1	1	390	336	1	1	237	489	1	1
O60583	CCNT2	Cyclin-T2 (CycT2)	OG6_105617	{O60563,O60583}	{CCNT1,CCNT2}	2	730	227	503	1	1	360	370	1	1	226	504	1	1
O60812	HNRNPCL1	Heterogeneous nuclear ribonucleoprotein C-like 1 (hnRNP C-like-1) (hnRNP core protein C-like 1)	OG6_106780	{O60812,P07910}	{HNRNPCL1,HNRNPC}	2	293	128	165	1	1	135	158	1	1	95	198	1	1
P07910	HNRNPC	Heterogeneous nuclear ribonucleoproteins C1/C2 (hnRNP C1/C2)	OG6_106780	{O60812,P07910}	{HNRNPCL1,HNRNPC}	2	306	85	221	1	1	137	169	1	1	74	232	1	1
O75400	PRPF40A	Pre-mRNA-processing factor 40 homolog A (Fas ligand-associated factor 1) (Formin-binding protein 11) (Formin-binding protein 3) (Huntingtin yeast partner A) (Huntingtin-interacting protein 10) (HIP-10) (Huntingtin-interacting protein A) (Renal carcinoma antigen NY-REN-6)	OG6_101966	{O75400,Q6NWY9}	{PRPF40A,PRPF40B}	2	957	237	720	1	1	438	519	1	1	175	782	1	1
Q6NWY9	PRPF40B	Pre-mRNA-processing factor 40 homolog B (Huntingtin yeast partner C) (Huntingtin-interacting protein C)	OG6_101966	{O75400,Q6NWY9}	{PRPF40A,PRPF40B}	2	871	323	548	1	1	369	502	1	1	219	652	1	1
O75460	ERN1	Serine/threonine-protein kinase/endoribonuclease IRE1 (Endoplasmic reticulum-to-nucleus signaling 1) (Inositol-requiring protein 1) (hIRE1p) (Ire1-alpha) (IRE1a) [Includes: Serine/threonine-protein kinase (EC 2.7.11.1); Endoribonuclease (EC 3.1.26.-)]	OG6_102150	{O75460,Q76MJ5}	{ERN1,ERN2}	2	977	765	212	1	1	679	298	1	1	682	295	1	1
Q76MJ5	ERN2	Serine/threonine-protein kinase/endoribonuclease IRE2 (Endoplasmic reticulum-to-nucleus signaling 2) (Inositol-requiring protein 2) (hIRE2p) (Ire1-beta) (IRE1b) [Includes: Serine/threonine-protein kinase (EC 2.7.11.1); Endoribonuclease (EC 3.1.26.-)]	OG6_102150	{O75460,Q76MJ5}	{ERN1,ERN2}	2	926	774	152	1	1	601	325	1	0	661	265	1	1
O95758	PTBP3	Polypyrimidine tract-binding protein 3 (Regulator of differentiation 1) (Rod1)	OG6_101075	{O95758,P26599,Q9UKA9}	{PTBP3,PTBP1,PTBP2}	3	552	426	126	1	1	357	195	1	0	335	217	1	1
P26599	PTBP1	Polypyrimidine tract-binding protein 1 (PTB) (57 kDa RNA-binding protein PPTB-1) (Heterogeneous nuclear ribonucleoprotein I) (hnRNP I)	OG6_101075	{O95758,P26599,Q9UKA9}	{PTBP3,PTBP1,PTBP2}	3	531	406	125	1	1	338	193	1	0	315	216	1	1
Q9UKA9	PTBP2	Polypyrimidine tract-binding protein 2 (Neural polypyrimidine tract-binding protein) (Neurally-enriched homolog of PTB) (PTB-like protein)	OG6_101075	{O95758,P26599,Q9UKA9}	{PTBP3,PTBP1,PTBP2}	3	531	436	95	1	1	350	181	1	0	326	205	1	1
O95786	DDX58	Antiviral innate immune response receptor RIG-I (DEAD box protein 58) (Probable ATP-dependent RNA helicase DDX58) (EC 3.6.4.13) (RIG-I-like receptor 1) (RLR-1) (Retinoic acid-inducible gene 1 protein) (RIG-1) (Retinoic acid-inducible gene I protein) (RIG-I)	OG6_106046	{O95786,Q9BYX4}	{DDX58,IFIH1}	2	925	768	157	1	1	744	181	0	0	736	189	1	1
Q9BYX4	IFIH1	Interferon-induced helicase C domain-containing protein 1 (EC 3.6.4.13) (Clinically amyopathic dermatomyositis autoantigen 140 kDa) (CADM-140 autoantigen) (Helicase with 2 CARD domains) (Helicard) (Interferon-induced with helicase C domain protein 1) (Melanoma differentiation-associated protein 5) (MDA-5) (Murabutide down-regulated protein) (RIG-I-like receptor 2) (RLR-2) (RNA helicase-DEAD box p…	OG6_106046	{O95786,Q9BYX4}	{DDX58,IFIH1}	2	1025	791	234	1	1	676	349	1	1	643	382	1	1
P08579	SNRPB2	U2 small nuclear ribonucleoprotein B'' (U2 snRNP B'')	OG6_100753	{P08579,P09012}	{SNRPB2,SNRPA}	2	225	153	72	1	1	156	69	1	1	122	103	1	1
P09012	SNRPA	U1 small nuclear ribonucleoprotein A (U1 snRNP A) (U1-A) (U1A)	OG6_100753	{P08579,P09012}	{SNRPB2,SNRPA}	2	282	161	121	1	1	145	137	1	1	124	158	1	1
P10153	RNASE2	Non-secretory ribonuclease (EC 4.6.1.18) (Eosinophil-derived neurotoxin) (RNase UpI-2) (Ribonuclease 2) (RNase 2) (Ribonuclease US)	OG6_117438	{P10153,P12724}	{RNASE2,RNASE3}	2	161	140	21	0	0	135	26	0	0	106	55	0	0
P12724	RNASE3	Eosinophil cationic protein (ECP) (EC 3.1.27.-) (Ribonuclease 3) (RNase 3)	OG6_117438	{P10153,P12724}	{RNASE2,RNASE3}	2	160	144	16	0	0	149	11	0	0	139	21	0	0
P11940	PABPC1	Polyadenylate-binding protein 1 (PABP-1) (Poly(A)-binding protein 1)	OG6_100425	{P11940,Q13310,Q9H361,Q4VXU2}	{PABPC1,PABPC4,PABPC3,PABPC1L}	4	636	294	342	1	1	308	328	1	1	280	356	1	1
Q13310	PABPC4	Polyadenylate-binding protein 4 (PABP-4) (Poly(A)-binding protein 4) (Activated-platelet protein 1) (APP-1) (Inducible poly(A)-binding protein) (iPABP)	OG6_100425	{P11940,Q13310,Q9H361,Q4VXU2}	{PABPC1,PABPC4,PABPC3,PABPC1L}	4	644	313	331	1	1	368	276	1	1	302	342	1	1
Q9H361	PABPC3	Polyadenylate-binding protein 3 (PABP-3) (Poly(A)-binding protein 3) (Testis-specific poly(A)-binding protein)	OG6_100425	{P11940,Q13310,Q9H361,Q4VXU2}	{PABPC1,PABPC4,PABPC3,PABPC1L}	4	631	294	337	1	1	348	283	1	1	294	337	1	1
Q4VXU2	PABPC1L	Polyadenylate-binding protein 1-like	OG6_100425	{P11940,Q13310,Q9H361,Q4VXU2}	{PABPC1,PABPC4,PABPC3,PABPC1L}	4	614	394	220	1	1	356	258	1	1	351	263	1	1
P13639	EEF2	Elongation factor 2 (EF-2)	OG6_100212	{P13639,Q15029}	{EEF2,EFTUD2}	2	858	744	114	1	1	626	232	1	0	639	219	1	1
Q15029	EFTUD2	116 kDa U5 small nuclear ribonucleoprotein component (Elongation factor Tu GTP-binding domain-containing protein 2) (SNU114 homolog) (hSNU114) (U5 snRNP-specific protein, 116 kDa) (U5-116 kDa)	OG6_100212	{P13639,Q15029}	{EEF2,EFTUD2}	2	972	862	110	1	1	774	198	1	0	754	218	1	1
P14678	SNRPB	Small nuclear ribonucleoprotein-associated proteins B and B' (snRNP-B) (Sm protein B/B') (Sm-B/B') (SmB/B')	OG6_101868	{P14678,P63162}	{SNRPB,SNRPN}	2	240	52	188	1	1	41	199	1	1	48	192	1	1
P63162	SNRPN	Small nuclear ribonucleoprotein-associated protein N (snRNP-N) (Sm protein D) (Sm-D) (Sm protein N) (Sm-N) (SmN) (Tissue-specific-splicing protein)	OG6_101868	{P14678,P63162}	{SNRPB,SNRPN}	2	240	51	189	1	1	41	199	1	1	46	194	1	1
P15170	GSPT1	Eukaryotic peptide chain release factor GTP-binding subunit ERF3A (Eukaryotic peptide chain release factor subunit 3a) (eRF3a) (G1 to S phase transition protein 1 homolog)	OG6_101550	{P15170,Q8IYD1}	{GSPT1,GSPT2}	2	499	478	21	0	0	338	161	1	1	373	126	1	1
Q8IYD1	GSPT2	Eukaryotic peptide chain release factor GTP-binding subunit ERF3B (Eukaryotic peptide chain release factor subunit 3b) (eRF3b) (G1 to S phase transition protein 2 homolog)	OG6_101550	{P15170,Q8IYD1}	{GSPT1,GSPT2}	2	628	424	204	1	1	358	270	1	1	371	257	1	1
P17844	DDX5	Probable ATP-dependent RNA helicase DDX5 (EC 3.6.4.13) (DEAD box protein 5) (RNA helicase p68)	OG6_100364	{P17844,Q92841}	{DDX5,DDX17}	2	614	451	163	1	1	406	208	1	0	362	252	1	1
Q92841	DDX17	Probable ATP-dependent RNA helicase DDX17 (EC 3.6.4.13) (DEAD box protein 17) (DEAD box protein p72) (DEAD box protein p82) (RNA-dependent helicase p72)	OG6_100364	{P17844,Q92841}	{DDX5,DDX17}	2	729	403	326	1	1	397	332	1	1	391	338	1	1
P21399	ACO1	Cytoplasmic aconitate hydratase (Aconitase) (EC 4.2.1.3) (Citrate hydro-lyase) (Ferritin repressor protein) (Iron regulatory protein 1) (IRP1) (Iron-responsive element-binding protein 1) (IRE-BP 1)	OG6_101028	{P21399,P48200}	{ACO1,IREB2}	2	889	834	55	1	0	733	156	1	0	770	119	0	0
P48200	IREB2	Iron-responsive element-binding protein 2 (IRE-BP 2) (Iron regulatory protein 2) (IRP2)	OG6_101028	{P21399,P48200}	{ACO1,IREB2}	2	963	879	84	1	1	764	199	1	0	761	202	1	1
P22087	FBL	rRNA 2'-O-methyltransferase fibrillarin (EC 2.1.1.-) (34 kDa nucleolar scleroderma antigen) (Histone-glutamine methyltransferase) (U6 snRNA 2'-O-methyltransferase fibrillarin)	OG6_100868	{P22087,A6NHQ2}	{FBL,FBLL1}	2	321	178	143	1	1	179	142	1	1	176	145	1	1
A6NHQ2	FBLL1	rRNA/tRNA 2'-O-methyltransferase fibrillarin-like protein 1 (EC 2.1.1.-) (Protein-glutamine methyltransferase)	OG6_100868	{P22087,A6NHQ2}	{FBL,FBLL1}	2	334	193	141	1	1	156	178	1	0	197	137	1	1
P22626	HNRNPA2B1	Heterogeneous nuclear ribonucleoproteins A2/B1 (hnRNP A2/B1)	OG6_103644	{P22626,P09651,Q32P51}	{HNRNPA2B1,HNRNPA1,HNRNPA1L2}	3	353	122	231	1	1	204	149	1	0	106	247	1	1
P09651	HNRNPA1	Heterogeneous nuclear ribonucleoprotein A1 (hnRNP A1) (Helix-destabilizing protein) (Single-strand RNA-binding protein) (hnRNP core protein A1) [Cleaved into: Heterogeneous nuclear ribonucleoprotein A1, N-terminally processed]	OG6_103644	{P22626,P09651,Q32P51}	{HNRNPA2B1,HNRNPA1,HNRNPA1L2}	3	372	110	262	1	1	240	132	1	0	111	261	1	1
Q32P51	HNRNPA1L2	Heterogeneous nuclear ribonucleoprotein A1-like 2 (hnRNP A1-like 2) (hnRNP core protein A1-like 2)	OG6_103644	{P22626,P09651,Q32P51}	{HNRNPA2B1,HNRNPA1,HNRNPA1L2}	3	320	112	208	1	1	232	88	1	0	118	202	1	1
P29728	OAS2	2'-5'-oligoadenylate synthase 2 ((2-5')oligo(A) synthase 2) (2-5A synthase 2) (EC 2.7.7.84) (p69 OAS / p71 OAS) (p69OAS / p71OAS)	OG6_109111	{P29728,Q9Y6K5}	{OAS2,OAS3}	2	719	650	69	1	1	592	127	0	0	563	156	1	0
Q9Y6K5	OAS3	2'-5'-oligoadenylate synthase 3 ((2-5')oligo(A) synthase 3) (2-5A synthase 3) (EC 2.7.7.84) (p100 OAS) (p100OAS)	OG6_109111	{P29728,Q9Y6K5}	{OAS2,OAS3}	2	1087	954	133	1	1	829	258	1	1	831	256	1	1
P35268	RPL22	60S ribosomal protein L22 (EBER-associated protein) (EAP) (Epstein-Barr virus small RNA-associated protein) (Heparin-binding protein HBp15) (Large ribosomal subunit protein eL22)	OG6_101015	{P35268,Q6P5R6}	{RPL22,RPL22L1}	2	128	77	51	0	0	94	34	0	0	85	43	0	0
Q6P5R6	RPL22L1	60S ribosomal protein L22-like 1 (Large ribosomal subunit protein eL22-like 1)	OG6_101015	{P35268,Q6P5R6}	{RPL22,RPL22L1}	2	122	86	36	0	0	88	34	0	0	94	28	0	0
P39023	RPL3	60S ribosomal protein L3 (HIV-1 TAR RNA-binding protein B) (TARBP-B) (Large ribosomal subunit protein uL3)	OG6_100665	{P39023,Q92901}	{RPL3,RPL3L}	2	403	302	101	1	0	241	162	1	0	251	152	1	0
Q92901	RPL3L	60S ribosomal protein L3-like (Large ribosomal subunit protein uL3-like)	OG6_100665	{P39023,Q92901}	{RPL3,RPL3L}	2	407	313	94	1	0	267	140	1	0	277	130	1	0
P41091	EIF2S3	Eukaryotic translation initiation factor 2 subunit 3 (EC 3.6.5.3) (Eukaryotic translation initiation factor 2 subunit gamma X) (eIF-2-gamma X) (eIF-2gX)	OG6_101121	{P41091,Q2VIR3}	{EIF2S3,EIF2S3L}	2	472	435	37	0	0	380	92	0	0	392	80	0	0
Q2VIR3	EIF2S3L	Eukaryotic translation initiation factor 2 subunit 3B (EC 3.6.5.3) (Eukaryotic translation initiation factor 2 subunit gamma A) (eIF-2-gamma A) (eIF-2gA)	OG6_101121	{P41091,Q2VIR3}	{EIF2S3,EIF2S3L}	2	472	436	36	0	0	377	95	0	0	392	80	0	0
P41567	EIF1	Eukaryotic translation initiation factor 1 (eIF1) (A121) (Protein translation factor SUI1 homolog) (Sui1iso1)	OG6_100635	{P41567,O60739}	{EIF1,EIF1B}	2	113	113	0	0	0	98	15	0	0	89	24	0	0
O60739	EIF1B	Eukaryotic translation initiation factor 1b (eIF1b) (Protein translation factor SUI1 homolog GC20)	OG6_100635	{P41567,O60739}	{EIF1,EIF1B}	2	113	113	0	0	0	97	16	0	0	93	20	0	0
P47813	EIF1AX	Eukaryotic translation initiation factor 1A, X-chromosomal (eIF-1A X isoform) (Eukaryotic translation initiation factor 4C) (eIF-4C)	OG6_100738	{P47813,O14602}	{EIF1AX,EIF1AY}	2	144	71	73	1	0	71	73	1	0	70	74	1	0
O14602	EIF1AY	Eukaryotic translation initiation factor 1A, Y-chromosomal (eIF-1A Y isoform) (Eukaryotic translation initiation factor 4C) (eIF-4C)	OG6_100738	{P47813,O14602}	{EIF1AX,EIF1AY}	2	144	73	71	1	0	72	72	1	0	71	73	1	0
P12081	HARS	Histidine--tRNA ligase, cytoplasmic (EC 6.1.1.21) (Histidyl-tRNA synthetase) (HisRS)	OG6_100351	{P49590,P12081}	{HARS2,HARS}	2	509	406	103	1	1	349	160	1	0	371	138	1	1
P49590	HARS2	Histidine--tRNA ligase, mitochondrial (EC 6.1.1.21) (Histidine--tRNA ligase-like) (Histidyl-tRNA synthetase) (HisRS)	OG6_100351	{P49590,P12081}	{HARS2,HARS}	2	506	451	55	1	0	385	121	1	0	407	99	0	0
P49761	CLK3	Dual specificity protein kinase CLK3 (EC 2.7.12.1) (CDC-like kinase 3)	OG6_100708	{P49761,Q9HAZ1,P49760,P49759}	{CLK3,CLK4,CLK2,CLK1}	4	638	371	267	1	1	363	275	1	1	297	341	1	1
Q9HAZ1	CLK4	Dual specificity protein kinase CLK4 (EC 2.7.12.1) (CDC-like kinase 4)	OG6_100708	{P49761,Q9HAZ1,P49760,P49759}	{CLK3,CLK4,CLK2,CLK1}	4	481	345	136	1	1	321	160	1	1	277	204	1	1
P49760	CLK2	Dual specificity protein kinase CLK2 (EC 2.7.12.1) (CDC-like kinase 2)	OG6_100708	{P49761,Q9HAZ1,P49760,P49759}	{CLK3,CLK4,CLK2,CLK1}	4	499	375	124	1	1	276	223	1	1	292	207	1	1
P49759	CLK1	Dual specificity protein kinase CLK1 (EC 2.7.12.1) (CDC-like kinase 1)	OG6_100708	{P49761,Q9HAZ1,P49760,P49759}	{CLK3,CLK4,CLK2,CLK1}	4	484	316	168	1	1	312	172	1	1	282	202	1	1
P51003	PAPOLA	Poly(A) polymerase alpha (PAP-alpha) (EC 2.7.7.19) (Polynucleotide adenylyltransferase alpha)	OG6_100691	{P51003,Q9BWT3,Q9NRJ5}	{PAPOLA,PAPOLG,PAPOLB}	3	745	449	296	1	1	418	327	1	1	434	311	1	1
Q9BWT3	PAPOLG	Poly(A) polymerase gamma (PAP-gamma) (EC 2.7.7.19) (Neo-poly(A) polymerase) (Neo-PAP) (Polynucleotide adenylyltransferase gamma) (SRP RNA 3'-adenylating enzyme) (Signal recognition particle RNA-adenylating enzyme) (SRP RNA-adenylating enzyme)	OG6_100691	{P51003,Q9BWT3,Q9NRJ5}	{PAPOLA,PAPOLG,PAPOLB}	3	736	476	260	1	1	431	305	1	1	423	313	1	1
Q9NRJ5	PAPOLB	Poly(A) polymerase beta (PAP-beta) (EC 2.7.7.19) (Polynucleotide adenylyltransferase beta) (Testis-specific poly(A) polymerase)	OG6_100691	{P51003,Q9BWT3,Q9NRJ5}	{PAPOLA,PAPOLG,PAPOLB}	3	636	437	199	1	1	435	201	1	0	433	203	1	1
P51116	FXR2	Fragile X mental retardation syndrome-related protein 2	OG6_102557	{P51116,Q06787,P51114}	{FXR2,FMR1,FXR1}	3	673	331	342	1	1	245	428	1	1	303	370	1	1
Q06787	FMR1	Synaptic functional regulator FMR1 (Fragile X mental retardation protein 1) (FMRP) (Protein FMR-1)	OG6_102557	{P51116,Q06787,P51114}	{FXR2,FMR1,FXR1}	3	632	361	271	1	1	360	272	1	1	312	320	1	1
P51114	FXR1	Fragile X mental retardation syndrome-related protein 1 (hFXR1p)	OG6_102557	{P51116,Q06787,P51114}	{FXR2,FMR1,FXR1}	3	621	323	298	1	1	278	343	1	1	309	312	1	1
P51513	NOVA1	RNA-binding protein Nova-1 (Neuro-oncological ventral antigen 1) (Onconeural ventral antigen 1) (Paraneoplastic Ri antigen) (Ventral neuron-specific protein 1)	OG6_103746	{P51513,Q9UNW9}	{NOVA1,NOVA2}	2	507	341	166	1	1	199	308	1	1	280	227	1	1
Q9UNW9	NOVA2	RNA-binding protein Nova-2 (Astrocytic NOVA1-like RNA-binding protein) (Neuro-oncological ventral antigen 2)	OG6_103746	{P51513,Q9UNW9}	{NOVA1,NOVA2}	2	492	267	225	1	1	180	312	1	1	234	258	1	1
P51816	AFF2	AF4/FMR2 family member 2 (Fragile X E mental retardation syndrome protein) (Fragile X mental retardation 2 protein) (FMR2P) (Protein FMR-2) (Protein Ox19)	OG6_108164	{P51816,P51826}	{AFF2,AFF3}	2	1311	340	971	1	1	598	713	1	1	246	1065	1	1
P51826	AFF3	AF4/FMR2 family member 3 (Lymphoid nuclear protein related to AF4) (Protein LAF-4)	OG6_108164	{P51816,P51826}	{AFF2,AFF3}	2	1226	289	937	1	1	416	810	1	1	196	1030	1	1
P52435	POLR2J	DNA-directed RNA polymerase II subunit RPB11-a (RNA polymerase II subunit B11-a) (RPB11a) (DNA-directed RNA polymerase II subunit J-1) (RNA polymerase II 13.3 kDa subunit)	OG6_101401	{P52435,Q9GZM3}	{POLR2J,POLR2J2}	2	117	117	0	0	0	75	42	1	0	100	17	0	0
Q9GZM3	POLR2J2	DNA-directed RNA polymerase II subunit RPB11-b1 (RNA polymerase II subunit B11-b1) (RPB11b1) (DNA-directed RNA polymerase II subunit J2)	OG6_101401	{P52435,Q9GZM3}	{POLR2J,POLR2J2}	2	115	114	1	0	0	90	25	0	0	102	13	0	0
P52597	HNRNPF	Heterogeneous nuclear ribonucleoprotein F (hnRNP F) (Nucleolin-like protein mcs94-1) [Cleaved into: Heterogeneous nuclear ribonucleoprotein F, N-terminally processed]	OG6_102542	{P52597,P55795,P31943}	{HNRNPF,HNRNPH2,HNRNPH1}	3	415	322	93	1	0	229	186	1	0	247	168	1	1
P55795	HNRNPH2	Heterogeneous nuclear ribonucleoprotein H2 (hnRNP H2) (FTP-3) (Heterogeneous nuclear ribonucleoprotein H') (hnRNP H') [Cleaved into: Heterogeneous nuclear ribonucleoprotein H2, N-terminally processed]	OG6_102542	{P52597,P55795,P31943}	{HNRNPF,HNRNPH2,HNRNPH1}	3	449	264	185	1	1	286	163	1	1	214	235	1	1
P31943	HNRNPH1	Heterogeneous nuclear ribonucleoprotein H (hnRNP H) [Cleaved into: Heterogeneous nuclear ribonucleoprotein H, N-terminally processed]	OG6_102542	{P52597,P55795,P31943}	{HNRNPF,HNRNPH2,HNRNPH1}	3	449	278	171	1	1	284	165	1	1	219	230	1	1
P61254	RPL26	60S ribosomal protein L26 (Large ribosomal subunit protein uL24)	OG6_100790	{P61254,Q9UNX3}	{RPL26,RPL26L1}	2	145	30	115	1	1	47	98	1	0	49	96	1	1
Q9UNX3	RPL26L1	60S ribosomal protein L26-like 1 (Large ribosomal subunit protein uL24-like 1)	OG6_100790	{P61254,Q9UNX3}	{RPL26,RPL26L1}	2	145	30	115	1	1	51	94	1	0	49	96	1	1
P61326	MAGOH	Protein mago nashi homolog	OG6_102299	{P61326,Q96A72}	{MAGOH,MAGOHB}	2	146	146	0	0	0	102	44	1	0	122	24	0	0
Q96A72	MAGOHB	Protein mago nashi homolog 2	OG6_102299	{P61326,Q96A72}	{MAGOH,MAGOHB}	2	148	148	0	0	0	102	46	1	0	124	24	0	0
P82912	MRPS11	28S ribosomal protein S11, mitochondrial (MRP-S11) (S11mt) (Cervical cancer proto-oncogene 2 protein) (HCC-2) (Mitochondrial small ribosomal subunit protein uS11m)	OG6_100266	{P62263,P82912}	{RPS14,MRPS11}	2	194	194	0	0	0	143	51	0	0	137	57	1	0
P62263	RPS14	40S ribosomal protein S14 (Small ribosomal subunit protein uS11)	OG6_100266	{P62263,P82912}	{RPS14,MRPS11}	2	151	81	70	1	1	55	96	1	1	75	76	1	1
Q9Y2R5	MRPS17	28S ribosomal protein S17, mitochondrial (MRP-S17) (S17mt) (Mitochondrial small ribosomal subunit protein uS17m)	OG6_100208	{P62280,Q9Y2R5}	{RPS11,MRPS17}	2	130	101	29	0	0	81	49	0	0	98	32	0	0
P62280	RPS11	40S ribosomal protein S11 (Small ribosomal subunit protein uS17)	OG6_100208	{P62280,Q9Y2R5}	{RPS11,MRPS17}	2	158	112	46	1	0	117	41	0	0	123	35	0	0
P62701	RPS4X	40S ribosomal protein S4, X isoform (SCR10) (Single copy abundant mRNA protein) (Small ribosomal subunit protein eS4)	OG6_100732	{P62701,P22090}	{RPS4X,RPS4Y1}	2	263	222	41	0	0	212	51	1	0	228	35	0	0
P22090	RPS4Y1	40S ribosomal protein S4, Y isoform 1 (Small ribosomal subunit protein eS4)	OG6_100732	{P62701,P22090}	{RPS4X,RPS4Y1}	2	263	223	40	0	0	216	47	0	0	229	34	0	0
P62891	RPL39	60S ribosomal protein L39 (Large ribosomal subunit protein eL39)	OG6_101109	{P62891,Q96EH5}	{RPL39,RPL39L}	2	51	0	51	1	1	9	42	1	0	0	51	1	1
Q96EH5	RPL39L	60S ribosomal protein L39-like (60S ribosomal protein L39-2) (Large ribosomal subunit protein eL39-like)	OG6_101109	{P62891,Q96EH5}	{RPL39,RPL39L}	2	51	0	51	1	1	10	41	1	0	0	51	1	1
P67809	YBX1	Y-box-binding protein 1 (YB-1) (CCAAT-binding transcription factor I subunit A) (CBF-A) (DNA-binding protein B) (DBPB) (Enhancer factor I subunit A) (EFI-A) (Nuclease-sensitive element-binding protein 1) (Y-box transcription factor)	OG6_100504	{P67809,P16989,Q9Y2T7}	{YBX1,YBX3,YBX2}	3	324	52	272	1	1	41	283	1	1	57	267	1	1
P16989	YBX3	Y-box-binding protein 3 (Cold shock domain-containing protein A) (DNA-binding protein A) (Single-strand DNA-binding protein NF-GMB)	OG6_100504	{P67809,P16989,Q9Y2T7}	{YBX1,YBX3,YBX2}	3	372	57	315	1	1	69	303	1	1	51	321	1	1
Q9Y2T7	YBX2	Y-box-binding protein 2 (Contrin) (DNA-binding protein C) (Dbpc) (Germ cell-specific Y-box-binding protein) (MSY2 homolog)	OG6_100504	{P67809,P16989,Q9Y2T7}	{YBX1,YBX3,YBX2}	3	364	53	311	1	1	56	308	1	1	53	311	1	1
P68104	EEF1A1	Elongation factor 1-alpha 1 (EF-1-alpha-1) (Elongation factor Tu) (EF-Tu) (Eukaryotic elongation factor 1 A-1) (eEF1A-1) (Leukocyte receptor cluster member 7)	OG6_100227	{P68104,Q05639}	{EEF1A1,EEF1A2}	2	462	377	85	1	0	344	118	0	0	319	143	0	0
Q05639	EEF1A2	Elongation factor 1-alpha 2 (EF-1-alpha-2) (Eukaryotic elongation factor 1 A-2) (eEF1A-2) (Statin-S1)	OG6_100227	{P68104,Q05639}	{EEF1A1,EEF1A2}	2	463	387	76	1	0	335	128	0	0	315	148	1	0
P78563	ADARB1	Double-stranded RNA-specific editase 1 (EC 3.5.4.37) (RNA-editing deaminase 1) (RNA-editing enzyme 1) (dsRNA adenosine deaminase)	OG6_104480	{P78563,Q9NS39}	{ADARB1,ADARB2}	2	741	513	228	1	1	485	256	1	1	407	334	1	1
Q9NS39	ADARB2	Double-stranded RNA-specific editase B2 (EC 3.5.-.-) (RNA-dependent adenosine deaminase 3) (RNA-editing deaminase 2) (RNA-editing enzyme 2) (dsRNA adenosine deaminase B2)	OG6_104480	{P78563,Q9NS39}	{ADARB1,ADARB2}	2	739	446	293	1	1	473	266	1	1	383	356	1	1
P84022	SMAD3	Mothers against decapentaplegic homolog 3 (MAD homolog 3) (Mad3) (Mothers against DPP homolog 3) (hMAD-3) (JV15-2) (SMAD family member 3) (SMAD 3) (Smad3) (hSMAD3)	OG6_104703	{P84022,Q15796}	{SMAD3,SMAD2}	2	425	306	119	1	1	321	104	1	1	285	140	1	1
Q15796	SMAD2	Mothers against decapentaplegic homolog 2 (MAD homolog 2) (Mothers against DPP homolog 2) (JV18-1) (Mad-related protein 2) (hMAD-2) (SMAD family member 2) (SMAD 2) (Smad2) (hSMAD2)	OG6_104703	{P84022,Q15796}	{SMAD3,SMAD2}	2	467	315	152	1	1	332	135	1	1	305	162	1	1
P84103	SRSF3	Serine/arginine-rich splicing factor 3 (Pre-mRNA-splicing factor SRP20) (Splicing factor, arginine/serine-rich 3)	OG6_101439	{P84103,Q16629}	{SRSF3,SRSF7}	2	164	61	103	1	1	68	96	1	1	42	122	1	1
Q16629	SRSF7	Serine/arginine-rich splicing factor 7 (Splicing factor 9G8) (Splicing factor, arginine/serine-rich 7)	OG6_101439	{P84103,Q16629}	{SRSF3,SRSF7}	2	238	67	171	1	1	93	145	1	1	45	193	1	1
P98175	RBM10	RNA-binding protein 10 (G patch domain-containing protein 9) (RNA-binding motif protein 10) (RNA-binding protein S1-1) (S1-1)	OG6_102541	{P98175,P52756}	{RBM10,RBM5}	2	930	194	736	1	1	393	537	1	1	163	767	1	1
P52756	RBM5	RNA-binding protein 5 (Protein G15) (Putative tumor suppressor LUCA15) (RNA-binding motif protein 5) (Renal carcinoma antigen NY-REN-9)	OG6_102541	{P98175,P52756}	{RBM10,RBM5}	2	815	321	494	1	1	443	372	1	1	277	538	1	1
P98179	RBM3	RNA-binding protein 3 (RNA-binding motif protein 3) (RNPL)	OG6_100265	{P98179,Q14011,P33240,Q9H0L4}	{RBM3,CIRBP,CSTF2,CSTF2T}	4	157	50	107	1	1	91	66	0	0	54	103	1	1
Q14011	CIRBP	Cold-inducible RNA-binding protein (A18 hnRNP) (Glycine-rich RNA-binding protein CIRP)	OG6_100265	{P98179,Q14011,P33240,Q9H0L4}	{RBM3,CIRBP,CSTF2,CSTF2T}	4	172	50	122	1	1	70	102	1	1	38	134	1	1
P33240	CSTF2	Cleavage stimulation factor subunit 2 (CF-1 64 kDa subunit) (Cleavage stimulation factor 64 kDa subunit) (CSTF 64 kDa subunit) (CstF-64)	OG6_100265	{P98179,Q14011,P33240,Q9H0L4}	{RBM3,CIRBP,CSTF2,CSTF2T}	4	577	120	457	1	1	171	406	1	1	109	468	1	1
Q9H0L4	CSTF2T	Cleavage stimulation factor subunit 2 tau variant (CF-1 64 kDa subunit tau variant) (Cleavage stimulation factor 64 kDa subunit tau variant) (CSTF 64 kDa subunit tau variant) (TauCstF-64)	OG6_100265	{P98179,Q14011,P33240,Q9H0L4}	{RBM3,CIRBP,CSTF2,CSTF2T}	4	616	119	497	1	1	159	457	1	1	102	514	1	1
Q01085	TIAL1	Nucleolysin TIAR (TIA-1-related protein)	OG6_103013	{Q01085,P31483}	{TIAL1,TIA1}	2	375	308	67	1	1	303	72	0	0	254	121	1	1
P31483	TIA1	Nucleolysin TIA-1 isoform p40 (RNA-binding protein TIA-1) (T-cell-restricted intracellular antigen-1) (TIA-1) (p40-TIA-1)	OG6_103013	{Q01085,P31483}	{TIAL1,TIA1}	2	386	291	95	1	0	284	102	1	0	237	149	1	1
Q04637	EIF4G1	Eukaryotic translation initiation factor 4 gamma 1 (eIF-4-gamma 1) (eIF-4G 1) (eIF-4G1) (p220)	OG6_101572	{Q04637,O43432}	{EIF4G1,EIF4G3}	2	1599	522	1077	1	1	620	979	1	1	459	1140	1	1
O43432	EIF4G3	Eukaryotic translation initiation factor 4 gamma 3 (eIF-4-gamma 3) (eIF-4G 3) (eIF4G 3) (eIF-4-gamma II) (eIF4GII)	OG6_101572	{Q04637,O43432}	{EIF4G1,EIF4G3}	2	1585	510	1075	1	1	649	936	1	1	481	1104	1	1
Q08170	SRSF4	Serine/arginine-rich splicing factor 4 (Pre-mRNA-splicing factor SRP75) (SRP001LB) (Splicing factor, arginine/serine-rich 4)	OG6_101955	{Q08170,Q13243}	{SRSF4,SRSF5}	2	494	127	367	1	1	117	377	1	1	112	382	1	1
Q13243	SRSF5	Serine/arginine-rich splicing factor 5 (Delayed-early protein HRS) (Pre-mRNA-splicing factor SRP40) (Splicing factor, arginine/serine-rich 5)	OG6_101955	{Q08170,Q13243}	{SRSF4,SRSF5}	2	272	95	177	1	1	91	181	1	1	83	189	1	1
Q13242	SRSF9	Serine/arginine-rich splicing factor 9 (Pre-mRNA-splicing factor SRp30C) (Splicing factor, arginine/serine-rich 9)	OG6_102665	{Q13242,Q07955}	{SRSF9,SRSF1}	2	221	123	98	1	1	148	73	0	0	106	115	1	1
Q07955	SRSF1	Serine/arginine-rich splicing factor 1 (Alternative-splicing factor 1) (ASF-1) (Splicing factor, arginine/serine-rich 1) (pre-mRNA-splicing factor SF2, P33 subunit)	OG6_102665	{Q13242,Q07955}	{SRSF9,SRSF1}	2	248	106	142	1	1	131	117	1	1	90	158	1	1
Q13838	DDX39B	Spliceosome RNA helicase DDX39B (EC 3.6.4.13) (56 kDa U2AF65-associated protein) (ATP-dependent RNA helicase p47) (DEAD box protein UAP56) (HLA-B-associated transcript 1 protein)	OG6_101150	{Q13838,O00148}	{DDX39B,DDX39A}	2	428	361	67	1	0	365	63	0	0	339	89	1	0
O00148	DDX39A	ATP-dependent RNA helicase DDX39A (EC 3.6.4.13) (DEAD box protein 39) (Nuclear RNA helicase URH49)	OG6_101150	{Q13838,O00148}	{DDX39B,DDX39A}	2	427	371	56	1	0	361	66	1	0	349	78	1	0
Q14151	SAFB2	Scaffold attachment factor B2 (SAF-B2)	OG6_110070	{Q14151,Q15424}	{SAFB2,SAFB}	2	953	51	902	1	1	223	730	1	1	65	888	1	1
Q15424	SAFB	Scaffold attachment factor B1 (SAF-B) (SAF-B1) (HSP27 estrogen response element-TATA box-binding protein) (HSP27 ERE-TATA-binding protein)	OG6_110070	{Q14151,Q15424}	{SAFB2,SAFB}	2	915	47	868	1	1	130	785	1	1	47	868	1	1
Q14240	EIF4A2	Eukaryotic initiation factor 4A-II (eIF-4A-II) (eIF4A-II) (EC 3.6.4.13) (ATP-dependent RNA helicase eIF4A-2)	OG6_101294	{Q14240,P60842}	{EIF4A2,EIF4A1}	2	407	381	26	0	0	323	84	0	0	368	39	0	0
P60842	EIF4A1	Eukaryotic initiation factor 4A-I (eIF-4A-I) (eIF4A-I) (EC 3.6.4.13) (ATP-dependent RNA helicase eIF4A-1)	OG6_101294	{Q14240,P60842}	{EIF4A2,EIF4A1}	2	406	375	31	1	0	313	93	1	0	359	47	0	0
Q14249	ENDOG	Endonuclease G, mitochondrial (Endo G) (EC 3.1.30.-)	OG6_102078	{Q14249,Q9Y2C4}	{ENDOG,EXOG}	2	297	188	109	1	1	204	93	1	0	179	118	1	1
Q9Y2C4	EXOG	Nuclease EXOG, mitochondrial (EC 3.1.30.-) (Endonuclease G-like 1) (Endo G-like 1)	OG6_102078	{Q14249,Q9Y2C4}	{ENDOG,EXOG}	2	368	333	35	1	0	295	73	0	0	260	108	1	0
Q14498	RBM39	RNA-binding protein 39 (CAPER alpha) (CAPERalpha) (Hepatocellular carcinoma protein 1) (RNA-binding motif protein 39) (RNA-binding region-containing protein 2) (Splicing factor HCC1)	OG6_101917	{Q14498,Q86U06}	{RBM39,RBM23}	2	530	332	198	1	1	275	255	1	1	255	275	1	1
Q86U06	RBM23	Probable RNA-binding protein 23 (CAPER beta) (CAPERbeta) (RNA-binding motif protein 23) (RNA-binding region-containing protein 4) (Splicing factor SF2)	OG6_101917	{Q14498,Q86U06}	{RBM39,RBM23}	2	439	210	229	1	1	249	190	1	1	150	289	1	1
Q14576	ELAVL3	ELAV-like protein 3 (Hu-antigen C) (HuC) (Paraneoplastic cerebellar degeneration-associated antigen) (Paraneoplastic limbic encephalitis antigen 21)	OG6_103306	{Q14576,Q12926,P26378}	{ELAVL3,ELAVL2,ELAVL4}	3	367	335	32	1	0	282	85	0	0	281	86	1	0
Q12926	ELAVL2	ELAV-like protein 2 (ELAV-like neuronal protein 1) (Hu-antigen B) (HuB) (Nervous system-specific RNA-binding protein Hel-N1)	OG6_103306	{Q14576,Q12926,P26378}	{ELAVL3,ELAVL2,ELAVL4}	3	359	282	77	1	0	254	105	1	0	245	114	1	1
P26378	ELAVL4	ELAV-like protein 4 (Hu-antigen D) (HuD) (Paraneoplastic encephalomyelitis antigen HuD)	OG6_103306	{Q14576,Q12926,P26378}	{ELAVL3,ELAVL2,ELAVL4}	3	385	286	99	1	1	252	133	1	0	243	142	1	1
Q14684	RRP1B	Ribosomal RNA processing protein 1 homolog B (RRP1-like protein B)	OG6_102179	{Q14684,P56182}	{RRP1B,RRP1}	2	758	208	550	1	1	303	455	1	1	204	554	1	1
P56182	RRP1	Ribosomal RNA processing protein 1 homolog A (Novel nuclear protein 1) (NNP-1) (Nucleolar protein Nop52) (RRP1-like protein)	OG6_102179	{Q14684,P56182}	{RRP1B,RRP1}	2	461	216	245	1	1	165	296	1	1	227	234	1	1
Q15477	SKIV2L	Helicase SKI2W (Ski2) (EC 3.6.4.-) (Helicase-like protein) (HLP)	OG6_100340	{Q15477,P42285}	{SKIV2L,SKIV2L2}	2	1246	850	396	1	1	820	426	1	1	814	432	1	1
P42285	SKIV2L2	Exosome RNA helicase MTR4 (EC 3.6.4.13) (ATP-dependent RNA helicase DOB1) (ATP-dependent RNA helicase SKIV2L2) (Superkiller viralicidic activity 2-like 2) (TRAMP-like complex helicase)	OG6_100340	{Q15477,P42285}	{SKIV2L,SKIV2L2}	2	1042	759	283	1	1	789	253	1	1	793	249	1	1
Q15695	ZRSR1	Putative U2 small nuclear ribonucleoprotein auxiliary factor 35 kDa subunit-related protein 1 (CCCH type zinc finger, RNA-binding motif and serine/arginine rich protein 1) (U2(RNU2) small nuclear RNA auxiliary factor 1-like 1)	OG6_107071	{Q15696,Q15695}	{ZRSR2,ZRSR1}	2	479	152	327	1	1	215	264	1	1	114	365	1	1
Q15696	ZRSR2	U2 small nuclear ribonucleoprotein auxiliary factor 35 kDa subunit-related protein 2 (CCCH type zinc finger, RNA-binding motif and serine/arginine rich protein 2) (Renal carcinoma antigen NY-REN-20) (U2(RNU2) small nuclear RNA auxiliary factor 1-like 2) (U2AF35-related protein) (URP)	OG6_107071	{Q15696,Q15695}	{ZRSR2,ZRSR1}	2	482	175	307	1	1	218	264	1	1	116	366	1	1
Q15797	SMAD1	Mothers against decapentaplegic homolog 1 (MAD homolog 1) (Mothers against DPP homolog 1) (JV4-1) (Mad-related protein 1) (SMAD family member 1) (SMAD 1) (Smad1) (hSMAD1) (Transforming growth factor-beta-signaling protein 1) (BSP-1)	OG6_103959	{Q15797,Q99717,O15198}	{SMAD1,SMAD5,SMAD9}	3	465	295	170	1	1	343	122	1	1	269	196	1	1
Q99717	SMAD5	Mothers against decapentaplegic homolog 5 (MAD homolog 5) (Mothers against DPP homolog 5) (JV5-1) (SMAD family member 5) (SMAD 5) (Smad5) (hSmad5)	OG6_103959	{Q15797,Q99717,O15198}	{SMAD1,SMAD5,SMAD9}	3	465	286	179	1	1	337	128	1	1	254	211	1	1
O15198	SMAD9	Mothers against decapentaplegic homolog 9 (MAD homolog 9) (Mothers against DPP homolog 9) (Madh6) (SMAD family member 9) (SMAD 9) (Smad9)	OG6_103959	{Q15797,Q99717,O15198}	{SMAD1,SMAD5,SMAD9}	3	467	300	167	1	1	325	142	1	1	288	179	1	1
Q16206	ENOX2	Ecto-NOX disulfide-thiol exchanger 2 (APK1 antigen) (Cytosolic ovarian carcinoma antigen 1) (Tumor-associated hydroquinone oxidase) (tNOX) [Includes: Hydroquinone [NADH] oxidase (EC 1.-.-.-); Protein disulfide-thiol oxidoreductase (EC 1.-.-.-)]	OG6_106905	{Q16206,Q8TC92}	{ENOX2,ENOX1}	2	610	318	292	1	1	341	269	1	1	252	358	1	1
Q8TC92	ENOX1	Ecto-NOX disulfide-thiol exchanger 1 (Candidate growth-related and time keeping constitutive hydroquinone [NADH] oxidase) (cCNOX) (Cell proliferation-inducing gene 38 protein) (Constitutive Ecto-NOX) (cNOX) [Includes: Hydroquinone [NADH] oxidase (EC 1.-.-.-); Protein disulfide-thiol oxidoreductase (EC 1.-.-.-)]	OG6_106905	{Q16206,Q8TC92}	{ENOX2,ENOX1}	2	643	333	310	1	1	342	301	1	1	259	384	1	1
Q17RY0	CPEB4	Cytoplasmic polyadenylation element-binding protein 4 (CPE-BP4) (CPE-binding protein 4) (hCPEB-4)	OG6_103884	{Q17RY0,Q8NE35,Q7Z5Q1}	{CPEB4,CPEB3,CPEB2}	3	729	432	297	1	1	521	208	1	1	246	483	1	1
Q8NE35	CPEB3	Cytoplasmic polyadenylation element-binding protein 3 (CPE-BP3) (CPE-binding protein 3) (hCPEB-3)	OG6_103884	{Q17RY0,Q8NE35,Q7Z5Q1}	{CPEB4,CPEB3,CPEB2}	3	698	382	316	1	1	405	293	1	1	276	422	1	1
Q7Z5Q1	CPEB2	Cytoplasmic polyadenylation element-binding protein 2 (CPE-BP2) (CPE-binding protein 2) (hCPEB-2)	OG6_103884	{Q17RY0,Q8NE35,Q7Z5Q1}	{CPEB4,CPEB3,CPEB2}	3	589	373	216	1	1	430	159	1	0	257	332	1	1
Q5HYM0	ZC3H12B	Probable ribonuclease ZC3H12B (EC 3.1.-.-) (MCP-induced protein 2) (Zinc finger CCCH domain-containing protein 12B)	OG6_105231	{Q5HYM0,Q9C0D7}	{ZC3H12B,ZC3H12C}	2	836	341	495	1	1	450	386	1	1	298	538	1	1
Q9C0D7	ZC3H12C	Probable ribonuclease ZC3H12C (EC 3.1.-.-) (MCP-induced protein 3) (Zinc finger CCCH domain-containing protein 12C)	OG6_105231	{Q5HYM0,Q9C0D7}	{ZC3H12B,ZC3H12C}	2	883	306	577	1	1	499	384	1	1	256	627	1	1
Q5JTZ9	AARS2	Alanine--tRNA ligase, mitochondrial (EC 6.1.1.7) (Alanyl-tRNA synthetase) (AlaRS)	OG6_100414	{Q5JTZ9,P49588}	{AARS2,AARS}	2	985	688	297	1	1	662	323	1	1	691	294	1	1
P49588	AARS	Alanine--tRNA ligase, cytoplasmic (EC 6.1.1.7) (Alanyl-tRNA synthetase) (AlaRS) (Renal carcinoma antigen NY-REN-42)	OG6_100414	{Q5JTZ9,P49588}	{AARS2,AARS}	2	968	890	78	1	0	742	226	0	0	730	238	1	0
Q5PRF9	SAMD4B	Protein Smaug homolog 2 (Smaug 2) (hSmaug2) (Sterile alpha motif domain-containing protein 4B) (SAM domain-containing protein 4B)	OG6_106131	{Q5PRF9,Q9UPU9}	{SAMD4B,SAMD4A}	2	694	284	410	1	1	309	385	1	1	252	442	1	1
Q9UPU9	SAMD4A	Protein Smaug homolog 1 (Smaug 1) (hSmaug1) (Sterile alpha motif domain-containing protein 4A) (SAM domain-containing protein 4A)	OG6_106131	{Q5PRF9,Q9UPU9}	{SAMD4B,SAMD4A}	2	718	382	336	1	1	364	354	1	1	294	424	1	1
Q5ST30	VARS2	Valine--tRNA ligase, mitochondrial (EC 6.1.1.9) (Valyl-tRNA synthetase) (ValRS) (Valyl-tRNA synthetase-like)	OG6_100292	{Q5ST30,P26640,A2ABL6}	{VARS2,VARS,VARSL}	3	1063	751	312	1	1	683	380	1	0	717	346	1	1
P26640	VARS	Valine--tRNA ligase (EC 6.1.1.9) (Protein G7a) (Valyl-tRNA synthetase) (ValRS)	OG6_100292	{Q5ST30,P26640,A2ABL6}	{VARS2,VARS,VARSL}	3	1264	1012	252	1	1	890	374	1	1	909	355	1	1
A2ABL6	VARSL	Valine--tRNA ligase, mitochondrial (Fragment)	OG6_100292	{Q5ST30,P26640,A2ABL6}	{VARS2,VARS,VARSL}	3	115	0	115	1	1	57	58	1	0	0	115	1	1
Q5SZQ8	CELF3	CUGBP Elav-like family member 3 (CELF-3) (Bruno-like protein 1) (CAG repeat protein 4) (CUG-BP- and ETR-3-like factor 3) (ELAV-type RNA-binding protein 1) (ETR-1) (Expanded repeat domain protein CAG/CTG 4) (RNA-binding protein BRUNOL-1) (Trinucleotide repeat-containing gene 4 protein)	OG6_100683	{Q5SZQ8,Q9BZC1,Q8N6W0,Q96J87}	{CELF3,CELF4,CELF5,CELF6}	4	465	264	201	1	1	227	238	1	1	217	248	1	1
Q9BZC1	CELF4	CUGBP Elav-like family member 4 (CELF-4) (Bruno-like protein 4) (CUG-BP- and ETR-3-like factor 4) (RNA-binding protein BRUNOL-4)	OG6_100683	{Q5SZQ8,Q9BZC1,Q8N6W0,Q96J87}	{CELF3,CELF4,CELF5,CELF6}	4	486	198	288	1	1	227	259	1	1	157	329	1	1
Q8N6W0	CELF5	CUGBP Elav-like family member 5 (CELF-5) (Bruno-like protein 5) (CUG-BP- and ETR-3-like factor 5) (RNA-binding protein BRUNOL-5)	OG6_100683	{Q5SZQ8,Q9BZC1,Q8N6W0,Q96J87}	{CELF3,CELF4,CELF5,CELF6}	4	485	344	141	1	1	275	210	1	0	281	204	1	0
Q96J87	CELF6	CUGBP Elav-like family member 6 (CELF-6) (Bruno-like protein 6) (CUG-BP- and ETR-3-like factor 6) (RNA-binding protein BRUNOL-6)	OG6_100683	{Q5SZQ8,Q9BZC1,Q8N6W0,Q96J87}	{CELF3,CELF4,CELF5,CELF6}	4	481	235	246	1	1	247	234	1	1	205	276	1	1
Q9NZB2	FAM120A	Constitutive coactivator of PPAR-gamma-like protein 1 (Oxidative stress-associated Src activator) (Protein FAM120A)	OG6_107697	{Q5T035,Q9NZB2,Q9NX05}	{C9orf129,FAM120A,FAM120C}	3	1118	617	501	1	1	677	441	1	1	531	587	1	1
Q9NX05	FAM120C	Constitutive coactivator of PPAR-gamma-like protein 2 (Protein FAM120C) (Tumor antigen BJ-HCC-21)	OG6_107697	{Q5T035,Q9NZB2,Q9NX05}	{C9orf129,FAM120A,FAM120C}	3	1096	574	522	1	1	668	428	1	1	559	537	1	1
Q5T035	C9orf129	Putative uncharacterized protein C9orf129	OG6_107697	{Q5T035,Q9NZB2,Q9NX05}	{C9orf129,FAM120A,FAM120C}	3	196	60	136	1	1	68	128	1	1	37	159	1	1
Q5T160	RARS2	Probable arginine--tRNA ligase, mitochondrial (EC 6.1.1.19) (Arginyl-tRNA synthetase) (ArgRS)	OG6_100350	{Q5T160,P54136}	{RARS2,RARS}	2	578	538	40	1	0	507	71	0	0	482	96	1	0
P54136	RARS	Arginine--tRNA ligase, cytoplasmic (EC 6.1.1.19) (Arginyl-tRNA synthetase) (ArgRS)	OG6_100350	{Q5T160,P54136}	{RARS2,RARS}	2	660	554	106	1	1	524	136	1	0	534	126	1	0
Q5T653	MRPL2	39S ribosomal protein L2, mitochondrial (L2mt) (MRP-L2) (Mitochondrial large ribosomal subunit protein uL2m)	OG6_100234	{Q5T653,P62917}	{MRPL2,RPL8}	2	305	176	129	1	1	133	172	1	1	177	128	1	0
P62917	RPL8	60S ribosomal protein L8 (Large ribosomal subunit protein uL2)	OG6_100234	{Q5T653,P62917}	{MRPL2,RPL8}	2	257	120	137	1	1	111	146	1	0	142	115	1	0
Q5T6F2	UBAP2	Ubiquitin-associated protein 2 (UBAP-2)	OG6_105149	{Q5T6F2,Q14157}	{UBAP2,UBAP2L}	2	1119	191	928	1	1	367	752	1	1	127	992	1	1
Q14157	UBAP2L	Ubiquitin-associated protein 2-like (Protein NICE-4)	OG6_105149	{Q5T6F2,Q14157}	{UBAP2,UBAP2L}	2	1087	124	963	1	1	387	700	1	1	114	973	1	1
Q5T764	IFIT1B	Interferon-induced protein with tetratricopeptide repeats 1B (Interferon-induced protein with tetratricopeptide repeats 1-like protein)	OG6_108644	{Q5T764,P09914}	{IFIT1B,IFIT1}	2	474	403	71	1	1	431	43	0	0	361	113	0	0
P09914	IFIT1	Interferon-induced protein with tetratricopeptide repeats 1 (IFIT-1) (Interferon-induced 56 kDa protein) (IFI-56K) (P56)	OG6_108644	{Q5T764,P09914}	{IFIT1B,IFIT1}	2	478	433	45	0	0	366	112	0	0	377	101	0	0
Q5TAP6	UTP14C	U3 small nucleolar RNA-associated protein 14 homolog C	OG6_102803	{Q5TAP6,Q9BVJ6}	{UTP14C,UTP14A}	2	766	141	625	1	1	271	495	1	1	138	628	1	1
Q9BVJ6	UTP14A	U3 small nucleolar RNA-associated protein 14 homolog A (Antigen NY-CO-16) (Serologically defined colon cancer antigen 16)	OG6_102803	{Q5TAP6,Q9BVJ6}	{UTP14C,UTP14A}	2	771	144	627	1	1	220	551	1	1	146	625	1	1
Q5VYS8	ZCCHC6	Terminal uridylyltransferase 7 (TUTase 7) (EC 2.7.7.52) (Zinc finger CCHC domain-containing protein 6)	OG6_101058	{Q5TAX3,Q5VYS8}	{ZCCHC11,ZCCHC6}	2	1495	757	738	1	1	904	591	1	1	724	771	1	1
Q5TAX3	ZCCHC11	Terminal uridylyltransferase 4 (TUTase 4) (EC 2.7.7.52) (Zinc finger CCHC domain-containing protein 11)	OG6_101058	{Q5TAX3,Q5VYS8}	{ZCCHC11,ZCCHC6}	2	1644	779	865	1	1	1060	584	1	1	696	948	1	1
Q659C4	LARP1B	La-related protein 1B (La ribonucleoprotein domain family member 1B) (La ribonucleoprotein domain family member 2) (La-related protein 2)	OG6_103868	{Q659C4,Q6PKG0}	{LARP1B,LARP1}	2	914	301	613	1	1	438	476	1	1	260	654	1	1
Q6PKG0	LARP1	La-related protein 1 (La ribonucleoprotein domain family member 1)	OG6_103868	{Q659C4,Q6PKG0}	{LARP1B,LARP1}	2	1096	327	769	1	1	442	654	1	1	291	805	1	1
Q6ZN04	MEX3B	RNA-binding protein MEX3B (RING finger and KH domain-containing protein 3) (RING finger protein 195)	OG6_106586	{Q6ZN04,Q5U5Q3}	{MEX3B,MEX3C}	2	569	208	361	1	1	159	410	1	1	164	405	1	1
Q5U5Q3	MEX3C	RNA-binding E3 ubiquitin-protein ligase MEX3C (EC 2.3.2.27) (RING finger and KH domain-containing protein 2) (RING finger protein 194) (RING-type E3 ubiquitin transferase MEX3C)	OG6_106586	{Q6ZN04,Q5U5Q3}	{MEX3B,MEX3C}	2	659	292	367	1	1	206	453	1	1	215	444	1	1
Q6ZN17	LIN28B	Protein lin-28 homolog B (Lin-28B)	OG6_105612	{Q6ZN17,Q9H9Z2}	{LIN28B,LIN28A}	2	250	42	208	1	1	103	147	1	1	45	205	1	1
Q9H9Z2	LIN28A	Protein lin-28 homolog A (Lin-28A) (Zinc finger CCHC domain-containing protein 1)	OG6_105612	{Q6ZN17,Q9H9Z2}	{LIN28B,LIN28A}	2	209	61	148	1	1	121	88	0	0	49	160	1	1
Q6ZRY4	RBPMS2	RNA-binding protein with multiple splicing 2 (RNA binding protein, mRNA processing factor 2)	OG6_104919	{Q6ZRY4,Q93062}	{RBPMS2,RBPMS}	2	209	167	42	1	0	143	66	1	0	145	64	1	0
Q93062	RBPMS	RNA-binding protein with multiple splicing (RBP-MS) (Heart and RRM expressed sequence) (Hermes)	OG6_104919	{Q6ZRY4,Q93062}	{RBPMS2,RBPMS}	2	196	93	103	1	1	82	114	1	0	55	141	1	1
Q71UM5	RPS27L	40S ribosomal protein S27-like (Small ribosomal subunit protein eS27-like)	OG6_100584	{Q71UM5,P42677}	{RPS27L,RPS27}	2	84	43	41	0	0	52	32	0	0	44	40	0	0
P42677	RPS27	40S ribosomal protein S27 (Metallopan-stimulin 1) (MPS-1) (Small ribosomal subunit protein eS27)	OG6_100584	{Q71UM5,P42677}	{RPS27L,RPS27}	2	84	35	49	1	0	50	34	0	0	44	40	0	0
Q7L7V1	DHX32	Putative pre-mRNA-splicing factor ATP-dependent RNA helicase DHX32 (EC 3.6.4.13) (DEAD/H box 32) (DEAD/H helicase-like protein 1) (DHLP1) (DEAH box protein 32) (HuDDX32)	OG6_109595	{Q7L7V1,Q8TE96}	{DHX32,DQX1}	2	743	625	118	1	1	610	133	1	0	605	138	1	0
Q8TE96	DQX1	ATP-dependent RNA helicase DQX1 (EC 3.6.4.12) (DEAQ box polypeptide 1)	OG6_109595	{Q7L7V1,Q8TE96}	{DHX32,DQX1}	2	717	491	226	1	1	433	284	1	1	493	224	1	1
Q7Z478	DHX29	ATP-dependent RNA helicase DHX29 (EC 3.6.4.13) (DEAH box protein 29) (Nucleic acid helicase DDXx)	OG6_100595	{Q7Z478,Q9H2U1,Q6P158}	{DHX29,DHX36,DHX57}	3	1369	939	430	1	1	1015	354	1	1	846	523	1	1
Q9H2U1	DHX36	ATP-dependent DNA/RNA helicase DHX36 (EC 3.6.4.12) (EC 3.6.4.13) (DEAD/H box polypeptide 36) (DEAH-box protein 36) (G4-resolvase-1) (G4R1) (MLE-like protein 1) (RNA helicase associated with AU-rich element protein)	OG6_100595	{Q7Z478,Q9H2U1,Q6P158}	{DHX29,DHX36,DHX57}	3	1008	751	257	1	1	678	330	1	1	695	313	1	1
Q6P158	DHX57	Putative ATP-dependent RNA helicase DHX57 (EC 3.6.4.13) (DEAH box protein 57)	OG6_100595	{Q7Z478,Q9H2U1,Q6P158}	{DHX29,DHX36,DHX57}	3	1386	1065	321	1	1	1003	383	1	1	930	456	1	1
Q86SG3	DAZ4	Deleted in azoospermia protein 4	OG6_138060	{Q86SG3,Q9NR90,Q13117,Q9NQZ3}	{DAZ4,DAZ3,DAZ2,DAZ1}	4	579	415	164	1	1	407	172	1	0	407	172	1	1
Q9NR90	DAZ3	Deleted in azoospermia protein 3	OG6_138060	{Q86SG3,Q9NR90,Q13117,Q9NQZ3}	{DAZ4,DAZ3,DAZ2,DAZ1}	4	486	403	83	1	1	393	93	1	0	390	96	1	0
Q13117	DAZ2	Deleted in azoospermia protein 2	OG6_138060	{Q86SG3,Q9NR90,Q13117,Q9NQZ3}	{DAZ4,DAZ3,DAZ2,DAZ1}	4	558	475	83	1	1	465	93	1	0	440	118	1	0
Q9NQZ3	DAZ1	Deleted in azoospermia protein 1	OG6_138060	{Q86SG3,Q9NR90,Q13117,Q9NQZ3}	{DAZ4,DAZ3,DAZ2,DAZ1}	4	744	499	245	1	1	493	251	1	0	496	248	1	1
Q86TM3	DDX53	Probable ATP-dependent RNA helicase DDX53 (EC 3.6.4.13) (Cancer-associated gene protein) (Cancer/testis antigen 26) (CT26) (DEAD box protein 53) (DEAD box protein CAGE)	OG6_106450	{Q86TM3,Q9NXZ2}	{DDX53,DDX43}	2	631	506	125	1	0	407	224	1	1	444	187	1	0
Q9NXZ2	DDX43	Probable ATP-dependent RNA helicase DDX43 (EC 3.6.4.13) (Cancer/testis antigen 13) (CT13) (DEAD box protein 43) (DEAD box protein HAGE) (Helical antigen)	OG6_106450	{Q86TM3,Q9NXZ2}	{DDX53,DDX43}	2	648	552	96	1	1	458	190	1	1	464	184	1	1
Q8IUX4	APOBEC3F	DNA dC->dU-editing enzyme APOBEC-3F (EC 3.5.4.38) (Apolipoprotein B mRNA-editing enzyme catalytic polypeptide-like 3F) (A3F)	OG6_109575	{Q8IUX4,Q6NTF7}	{APOBEC3F,APOBEC3H}	2	373	373	0	0	0	333	40	0	0	341	32	0	0
Q6NTF7	APOBEC3H	DNA dC->dU-editing enzyme APOBEC-3H (EC 3.5.4.38) (APOBEC-related protein 10) (ARP-10) (Apolipoprotein B mRNA-editing enzyme catalytic polypeptide-like 3H) (A3H)	OG6_109575	{Q8IUX4,Q6NTF7}	{APOBEC3F,APOBEC3H}	2	200	193	7	0	0	153	47	0	0	156	44	0	0
Q8IWZ3	ANKHD1	Ankyrin repeat and KH domain-containing protein 1 (HIV-1 Vpr-binding ankyrin repeat protein) (Multiple ankyrin repeats single KH domain) (hMASK)	OG6_103796	{Q8IWZ3,O75179}	{ANKHD1,ANKRD17}	2	2542	1182	1360	1	1	1220	1322	1	1	919	1623	1	1
O75179	ANKRD17	Ankyrin repeat domain-containing protein 17 (Gene trap ankyrin repeat protein) (Serologically defined breast cancer antigen NY-BR-16)	OG6_103796	{Q8IWZ3,O75179}	{ANKHD1,ANKRD17}	2	2603	1089	1514	1	1	949	1654	1	1	817	1786	1	1
Q8IY21	DDX60	Probable ATP-dependent RNA helicase DDX60 (EC 3.6.4.13) (DEAD box protein 60)	OG6_105684	{Q8IY21,Q5H9U9}	{DDX60,DDX60L}	2	1712	1496	216	1	1	1473	239	1	1	1373	339	1	1
Q5H9U9	DDX60L	Probable ATP-dependent RNA helicase DDX60-like (EC 3.6.4.13) (DEAD box protein 60-like)	OG6_105684	{Q8IY21,Q5H9U9}	{DDX60,DDX60L}	2	1706	1549	157	1	1	1492	214	0	0	1426	280	1	1
Q8IZH2	XRN1	5'-3' exoribonuclease 1 (EC 3.1.13.-) (Strand-exchange protein 1 homolog)	OG6_100417	{Q8IZH2,Q9H0D6}	{XRN1,XRN2}	2	1706	1162	544	1	1	1273	433	1	0	1058	648	1	1
Q9H0D6	XRN2	5'-3' exoribonuclease 2 (EC 3.1.13.-) (DHM1-like protein) (DHP protein)	OG6_100417	{Q8IZH2,Q9H0D6}	{XRN1,XRN2}	2	950	608	342	1	1	558	392	1	1	530	420	1	1
Q9BZE2	PUS3	tRNA pseudouridine(38/39) synthase (EC 5.4.99.45) (tRNA pseudouridine synthase 3) (tRNA pseudouridylate synthase 3) (tRNA-uridine isomerase 3)	OG6_100424	{Q8N0Z8,Q9BZE2}	{PUSL1,PUS3}	2	481	363	118	1	1	335	146	1	0	317	164	1	1
Q8N0Z8	PUSL1	tRNA pseudouridine synthase-like 1 (EC 5.4.99.-) (tRNA pseudouridylate synthase-like 1) (tRNA-uridine isomerase-like 1)	OG6_100424	{Q8N0Z8,Q9BZE2}	{PUSL1,PUS3}	2	303	233	70	1	0	243	60	0	0	207	96	1	0
Q8NBJ9	SIDT2	SID1 transmembrane family member 2	OG6_105279	{Q8NBJ9,Q9NXL6}	{SIDT2,SIDT1}	2	832	767	65	1	1	772	60	0	0	706	126	1	1
Q9NXL6	SIDT1	SID1 transmembrane family member 1	OG6_105279	{Q8NBJ9,Q9NXL6}	{SIDT2,SIDT1}	2	827	731	96	1	1	681	146	1	1	668	159	1	1
Q8NDF8	PAPD5	Terminal nucleotidyltransferase 4B (Non-canonical poly(A) RNA polymerase PAPD5) (EC 2.7.7.19) (PAP-associated domain-containing protein 5) (Terminal guanylyltransferase) (EC 2.7.7.-) (Terminal uridylyltransferase 3) (TUTase 3) (Topoisomerase-related function protein 4-2) (TRF4-2)	OG6_101092	{Q8NDF8,Q5XG87}	{PAPD5,PAPD7}	2	572	315	257	1	1	325	247	1	1	296	276	1	1
Q5XG87	PAPD7	Terminal nucleotidyltransferase 4A (DNA polymerase sigma) (LAK-1) (Non-canonical poly(A) RNA polymerase PAPD7) (EC 2.7.7.19) (PAP-associated domain-containing protein 7) (TRAMP-like complex polyadenylate polymerase) (Terminal guanylyltransferase) (EC 2.7.7.-) (Terminal uridylyltransferase 5) (TUTase 5) (Topoisomerase-related function protein 4-1) (TRF4-1)	OG6_101092	{Q8NDF8,Q5XG87}	{PAPD5,PAPD7}	2	772	365	407	1	1	323	449	1	1	318	454	1	1
Q8NDT2	RBM15B	Putative RNA-binding protein 15B (One-twenty two protein 3) (HsOTT3) (HuOTT3) (RNA-binding motif protein 15B)	OG6_105436	{Q8NDT2,Q96T37}	{RBM15B,RBM15}	2	890	346	544	1	1	384	506	1	1	345	545	1	1
Q96T37	RBM15	RNA-binding protein 15 (One-twenty two protein 1) (RNA-binding motif protein 15)	OG6_105436	{Q8NDT2,Q96T37}	{RBM15B,RBM15}	2	977	324	653	1	1	385	592	1	1	305	672	1	1
Q8NDV7	TNRC6A	Trinucleotide repeat-containing gene 6A protein (CAG repeat protein 26) (EMSY interactor protein) (GW182 autoantigen) (Protein GW1) (Glycine-tryptophan protein of 182 kDa)	OG6_105588	{Q8NDV7,Q9UPQ9,Q9HCJ0}	{TNRC6A,TNRC6B,TNRC6C}	3	1962	293	1669	1	1	683	1279	1	1	68	1894	1	1
Q9UPQ9	TNRC6B	Trinucleotide repeat-containing gene 6B protein	OG6_105588	{Q8NDV7,Q9UPQ9,Q9HCJ0}	{TNRC6A,TNRC6B,TNRC6C}	3	1833	210	1623	1	1	686	1147	1	1	115	1718	1	1
Q9HCJ0	TNRC6C	Trinucleotide repeat-containing gene 6C protein	OG6_105588	{Q8NDV7,Q9UPQ9,Q9HCJ0}	{TNRC6A,TNRC6B,TNRC6C}	3	1690	212	1478	1	1	427	1263	1	1	78	1612	1	1
Q8TB72	PUM2	Pumilio homolog 2 (Pumilio-2)	OG6_100436	{Q8TB72,Q14671}	{PUM2,PUM1}	2	1066	570	496	1	1	519	547	1	1	431	635	1	1
Q14671	PUM1	Pumilio homolog 1 (HsPUM) (Pumilio-1)	OG6_100436	{Q8TB72,Q14671}	{PUM2,PUM1}	2	1186	662	524	1	1	630	556	1	1	508	678	1	1
Q8WU68	U2AF1L4	Splicing factor U2AF 26 kDa subunit (U2 auxiliary factor 26) (U2 small nuclear RNA auxiliary factor 1-like protein 4) (U2AF1-like 4) (U2(RNU2) small nuclear RNA auxiliary factor 1-like protein 3) (U2 small nuclear RNA auxiliary factor 1-like protein 3) (U2AF1-like protein 3)	OG6_101418	{Q8WU68,Q01081}	{U2AF1L4,U2AF1}	2	220	140	80	1	1	177	43	0	0	141	79	1	1
Q01081	U2AF1	Splicing factor U2AF 35 kDa subunit (U2 auxiliary factor 35 kDa subunit) (U2 small nuclear RNA auxiliary factor 1) (U2 snRNP auxiliary factor small subunit)	OG6_101418	{Q8WU68,Q01081}	{U2AF1L4,U2AF1}	2	240	126	114	1	1	155	85	1	1	130	110	1	1
Q8WVV9	HNRNPLL	Heterogeneous nuclear ribonucleoprotein L-like (hnRNPLL) (Stromal RNA-regulating factor)	OG6_104479	{Q8WVV9,P14866}	{HNRNPLL,HNRNPL}	2	542	393	149	1	1	369	173	1	0	353	189	1	1
P14866	HNRNPL	Heterogeneous nuclear ribonucleoprotein L (hnRNP L)	OG6_104479	{Q8WVV9,P14866}	{HNRNPLL,HNRNPL}	2	589	360	229	1	1	361	228	1	1	283	306	1	1
Q8WWH5	TRUB1	Probable tRNA pseudouridine synthase 1 (EC 5.4.99.-)	OG6_100327	{Q8WWH5,O60832}	{TRUB1,DKC1}	2	349	144	205	1	1	178	171	1	1	140	209	1	1
O60832	DKC1	H/ACA ribonucleoprotein complex subunit DKC1 (EC 5.4.99.-) (CBF5 homolog) (Dyskerin) (Nopp140-associated protein of 57 kDa) (Nucleolar protein NAP57) (Nucleolar protein family A member 4) (snoRNP protein DKC1)	OG6_100327	{Q8WWH5,O60832}	{TRUB1,DKC1}	2	514	345	169	1	1	328	186	1	1	305	209	1	1
Q92620	DHX38	Pre-mRNA-splicing factor ATP-dependent RNA helicase PRP16 (EC 3.6.4.13) (ATP-dependent RNA helicase DHX38) (DEAH box protein 38)	OG6_100085	{Q92620,Q9H6R0,Q14562,O43143,Q9H5Z1,O60231}	{DHX38,DHX33,DHX8,DHX15,DHX35,DHX16}	6	1227	721	506	1	1	681	546	1	1	638	589	1	1
Q9H6R0	DHX33	ATP-dependent RNA helicase DHX33 (EC 3.6.4.13) (DEAH box protein 33)	OG6_100085	{Q92620,Q9H6R0,Q14562,O43143,Q9H5Z1,O60231}	{DHX38,DHX33,DHX8,DHX15,DHX35,DHX16}	6	707	629	78	1	1	506	201	1	0	545	162	1	1
Q14562	DHX8	ATP-dependent RNA helicase DHX8 (EC 3.6.4.13) (DEAH box protein 8) (RNA helicase HRH1)	OG6_100085	{Q92620,Q9H6R0,Q14562,O43143,Q9H5Z1,O60231}	{DHX38,DHX33,DHX8,DHX15,DHX35,DHX16}	6	1220	806	414	1	1	690	530	1	1	736	484	1	1
O43143	DHX15	Pre-mRNA-splicing factor ATP-dependent RNA helicase DHX15 (EC 3.6.4.13) (ATP-dependent RNA helicase #46) (DEAH box protein 15)	OG6_100085	{Q92620,Q9H6R0,Q14562,O43143,Q9H5Z1,O60231}	{DHX38,DHX33,DHX8,DHX15,DHX35,DHX16}	6	795	606	189	1	1	476	319	1	1	589	206	1	1
Q9H5Z1	DHX35	Probable ATP-dependent RNA helicase DHX35 (EC 3.6.4.13) (DEAH box protein 35)	OG6_100085	{Q92620,Q9H6R0,Q14562,O43143,Q9H5Z1,O60231}	{DHX38,DHX33,DHX8,DHX15,DHX35,DHX16}	6	703	657	46	0	0	533	170	1	0	617	86	0	0
O60231	DHX16	Pre-mRNA-splicing factor ATP-dependent RNA helicase DHX16 (EC 3.6.4.13) (ATP-dependent RNA helicase #3) (DEAH-box protein 16)	OG6_100085	{Q92620,Q9H6R0,Q14562,O43143,Q9H5Z1,O60231}	{DHX38,DHX33,DHX8,DHX15,DHX35,DHX16}	6	1041	681	360	1	1	583	458	1	1	630	411	1	1
Q92879	CELF1	CUGBP Elav-like family member 1 (CELF-1) (50 kDa nuclear polyadenylated RNA-binding protein) (Bruno-like protein 2) (CUG triplet repeat RNA-binding protein 1) (CUG-BP1) (CUG-BP- and ETR-3-like factor 1) (Deadenylation factor CUG-BP) (Embryo deadenylation element-binding protein homolog) (EDEN-BP homolog) (RNA-binding protein BRUNOL-2)	OG6_106127	{Q92879,O95319}	{CELF1,CELF2}	2	486	316	170	1	1	242	244	1	1	243	243	1	1
O95319	CELF2	CUGBP Elav-like family member 2 (CELF-2) (Bruno-like protein 3) (CUG triplet repeat RNA-binding protein 2) (CUG-BP2) (CUG-BP- and ETR-3-like factor 2) (ELAV-type RNA-binding protein 3) (ETR-3) (Neuroblastoma apoptosis-related RNA-binding protein) (hNAPOR) (RNA-binding protein BRUNOL-3)	OG6_106127	{Q92879,O95319}	{CELF1,CELF2}	2	508	306	202	1	1	245	263	1	1	201	307	1	1
Q969Q0	RPL36AL	60S ribosomal protein L36a-like (Large ribosomal subunit protein eL42-like)	OG6_100788	{Q969Q0,P83881}	{RPL36AL,RPL36A}	2	106	0	106	1	1	3	103	1	1	5	101	1	1
P83881	RPL36A	60S ribosomal protein L36a (60S ribosomal protein L44) (Cell growth-inhibiting gene 15 protein) (Cell migration-inducing gene 6 protein) (Large ribosomal subunit protein eL42)	OG6_100788	{Q969Q0,P83881}	{RPL36AL,RPL36A}	2	106	0	106	1	1	3	103	1	1	5	101	1	1
Q96AE4	FUBP1	Far upstream element-binding protein 1 (FBP) (FUSE-binding protein 1) (DNA helicase V) (hDH V)	OG6_102340	{Q96AE4,Q96I24}	{FUBP1,FUBP3}	2	644	151	493	1	1	257	387	1	1	100	544	1	1
Q96I24	FUBP3	Far upstream element-binding protein 3 (FUSE-binding protein 3)	OG6_102340	{Q96AE4,Q96I24}	{FUBP1,FUBP3}	2	572	390	182	1	1	352	220	1	0	288	284	1	1
Q96B26	EXOSC8	Exosome complex component RRP43 (Exosome component 8) (Opa-interacting protein 2) (OIP-2) (Ribosomal RNA-processing protein 43) (p9)	OG6_100420	{Q96B26,Q06265}	{EXOSC8,EXOSC9}	2	276	210	66	1	0	198	78	0	0	204	72	1	0
Q06265	EXOSC9	Exosome complex component RRP45 (Autoantigen PM/Scl 1) (Exosome component 9) (P75 polymyositis-scleroderma overlap syndrome-associated autoantigen) (Polymyositis/scleroderma autoantigen 1) (Polymyositis/scleroderma autoantigen 75 kDa) (PM/Scl-75)	OG6_100420	{Q96B26,Q06265}	{EXOSC8,EXOSC9}	2	439	271	168	1	1	234	205	1	1	255	184	1	1
Q96DH6	MSI2	RNA-binding protein Musashi homolog 2 (Musashi-2)	OG6_101082	{Q96DH6,O43347}	{MSI2,MSI1}	2	328	225	103	1	0	227	101	1	1	166	162	1	1
O43347	MSI1	RNA-binding protein Musashi homolog 1 (Musashi-1)	OG6_101082	{Q96DH6,O43347}	{MSI2,MSI1}	2	362	261	101	1	1	208	154	1	1	209	153	1	1
Q96FX7	TRMT61A	tRNA (adenine(58)-N(1))-methyltransferase catalytic subunit TRMT61A (EC 2.1.1.220) (mRNA methyladenosine-N(1)-methyltransferase catalytic subunit TRMT61A) (EC 2.1.1.-) (tRNA(m1A58)-methyltransferase subunit TRMT61A) (tRNA(m1A58)MTase subunit TRMT61A)	OG6_100880	{Q96FX7,Q9BVS5}	{TRMT61A,TRMT61B}	2	289	235	54	1	1	211	78	1	0	202	87	1	1
Q9BVS5	TRMT61B	tRNA (adenine(58)-N(1))-methyltransferase, mitochondrial (EC 2.1.1.220) (mRNA methyladenosine-N(1)-methyltransferase) (EC 2.1.1.-)	OG6_100880	{Q96FX7,Q9BVS5}	{TRMT61A,TRMT61B}	2	477	316	161	1	1	334	143	1	1	277	200	1	1
Q96IZ6	METTL2A	tRNA N(3)-methylcytidine methyltransferase METTL2A (EC 2.1.1.-) (Methyltransferase-like protein 2A)	OG6_103169	{Q96IZ6,Q6P1Q9}	{METTL2A,METTL2B}	2	378	320	58	1	1	278	100	0	0	291	87	1	0
Q6P1Q9	METTL2B	tRNA N(3)-methylcytidine methyltransferase METTL2B (EC 2.1.1.-) (Methyltransferase-like protein 2B)	OG6_103169	{Q96IZ6,Q6P1Q9}	{METTL2A,METTL2B}	2	378	322	56	1	1	280	98	0	0	294	84	1	0
Q96J94	PIWIL1	Piwi-like protein 1 (EC 3.1.26.-)	OG6_100694	{Q96J94,Q8TC59,Q7Z3Z3,Q7Z3Z4}	{PIWIL1,PIWIL2,PIWIL3,PIWIL4}	4	861	732	129	1	1	735	126	1	0	685	176	1	1
Q8TC59	PIWIL2	Piwi-like protein 2 (EC 3.1.26.-) (Cancer/testis antigen 80) (CT80)	OG6_100694	{Q96J94,Q8TC59,Q7Z3Z3,Q7Z3Z4}	{PIWIL1,PIWIL2,PIWIL3,PIWIL4}	4	973	774	199	1	1	734	239	1	0	686	287	1	1
Q7Z3Z3	PIWIL3	Piwi-like protein 3	OG6_100694	{Q96J94,Q8TC59,Q7Z3Z3,Q7Z3Z4}	{PIWIL1,PIWIL2,PIWIL3,PIWIL4}	4	882	782	100	1	1	664	218	1	1	703	179	1	1
Q7Z3Z4	PIWIL4	Piwi-like protein 4	OG6_100694	{Q96J94,Q8TC59,Q7Z3Z3,Q7Z3Z4}	{PIWIL1,PIWIL2,PIWIL3,PIWIL4}	4	852	764	88	1	1	725	127	1	0	687	165	1	1
Q96L21	RPL10L	60S ribosomal protein L10-like (Large ribosomal subunit protein uL16-like)	OG6_100701	{Q96L21,P27635}	{RPL10L,RPL10}	2	214	180	34	1	0	150	64	0	0	170	44	0	0
P27635	RPL10	60S ribosomal protein L10 (Laminin receptor homolog) (Large ribosomal subunit protein uL16) (Protein QM) (Ribosomal protein L10) (Tumor suppressor QM)	OG6_100701	{Q96L21,P27635}	{RPL10L,RPL10}	2	214	183	31	1	0	144	70	0	0	173	41	0	0
Q96LI5	CNOT6L	CCR4-NOT transcription complex subunit 6-like (EC 3.1.13.4) (Carbon catabolite repressor protein 4 homolog B)	OG6_101771	{Q96LI5,Q9ULM6}	{CNOT6L,CNOT6}	2	555	494	61	0	0	455	100	0	0	458	97	0	0
Q9ULM6	CNOT6	CCR4-NOT transcription complex subunit 6 (EC 3.1.13.4) (CCR4 carbon catabolite repression 4-like) (Carbon catabolite repressor protein 4 homolog) (Cytoplasmic deadenylase)	OG6_101771	{Q96LI5,Q9ULM6}	{CNOT6L,CNOT6}	2	557	525	32	1	0	448	109	0	0	427	130	1	0
Q96SI9	STRBP	Spermatid perinuclear RNA-binding protein	OG6_107870	{Q96SI9,Q12906}	{STRBP,ILF3}	2	672	380	292	1	1	412	260	1	1	371	301	1	1
Q12906	ILF3	Interleukin enhancer-binding factor 3 (Double-stranded RNA-binding protein 76) (DRBP76) (M-phase phosphoprotein 4) (MPP4) (Nuclear factor associated with dsRNA) (NFAR) (Nuclear factor of activated T-cells 90 kDa) (NF-AT-90) (Translational control protein 80) (TCP80)	OG6_107870	{Q96SI9,Q12906}	{STRBP,ILF3}	2	894	310	584	1	1	377	517	1	1	267	627	1	1
Q9BQ04	RBM4B	RNA-binding protein 4B (RNA-binding motif protein 30) (RNA-binding motif protein 4B) (RNA-binding protein 30)	OG6_104638	{Q9BQ04,Q9BWF3}	{RBM4B,RBM4}	2	359	260	99	1	1	202	157	1	1	193	166	1	1
Q9BWF3	RBM4	RNA-binding protein 4 (Lark homolog) (hLark) (RNA-binding motif protein 4) (RNA-binding motif protein 4a)	OG6_104638	{Q9BQ04,Q9BWF3}	{RBM4B,RBM4}	2	364	252	112	1	1	202	162	1	1	201	163	1	1
Q9BQ39	DDX50	ATP-dependent RNA helicase DDX50 (EC 3.6.4.13) (DEAD box protein 50) (Gu-beta) (Nucleolar protein Gu2)	OG6_102022	{Q9BQ39,Q9NR30}	{DDX50,DDX21}	2	737	509	228	1	1	442	295	1	1	451	286	1	1
Q9NR30	DDX21	Nucleolar RNA helicase 2 (EC 3.6.4.13) (DEAD box protein 21) (Gu-alpha) (Nucleolar RNA helicase Gu) (Nucleolar RNA helicase II) (RH II/Gu)	OG6_102022	{Q9BQ39,Q9NR30}	{DDX50,DDX21}	2	783	500	283	1	1	504	279	1	1	428	355	1	1
Q9H777	ELAC1	Zinc phosphodiesterase ELAC protein 1 (EC 3.1.26.11) (Deleted in Ma29) (ElaC homolog protein 1) (Ribonuclease Z 1) (RNase Z 1) (tRNA 3 endonuclease 1) (tRNase Z 1)	OG6_100263	{Q9BQ52,Q9H777}	{ELAC2,ELAC1}	2	363	313	50	0	0	260	103	1	0	270	93	0	0
Q9BQ52	ELAC2	Zinc phosphodiesterase ELAC protein 2 (EC 3.1.26.11) (ElaC homolog protein 2) (Heredity prostate cancer protein 2) (Ribonuclease Z 2) (RNase Z 2) (tRNA 3 endonuclease 2) (tRNase Z 2)	OG6_100263	{Q9BQ52,Q9H777}	{ELAC2,ELAC1}	2	826	633	193	1	1	514	312	1	1	607	219	1	1
Q9BRJ7	NUDT16L1	Tudor-interacting repair regulator protein (NUDT16-like protein 1) (Protein syndesmos)	OG6_108425	{Q9BRJ7,Q96DE0}	{NUDT16L1,NUDT16}	2	211	185	26	0	0	184	27	0	0	170	41	0	0
Q96DE0	NUDT16	U8 snoRNA-decapping enzyme (EC 3.6.1.62) (IDP phosphatase) (IDPase) (EC 3.6.1.64) (Inosine diphosphate phosphatase) (Nucleoside diphosphate-linked moiety X motif 16) (Nudix motif 16) (Nudix hydrolase 16) (U8 snoRNA-binding protein H29K) (m7GpppN-mRNA hydrolase)	OG6_108425	{Q9BRJ7,Q96DE0}	{NUDT16L1,NUDT16}	2	195	164	31	0	0	128	67	0	0	144	51	0	0
Q9BUL9	RPP25	Ribonuclease P protein subunit p25 (RNase P protein subunit p25) (EC 3.1.26.5)	OG6_101937	{Q9BUL9,Q8N5L8}	{RPP25,RPP25L}	2	199	56	143	1	1	70	129	1	1	65	134	1	1
Q8N5L8	RPP25L	Ribonuclease P protein subunit p25-like protein (RNase P protein subunit-like p25) (Rpp25-like protein)	OG6_101937	{Q9BUL9,Q8N5L8}	{RPP25,RPP25L}	2	163	53	110	1	1	91	72	1	0	66	97	1	0
A2RTX5	TARSL2	Threonine--tRNA ligase 2, cytoplasmic (EC 6.1.1.3) (Threonyl-tRNA synthetase) (ThrRS) (Threonyl-tRNA synthetase protein 3)	OG6_100294	{Q9BW92,P26639,A2RTX5}	{TARS2,TARS,TARSL2}	3	802	667	135	1	1	615	187	1	0	623	179	1	1
Q9BW92	TARS2	Threonine--tRNA ligase, mitochondrial (EC 6.1.1.3) (Threonyl-tRNA synthetase) (ThrRS) (Threonyl-tRNA synthetase-like 1)	OG6_100294	{Q9BW92,P26639,A2RTX5}	{TARS2,TARS,TARSL2}	3	718	670	48	1	0	570	148	0	0	589	129	1	0
P26639	TARS	Threonine--tRNA ligase 1, cytoplasmic (EC 6.1.1.3) (Threonyl-tRNA synthetase) (ThrRS) (Threonyl-tRNA synthetase 1)	OG6_100294	{Q9BW92,P26639,A2RTX5}	{TARS2,TARS,TARSL2}	3	723	644	79	1	0	615	108	1	0	575	148	1	0
Q9BX46	RBM24	RNA-binding protein 24 (RNA-binding motif protein 24) (RNA-binding region-containing protein 6)	OG6_105204	{Q9BX46,Q9H0Z9}	{RBM24,RBM38}	2	236	198	38	1	0	128	108	1	1	142	94	1	1
Q9H0Z9	RBM38	RNA-binding protein 38 (CLL-associated antigen KW-5) (HSRNASEB) (RNA-binding motif protein 38) (RNA-binding region-containing protein 1) (ssDNA-binding protein SEB4)	OG6_105204	{Q9BX46,Q9H0Z9}	{RBM24,RBM38}	2	239	139	100	1	1	117	122	1	1	127	112	1	1
Q9BYJ9	YTHDF1	YTH domain-containing family protein 1 (Dermatomyositis associated with cancer putative autoantigen 1) (DACA-1)	OG6_102335	{Q9BYJ9,Q7Z739,Q9Y5A9}	{YTHDF1,YTHDF3,YTHDF2}	3	559	196	363	1	1	282	277	1	1	169	390	1	1
Q7Z739	YTHDF3	YTH domain-containing family protein 3	OG6_102335	{Q9BYJ9,Q7Z739,Q9Y5A9}	{YTHDF1,YTHDF3,YTHDF2}	3	585	284	301	1	1	319	266	1	1	183	402	1	1
Q9Y5A9	YTHDF2	YTH domain-containing family protein 2 (CLL-associated antigen KW-14) (High-glucose-regulated protein 8) (Renal carcinoma antigen NY-REN-2)	OG6_102335	{Q9BYJ9,Q7Z739,Q9Y5A9}	{YTHDF1,YTHDF3,YTHDF2}	3	579	286	293	1	1	304	275	1	1	171	408	1	1
Q9GZV4	EIF5A2	Eukaryotic translation initiation factor 5A-2 (eIF-5A-2) (eIF-5A2) (Eukaryotic initiation factor 5A isoform 2)	OG6_100628	{Q9GZV4,P63241,Q6IS14}	{EIF5A2,EIF5A,EIF5AL1}	3	153	105	48	1	0	129	24	0	0	98	55	0	0
P63241	EIF5A	Eukaryotic translation initiation factor 5A-1 (eIF-5A-1) (eIF-5A1) (Eukaryotic initiation factor 5A isoform 1) (eIF-5A) (Rev-binding factor) (eIF-4D)	OG6_100628	{Q9GZV4,P63241,Q6IS14}	{EIF5A2,EIF5A,EIF5AL1}	3	154	125	29	0	0	120	34	0	0	102	52	0	0
Q6IS14	EIF5AL1	Eukaryotic translation initiation factor 5A-1-like (eIF-5A-1-like) (eIF-5A1-like) (Eukaryotic initiation factor 5A isoform 1-like)	OG6_100628	{Q9GZV4,P63241,Q6IS14}	{EIF5A2,EIF5A,EIF5AL1}	3	154	122	32	1	0	119	35	0	0	104	50	0	0
Q9H6T0	ESRP2	Epithelial splicing regulatory protein 2 (RNA-binding motif protein 35B) (RNA-binding protein 35B)	OG6_104528	{Q9H6T0,Q6NXG1}	{ESRP2,ESRP1}	2	727	513	214	1	1	477	250	1	1	490	237	1	1
Q6NXG1	ESRP1	Epithelial splicing regulatory protein 1 (RNA-binding motif protein 35A) (RNA-binding protein 35A)	OG6_104528	{Q9H6T0,Q6NXG1}	{ESRP2,ESRP1}	2	681	610	71	1	0	517	164	1	0	546	135	1	0
Q9H9P5	UNKL	Putative E3 ubiquitin-protein ligase UNKL (EC 2.3.2.-) (RING finger protein unkempt-like) (Zinc finger CCCH domain-containing protein 5-like)	OG6_105234	{Q9H9P5,Q9C0B0}	{UNKL,UNK}	2	680	193	487	1	1	327	353	1	1	173	507	1	1
Q9C0B0	UNK	RING finger protein unkempt homolog (Zinc finger CCCH domain-containing protein 5)	OG6_105234	{Q9H9P5,Q9C0B0}	{UNKL,UNK}	2	810	227	583	1	1	419	391	1	1	184	626	1	1
P49589	CARS	Cysteine--tRNA ligase, cytoplasmic (EC 6.1.1.16) (Cysteinyl-tRNA synthetase) (CysRS)	OG6_100332	{Q9HA77,P49589}	{CARS2,CARS}	2	748	495	253	1	1	474	274	1	1	449	299	1	1
Q9HA77	CARS2	Probable cysteine--tRNA ligase, mitochondrial (EC 6.1.1.16) (Cysteinyl-tRNA synthetase) (CysRS)	OG6_100332	{Q9HA77,P49589}	{CARS2,CARS}	2	564	488	76	0	0	420	144	1	0	408	156	1	0
Q9HBD1	RC3H2	Roquin-2 (EC 2.3.2.27) (Membrane-associated nucleic acid-binding protein) (RING finger and CCCH-type zinc finger domain-containing protein 2) (RING finger protein 164) (RING-type E3 ubiquitin transferase Roquin-2)	OG6_105901	{Q9HBD1,Q5TC82}	{RC3H2,RC3H1}	2	1191	604	587	1	1	664	527	1	1	471	720	1	1
Q5TC82	RC3H1	Roquin-1 (Roquin) (EC 2.3.2.27) (RING finger and C3H zinc finger protein 1) (RING finger and CCCH-type zinc finger domain-containing protein 1) (RING finger protein 198)	OG6_105901	{Q9HBD1,Q5TC82}	{RC3H2,RC3H1}	2	1133	366	767	1	1	463	670	1	1	322	811	1	1
Q9HCE1	MOV10	Helicase MOV-10 (EC 3.6.4.13) (Armitage homolog) (Moloney leukemia virus 10 protein)	OG6_101029	{Q9HCE1,Q9BXT6}	{MOV10,MOV10L1}	2	1003	845	158	1	1	714	289	1	1	818	185	1	1
Q9BXT6	MOV10L1	RNA helicase Mov10l1 (EC 3.6.4.13) (Moloney leukemia virus 10-like protein 1) (MOV10-like protein 1)	OG6_101029	{Q9HCE1,Q9BXT6}	{MOV10,MOV10L1}	2	1211	1029	182	1	1	860	351	1	1	965	246	1	1
Q9HCK5	AGO4	Protein argonaute-4 (Argonaute4) (hAgo4) (Argonaute RISC catalytic component 4) (Eukaryotic translation initiation factor 2C 4) (eIF-2C 4) (eIF2C 4)	OG6_100361	{Q9HCK5,Q9UKV8,Q9UL18,Q9H9G7}	{AGO4,AGO2,AGO1,AGO3}	4	861	773	88	0	0	621	240	0	0	698	163	0	0
Q9UKV8	AGO2	Protein argonaute-2 (Argonaute2) (hAgo2) (EC 3.1.26.n2) (Argonaute RISC catalytic component 2) (Eukaryotic translation initiation factor 2C 2) (eIF-2C 2) (eIF2C 2) (PAZ Piwi domain protein) (PPD) (Protein slicer)	OG6_100361	{Q9HCK5,Q9UKV8,Q9UL18,Q9H9G7}	{AGO4,AGO2,AGO1,AGO3}	4	859	755	104	1	0	699	160	0	0	710	149	1	0
Q9UL18	AGO1	Protein argonaute-1 (Argonaute1) (hAgo1) (Argonaute RISC catalytic component 1) (Eukaryotic translation initiation factor 2C 1) (eIF-2C 1) (eIF2C 1) (Putative RNA-binding protein Q99)	OG6_100361	{Q9HCK5,Q9UKV8,Q9UL18,Q9H9G7}	{AGO4,AGO2,AGO1,AGO3}	4	857	815	42	0	0	662	195	0	0	760	97	0	0
Q9H9G7	AGO3	Protein argonaute-3 (Argonaute3) (hAgo3) (EC 3.1.26.n2) (Argonaute RISC catalytic component 3) (Eukaryotic translation initiation factor 2C 3) (eIF-2C 3) (eIF2C 3)	OG6_100361	{Q9HCK5,Q9UKV8,Q9UL18,Q9H9G7}	{AGO4,AGO2,AGO1,AGO3}	4	860	822	38	0	0	654	206	0	0	745	115	0	0
Q9NP81	SARS2	Serine--tRNA ligase, mitochondrial (EC 6.1.1.11) (SerRSmt) (Seryl-tRNA synthetase) (SerRS) (Seryl-tRNA(Ser/Sec) synthetase)	OG6_100275	{Q9NP81,P49591}	{SARS2,SARS}	2	518	377	141	1	1	298	220	1	1	337	181	1	1
P49591	SARS	Serine--tRNA ligase, cytoplasmic (EC 6.1.1.11) (Seryl-tRNA synthetase) (SerRS) (Seryl-tRNA(Ser/Sec) synthetase)	OG6_100275	{Q9NP81,P49591}	{SARS2,SARS}	2	514	387	127	1	1	363	151	1	1	358	156	1	1
Q9NQ29	LUC7L	Putative RNA-binding protein Luc7-like 1 (Putative SR protein LUC7B1) (SR+89)	OG6_103514	{Q9NQ29,Q9Y383}	{LUC7L,LUC7L2}	2	371	99	272	1	1	137	234	1	1	94	277	1	1
Q9Y383	LUC7L2	Putative RNA-binding protein Luc7-like 2	OG6_103514	{Q9NQ29,Q9Y383}	{LUC7L,LUC7L2}	2	392	102	290	1	1	111	281	1	1	100	292	1	1
Q9NR97	TLR8	Toll-like receptor 8 (CD antigen CD288)	OG6_109368	{Q9NR97,Q9NYK1}	{TLR8,TLR7}	2	1041	928	113	1	0	950	91	0	0	847	194	1	1
Q9NYK1	TLR7	Toll-like receptor 7	OG6_109368	{Q9NR97,Q9NYK1}	{TLR8,TLR7}	2	1049	986	63	1	1	973	76	0	0	915	134	1	0
Q9NVN8	GNL3L	Guanine nucleotide-binding protein-like 3-like protein	OG6_101399	{Q9NVN8,Q9BVP2}	{GNL3L,GNL3}	2	582	363	219	1	1	344	238	1	1	327	255	1	1
Q9BVP2	GNL3	Guanine nucleotide-binding protein-like 3 (E2-induced gene 3 protein) (Novel nucleolar protein 47) (NNP47) (Nucleolar GTP-binding protein 3) (Nucleostemin)	OG6_101399	{Q9NVN8,Q9BVP2}	{GNL3L,GNL3}	2	549	302	247	1	1	298	251	1	1	270	279	1	1
Q9NZI8	IGF2BP1	Insulin-like growth factor 2 mRNA-binding protein 1 (IGF2 mRNA-binding protein 1) (IMP-1) (IMP1) (Coding region determinant-binding protein) (CRD-BP) (IGF-II mRNA-binding protein 1) (VICKZ family member 1) (Zipcode-binding protein 1) (ZBP-1)	OG6_103496	{Q9NZI8,Q9Y6M1,O00425}	{IGF2BP1,IGF2BP2,IGF2BP3}	3	577	404	173	1	0	314	263	1	0	351	226	1	0
Q9Y6M1	IGF2BP2	Insulin-like growth factor 2 mRNA-binding protein 2 (IGF2 mRNA-binding protein 2) (IMP-2) (Hepatocellular carcinoma autoantigen p62) (IGF-II mRNA-binding protein 2) (VICKZ family member 2)	OG6_103496	{Q9NZI8,Q9Y6M1,O00425}	{IGF2BP1,IGF2BP2,IGF2BP3}	3	599	421	178	1	0	337	262	1	0	356	243	1	0
O00425	IGF2BP3	Insulin-like growth factor 2 mRNA-binding protein 3 (IGF2 mRNA-binding protein 3) (IMP-3) (IGF-II mRNA-binding protein 3) (KH domain-containing protein overexpressed in cancer) (hKOC) (VICKZ family member 3)	OG6_103496	{Q9NZI8,Q9Y6M1,O00425}	{IGF2BP1,IGF2BP2,IGF2BP3}	3	579	422	157	1	0	346	233	1	0	348	231	1	0
Q9UBU9	NXF1	Nuclear RNA export factor 1 (Tip-associated protein) (Tip-associating protein) (mRNA export factor TAP)	OG6_102057	{Q9UBU9,Q9H1B4,Q9GZY0}	{NXF1,NXF5,NXF2B}	3	619	426	193	1	1	404	215	1	0	364	255	1	1
Q9H1B4	NXF5	Nuclear RNA export factor 5 (TAP-like protein 1) (TAPL-1)	OG6_102057	{Q9UBU9,Q9H1B4,Q9GZY0}	{NXF1,NXF5,NXF2B}	3	397	377	20	0	0	349	48	0	0	343	54	0	0
Q9GZY0	NXF2B	Nuclear RNA export factor 2 (Cancer/testis antigen 39) (CT39) (TAP-like protein 2) (TAPL-2)	OG6_102057	{Q9UBU9,Q9H1B4,Q9GZY0}	{NXF1,NXF5,NXF2B}	3	626	429	197	1	1	485	141	1	0	359	267	1	1
Q9UGR2	ZC3H7B	Zinc finger CCCH domain-containing protein 7B (Rotavirus 'X'-associated non-structural protein) (RoXaN)	OG6_107874	{Q9UGR2,Q8IWR0}	{ZC3H7B,ZC3H7A}	2	977	585	392	1	1	597	380	1	1	473	504	1	1
Q8IWR0	ZC3H7A	Zinc finger CCCH domain-containing protein 7A	OG6_107874	{Q9UGR2,Q8IWR0}	{ZC3H7B,ZC3H7A}	2	971	680	291	1	1	679	292	1	1	556	415	1	1
Q9UHC7	MKRN1	E3 ubiquitin-protein ligase makorin-1 (EC 2.3.2.27) (RING finger protein 61) (RING-type E3 ubiquitin transferase makorin-1)	OG6_103641	{Q9UHC7,Q9H000}	{MKRN1,MKRN2}	2	482	253	229	1	1	265	217	1	1	217	265	1	1
Q9H000	MKRN2	Probable E3 ubiquitin-protein ligase makorin-2 (EC 2.3.2.27) (RING finger protein 62) (RING-type E3 ubiquitin transferase makorin-2)	OG6_103641	{Q9UHC7,Q9H000}	{MKRN1,MKRN2}	2	416	262	154	1	1	252	164	1	1	237	179	1	1
Q9UHL0	DDX25	ATP-dependent RNA helicase DDX25 (EC 3.6.4.13) (DEAD box protein 25) (Gonadotropin-regulated testicular RNA helicase)	OG6_101341	{Q9UHL0,Q9NUU7,Q9UMR2}	{DDX25,DDX19A,DDX19B}	3	483	423	60	1	0	387	96	0	0	388	95	0	0
Q9NUU7	DDX19A	ATP-dependent RNA helicase DDX19A (EC 3.6.4.13) (DDX19-like protein) (DEAD box protein 19A)	OG6_101341	{Q9UHL0,Q9NUU7,Q9UMR2}	{DDX25,DDX19A,DDX19B}	3	478	387	91	1	1	353	125	1	0	317	161	1	1
Q9UMR2	DDX19B	ATP-dependent RNA helicase DDX19B (EC 3.6.4.13) (DEAD box RNA helicase DEAD5) (DEAD box protein 19B)	OG6_101341	{Q9UHL0,Q9NUU7,Q9UMR2}	{DDX25,DDX19A,DDX19B}	3	479	382	97	1	1	339	140	1	0	325	154	1	1
Q9UIA9	XPO7	Exportin-7 (Exp7) (Ran-binding protein 16)	OG6_102412	{Q9UIA9,Q9H2T7}	{XPO7,RANBP17}	2	1087	1068	19	0	0	976	111	0	0	878	209	1	0
Q9H2T7	RANBP17	Ran-binding protein 17	OG6_102412	{Q9UIA9,Q9H2T7}	{XPO7,RANBP17}	2	1088	1058	30	0	0	1011	77	0	0	987	101	0	0
Q9UIV1	CNOT7	CCR4-NOT transcription complex subunit 7 (EC 3.1.13.4) (BTG1-binding factor 1) (CCR4-associated factor 1) (CAF-1) (Caf1a)	OG6_101138	{Q9UIV1,Q9UFF9}	{CNOT7,CNOT8}	2	285	280	5	0	0	249	36	0	0	229	56	0	0
Q9UFF9	CNOT8	CCR4-NOT transcription complex subunit 8 (EC 3.1.13.4) (CAF1-like protein) (CALIFp) (CAF2) (CCR4-associated factor 8) (Caf1b)	OG6_101138	{Q9UIV1,Q9UFF9}	{CNOT7,CNOT8}	2	292	286	6	0	0	243	49	0	0	241	51	0	0
Q9UJJ7	RPUSD1	RNA pseudouridylate synthase domain-containing protein 1 (Ribosomal large subunit pseudouridine synthase C-like protein)	OG6_100211	{Q9UJJ7,Q8IZ73}	{RPUSD1,RPUSD2}	2	312	230	82	1	1	217	95	1	0	214	98	1	1
Q8IZ73	RPUSD2	RNA pseudouridylate synthase domain-containing protein 2	OG6_100211	{Q9UJJ7,Q8IZ73}	{RPUSD1,RPUSD2}	2	545	313	232	1	1	294	251	1	1	337	208	1	1
Q9UKK6	NXT1	NTF2-related export protein 1 (Protein p15)	OG6_104429	{Q9UKK6,Q9NPJ8}	{NXT1,NXT2}	2	140	126	14	0	0	99	41	0	0	115	25	0	0
Q9NPJ8	NXT2	NTF2-related export protein 2 (Protein p15-2)	OG6_104429	{Q9UKK6,Q9NPJ8}	{NXT1,NXT2}	2	142	142	0	0	0	115	27	0	0	123	19	0	0
Q5JSJ4	DDX26B	Integrator complex subunit 6-like (Protein DDX26B)	OG6_103620	{Q9UL03,Q5JSJ4}	{INTS6,DDX26B}	2	861	606	255	1	1	600	261	1	1	566	295	1	1
Q9UL03	INTS6	Integrator complex subunit 6 (Int6) (DBI-1) (Protein DDX26) (Protein deleted in cancer 1) (DICE1)	OG6_103620	{Q9UL03,Q5JSJ4}	{INTS6,DDX26B}	2	887	502	385	1	1	582	305	1	1	496	391	1	1
Q9UPR6	ZFR2	Zinc finger RNA-binding protein 2	OG6_105636	{Q9UPR6,Q96KR1}	{ZFR2,ZFR}	2	939	131	808	1	1	303	636	1	1	182	757	1	1
Q96KR1	ZFR	Zinc finger RNA-binding protein (hZFR) (M-phase phosphoprotein homolog)	OG6_105636	{Q9UPR6,Q96KR1}	{ZFR2,ZFR}	2	1074	304	770	1	1	457	617	1	1	274	800	1	1
Q9Y2K5	R3HDM2	R3H domain-containing protein 2	OG6_104085	{Q9Y2K5,Q15032}	{R3HDM2,R3HDM1}	2	976	176	800	1	1	280	696	1	1	151	825	1	1
Q15032	R3HDM1	R3H domain-containing protein 1	OG6_104085	{Q9Y2K5,Q15032}	{R3HDM2,R3HDM1}	2	1099	180	919	1	1	350	749	1	1	137	962	1	1
Q9Y6E2	BZW2	Basic leucine zipper and W2 domain-containing protein 2	OG6_103948	{Q9Y6E2,Q7L1Q6}	{BZW2,BZW1}	2	419	331	88	1	0	328	91	1	0	329	90	1	0
Q7L1Q6	BZW1	Basic leucine zipper and W2 domain-containing protein 1 (Protein Orf)	OG6_103948	{Q9Y6E2,Q7L1Q6}	{BZW2,BZW1}	2	419	336	83	1	0	352	67	0	0	336	83	1	0
