# Supplementary material for: Phase separation driven by interchangeable properties in the intrinsically disordered regions of protein paralogs
Source: Commun Biol. 2022 Apr 29;5:400. doi: 10.1038/s42003-022-03354-4 (PMC9054762; doi:10.1038/s42003-022-03354-4)
Supplement: Supplementary file 5 — Supplementary Data 2 [file 42003_2022_3354_MOESM5_ESM.xlsx]

## Sheet: Sheet2
uniprot_id	gene_name	protein_name	paralogous_family_ID	members_of_paralogous_family	representative_family_member	paralog [ % identity representative member:paralog , % identity paralog: representative member]	residue_length	vl3_order_length	vl3_disorder_length	vl3 >=30	vl3 >=50	vlxt_order_length	vlxt_disorder_length	vlxt >=30	vlxt >=50	vsl2_order_length	vsl2_disorder_length	vsl2 >=30	vsl2 >=50
Q15695	ZRSR1	Putative U2 small nuclear ribonucleoprotein auxiliary factor 35 kDa subunit-related protein 1 (CCCH type zinc finger, RNA-binding motif and serine/arginine rich protein 1) (U2(RNU2) small nuclear RNA auxiliary factor 1-like 1)	family-402	ZRSR1,ZRSR2	ZRSR1	ZRSR2[92,92]	479	152	327	1	1	215	264	1	1	114	365	1	1
Q15696	ZRSR2	U2 small nuclear ribonucleoprotein auxiliary factor 35 kDa subunit-related protein 2 (CCCH type zinc finger, RNA-binding motif and serine/arginine rich protein 2) (Renal carcinoma antigen NY-REN-20) (U2(RNU2) small nuclear RNA auxiliary factor 1-like 2) (U2AF35-related protein) (URP)	family-402	ZRSR1,ZRSR2	ZRSR1	ZRSR2[92,92]	482	175	307	1	1	218	264	1	1	116	366	1	1
Q96PM9	ZNF385A	Zinc finger protein 385A (Hematopoietic zinc finger protein) (Retinal zinc finger protein)	family-868	ZNF385A,ZNF385B,ZNF385D,ZNF385C	ZNF385A	ZNF385B[47,39],ZNF385D[48,47],ZNF385C[37,31]	386	46	340	1	1	160	226	1	1	64	322	1	1
Q16600	ZNF239	Zinc finger protein 239 (Zinc finger protein HOK-2) (Zinc finger protein MOK-2)	family-844	ZNF239,ZNF664	ZNF239	ZNF664[34,61]	458	22	436	1	1	347	111	1	0	41	417	1	1
Q9UL40	ZNF346	Zinc finger protein 346 (Just another zinc finger protein)	family-441	ZMAT1,KRCC1,ZNF346,ZMAT4	ZMAT1	KRCC1[27,66],ZNF346[10,21],ZMAT4[10,28]	294	142	152	1	1	182	112	1	0	109	185	1	1
Q9UPR6	ZFR2	Zinc finger RNA-binding protein 2	family-846	ZFR,ZFR2	ZFR	ZFR2[42,48]	939	131	808	1	1	303	636	1	1	182	757	1	1
Q96KR1	ZFR	Zinc finger RNA-binding protein (hZFR) (M-phase phosphoprotein homolog)	family-846	ZFR,ZFR2	ZFR	ZFR2[42,48]	1074	304	770	1	1	457	617	1	1	274	800	1	1
Q8WTR7	ZNF473	Zinc finger protein 473 (Zinc finger protein 100 homolog) (Zfp-100)	family-718	ZFP62,ZNF814,ZNF629,ZNF347,ZNF836,ZNF473,ZNF268,ZNF845,ZNF585A,ZNF160,ZNF658,ZNF197,ZNF841,ZNF616,ZNF585B,ZNF808,ZNF107,ZNF99,ZNF43,ZNF721,ZNF493,ZNF780B,ZNF546,ZNF624,ZNF594	ZFP62	ZNF814[36,38],ZNF629[33,34],ZNF347[34,36],ZNF836[39,38],ZNF473[33,34],ZNF268[43,41],ZNF845[40,37],ZNF585A[34,42],ZNF160[37,41],ZNF658[41,35],ZNF197[38,33],ZNF841[40,39],ZNF616[37,43],ZNF585B[34,40],ZNF808[39,39],ZNF107[43,49],ZNF99[43,45],ZNF43[43,48],ZNF721[43,42],ZNF493[36,42],ZNF780B[39,42],ZNF546[39,42],ZNF624[39,40],ZNF594[37,42]	871	297	574	1	1	736	135	1	0	345	526	1	1
P47974	ZFP36L2	mRNA decay activator protein ZFP36L2 (Butyrate response factor 2) (EGF-response factor 2) (ERF-2) (TPA-induced sequence 11d) (Zinc finger protein 36, C3H1 type-like 2) (ZFP36-like 2)	family-5	ZFP36,ZFP36L2,ZFP36L1	ZFP36	ZFP36L2[32,21],ZFP36L1[35,34]	494	124	370	1	1	267	227	1	1	92	402	1	1
Q07352	ZFP36L1	mRNA decay activator protein ZFP36L1 (Butyrate response factor 1) (EGF-response factor 1) (ERF-1) (TPA-induced sequence 11b) (Zinc finger protein 36, C3H1 type-like 1) (ZFP36-like 1)	family-5	ZFP36,ZFP36L2,ZFP36L1	ZFP36	ZFP36L2[32,21],ZFP36L1[35,34]	338	104	234	1	1	239	99	1	0	94	244	1	1
P26651	ZFP36	mRNA decay activator protein ZFP36 (G0/G1 switch regulatory protein 24) (Growth factor-inducible nuclear protein NUP475) (Tristetraprolin) (Zinc finger protein 36) (Zfp-36)	family-5	ZFP36,ZFP36L2,ZFP36L1	ZFP36	ZFP36L2[32,21],ZFP36L1[35,34]	326	32	294	1	1	126	200	1	1	36	290	1	1
Q9C0B9	ZCCHC2	Zinc finger CCHC domain-containing protein 2	family-193	ZCCHC14,ZCCHC2	ZCCHC14	ZCCHC2[25,20]	1178	397	781	1	1	477	701	1	1	300	878	1	1
Q8WYQ9	ZCCHC14	Zinc finger CCHC domain-containing protein 14 (BDG-29)	family-193	ZCCHC14,ZCCHC2	ZCCHC14	ZCCHC2[25,20]	949	163	786	1	1	357	592	1	1	103	846	1	1
Q9UGR2	ZC3H7B	Zinc finger CCCH domain-containing protein 7B (Rotavirus 'X'-associated non-structural protein) (RoXaN)	family-153	ZC3H7A,ZC3H7B	ZC3H7A	ZC3H7B[45,45]	977	585	392	1	1	597	380	1	1	473	504	1	1
Q8IWR0	ZC3H7A	Zinc finger CCCH domain-containing protein 7A	family-153	ZC3H7A,ZC3H7B	ZC3H7A	ZC3H7B[45,45]	971	680	291	1	1	679	292	1	1	556	415	1	1
Q8N5P1	ZC3H8	Zinc finger CCCH domain-containing protein 8	family-816	ZC3H4,ZC3H6,ZC3H8	ZC3H4	ZC3H6[30,33],ZC3H8[7,29]	291	59	232	1	1	164	127	1	1	62	229	1	1
P61129	ZC3H6	Zinc finger CCCH domain-containing protein 6	family-816	ZC3H4,ZC3H6,ZC3H8	ZC3H4	ZC3H6[30,33],ZC3H8[7,29]	1189	238	951	1	1	542	647	1	1	154	1035	1	1
Q9UPT8	ZC3H4	Zinc finger CCCH domain-containing protein 4	family-816	ZC3H4,ZC3H6,ZC3H8	ZC3H4	ZC3H6[30,33],ZC3H8[7,29]	1303	127	1176	1	1	329	974	1	1	82	1221	1	1
Q5HYM0	ZC3H12B	Probable ribonuclease ZC3H12B (EC 3.1.-.-) (MCP-induced protein 2) (Zinc finger CCCH domain-containing protein 12B)	family-1084	ZC3H12A,ZC3H12B,ZC3H12C,ZC3H12D	ZC3H12A	ZC3H12B[45,32],ZC3H12C[46,31],ZC3H12D[38,43]	836	341	495	1	1	450	386	1	1	298	538	1	1
Q9C0D7	ZC3H12C	Probable ribonuclease ZC3H12C (EC 3.1.-.-) (MCP-induced protein 3) (Zinc finger CCCH domain-containing protein 12C)	family-1084	ZC3H12A,ZC3H12B,ZC3H12C,ZC3H12D	ZC3H12A	ZC3H12B[45,32],ZC3H12C[46,31],ZC3H12D[38,43]	883	306	577	1	1	499	384	1	1	256	627	1	1
Q5D1E8	ZC3H12A	Endoribonuclease ZC3H12A (EC 3.1.-.-) (Monocyte chemotactic protein-induced protein 1) (MCP-induced protein 1) (MCPIP-1) (Regnase-1) (Reg1) (Zinc finger CCCH domain-containing protein 12A)	family-1084	ZC3H12A,ZC3H12B,ZC3H12C,ZC3H12D	ZC3H12A	ZC3H12B[45,32],ZC3H12C[46,31],ZC3H12D[38,43]	599	207	392	1	1	293	306	1	1	203	396	1	1
A2A288	ZC3H12D	Probable ribonuclease ZC3H12D (EC 3.1.-.-) (MCP-induced protein 4) (Transformed follicular lymphoma) (Zinc finger CCCH domain-containing protein 12D) (p34)	family-1084	ZC3H12A,ZC3H12B,ZC3H12C,ZC3H12D	ZC3H12A	ZC3H12B[45,32],ZC3H12C[46,31],ZC3H12D[38,43]	527	256	271	1	1	293	234	1	1	213	314	1	1
Q9BYJ9	YTHDF1	YTH domain-containing family protein 1 (Dermatomyositis associated with cancer putative autoantigen 1) (DACA-1)	family-398	YTHDF1,YTHDF3,YTHDF2	YTHDF1	YTHDF3[69,66],YTHDF2[66,64]	559	196	363	1	1	282	277	1	1	169	390	1	1
Q7Z739	YTHDF3	YTH domain-containing family protein 3	family-398	YTHDF1,YTHDF3,YTHDF2	YTHDF1	YTHDF3[69,66],YTHDF2[66,64]	585	284	301	1	1	319	266	1	1	183	402	1	1
Q9Y5A9	YTHDF2	YTH domain-containing family protein 2 (CLL-associated antigen KW-14) (High-glucose-regulated protein 8) (Renal carcinoma antigen NY-REN-2)	family-398	YTHDF1,YTHDF3,YTHDF2	YTHDF1	YTHDF3[69,66],YTHDF2[66,64]	579	286	293	1	1	304	275	1	1	171	408	1	1
P67809	YBX1	Y-box-binding protein 1 (YB-1) (CCAAT-binding transcription factor I subunit A) (CBF-A) (DNA-binding protein B) (DBPB) (Enhancer factor I subunit A) (EFI-A) (Nuclease-sensitive element-binding protein 1) (Y-box transcription factor)	family-851	YBX1,YBX3,YBX2	YBX1	YBX3[58,50],YBX2[44,40]	324	52	272	1	1	41	283	1	1	57	267	1	1
P16989	YBX3	Y-box-binding protein 3 (Cold shock domain-containing protein A) (DNA-binding protein A) (Single-strand DNA-binding protein NF-GMB)	family-851	YBX1,YBX3,YBX2	YBX1	YBX3[58,50],YBX2[44,40]	372	57	315	1	1	69	303	1	1	51	321	1	1
Q9Y2T7	YBX2	Y-box-binding protein 2 (Contrin) (DNA-binding protein C) (Dbpc) (Germ cell-specific Y-box-binding protein) (MSY2 homolog)	family-851	YBX1,YBX3,YBX2	YBX1	YBX3[58,50],YBX2[44,40]	364	53	311	1	1	56	308	1	1	53	311	1	1
Q9GZL7	WDR12	Ribosome biogenesis protein WDR12 (WD repeat-containing protein 12)	family-1008	WDR12,WDR37	WDR12	WDR37[23,20]	423	353	70	1	0	363	60	1	0	338	85	1	0
Q5ST30	VARS2	Valine--tRNA ligase, mitochondrial (EC 6.1.1.9) (Valyl-tRNA synthetase) (ValRS) (Valyl-tRNA synthetase-like)	family-579	VARS,VARS2	VARS	VARS2[41,47]	1063	751	312	1	1	683	380	1	0	717	346	1	1
P26640	VARS	Valine--tRNA ligase (EC 6.1.1.9) (Protein G7a) (Valyl-tRNA synthetase) (ValRS)	family-579	VARS,VARS2	VARS	VARS2[41,47]	1264	1012	252	1	1	890	374	1	1	909	355	1	1
Q5TAP6	UTP14C	U3 small nucleolar RNA-associated protein 14 homolog C	family-627	UTP14A,UTP14C	UTP14A	UTP14C[89,90]	766	141	625	1	1	271	495	1	1	138	628	1	1
Q9BVJ6	UTP14A	U3 small nucleolar RNA-associated protein 14 homolog A (Antigen NY-CO-16) (Serologically defined colon cancer antigen 16)	family-627	UTP14A,UTP14C	UTP14A	UTP14C[89,90]	771	144	627	1	1	220	551	1	1	146	625	1	1
Q9BZI7	UPF3B	Regulator of nonsense transcripts 3B (Nonsense mRNA reducing factor 3B) (Up-frameshift suppressor 3 homolog B) (hUpf3B) (Up-frameshift suppressor 3 homolog on chromosome X) (hUpf3p-X)	family-572	UPF3A,UPF3B	UPF3A	UPF3B[43,43]	483	67	416	1	1	111	372	1	1	62	421	1	1
Q9H1J1	UPF3A	Regulator of nonsense transcripts 3A (Nonsense mRNA reducing factor 3A) (Up-frameshift suppressor 3 homolog A) (hUpf3)	family-572	UPF3A,UPF3B	UPF3A	UPF3B[43,43]	476	75	401	1	1	103	373	1	1	68	408	1	1
Q9H9P5	UNKL	Putative E3 ubiquitin-protein ligase UNKL (EC 2.3.2.-) (RING finger protein unkempt-like) (Zinc finger CCCH domain-containing protein 5-like)	family-424	UNK,UNKL	UNK	UNKL[47,56]	680	193	487	1	1	327	353	1	1	173	507	1	1
Q9C0B0	UNK	RING finger protein unkempt homolog (Zinc finger CCCH domain-containing protein 5)	family-424	UNK,UNKL	UNK	UNKL[47,56]	810	227	583	1	1	419	391	1	1	184	626	1	1
Q5T6F2	UBAP2	Ubiquitin-associated protein 2 (UBAP-2)	family-298	UBAP2,UBAP2L	UBAP2	UBAP2L[46,47]	1119	191	928	1	1	367	752	1	1	127	992	1	1
Q14157	UBAP2L	Ubiquitin-associated protein 2-like (Protein NICE-4)	family-298	UBAP2,UBAP2L	UBAP2	UBAP2L[46,47]	1087	124	963	1	1	387	700	1	1	114	973	1	1
P62987	UBA52	Ubiquitin-60S ribosomal protein L40 (CEP52) (Ubiquitin A-52 residue ribosomal protein fusion product 1) [Cleaved into: Ubiquitin; 60S ribosomal protein L40 (Large ribosomal subunit protein eL40)]	family-611	UBA52,UBB,ZFAND4,UBC,UBBP4	UBA52	UBB[73,41],ZFAND4[39,7],UBC[73,14],UBBP4[66,37]	128	75	53	1	0	74	54	0	0	77	51	0	0
P22314	UBA1	Ubiquitin-like modifier-activating enzyme 1 (EC 6.2.1.45) (Protein A1S9) (Ubiquitin-activating enzyme E1)	family-227	UBA1,UBA7,UBA6	UBA1	UBA7[43,45],UBA6[40,41]	1058	958	100	1	0	819	239	1	1	869	189	1	1
P26368	U2AF2	Splicing factor U2AF 65 kDa subunit (U2 auxiliary factor 65 kDa subunit) (hU2AF(65)) (hU2AF65) (U2 snRNP auxiliary factor large subunit)	family-177	U2AF2,UHMK1	U2AF2	UHMK1[20,22]	475	294	181	1	1	222	253	1	1	272	203	1	1
Q8TAS1	UHMK1	Serine/threonine-protein kinase Kist (EC 2.7.11.1) (Kinase interacting with stathmin) (PAM COOH-terminal interactor protein 2) (P-CIP2) (U2AF homology motif kinase 1)	family-177	U2AF2,UHMK1	U2AF2	UHMK1[20,22]	419	340	79	1	1	366	53	0	0	323	96	1	0
Q8WU68	U2AF1L4	Splicing factor U2AF 26 kDa subunit (U2 auxiliary factor 26) (U2 small nuclear RNA auxiliary factor 1-like protein 4) (U2AF1-like 4) (U2(RNU2) small nuclear RNA auxiliary factor 1-like protein 3) (U2 small nuclear RNA auxiliary factor 1-like protein 3) (U2AF1-like protein 3)	family-38	U2AF1,U2AF1L4	U2AF1	U2AF1L4[43,51]	220	140	80	1	1	177	43	0	0	141	79	1	1
Q01081	U2AF1	Splicing factor U2AF 35 kDa subunit (U2 auxiliary factor 35 kDa subunit) (U2 small nuclear RNA auxiliary factor 1) (U2 snRNP auxiliary factor small subunit)	family-38	U2AF1,U2AF1L4	U2AF1	U2AF1L4[43,51]	240	126	114	1	1	155	85	1	1	130	110	1	1
Q9NV66	TYW1	S-adenosyl-L-methionine-dependent tRNA 4-demethylwyosine synthase TYW1 (EC 4.1.3.44) (Radical S-adenosyl methionine and flavodoxin domain-containing protein 1) (tRNA wybutosine-synthesizing protein 1 homolog) (tRNA-yW-synthesizing protein)	family-974	TYW1,TYW1B	TYW1	TYW1B[44,94]	732	581	151	1	1	582	150	1	0	526	206	1	1
Q9NX01	TXNL4B	Thioredoxin-like protein 4B (Dim1-like protein)	family-726	TXNL4A,TXNL4B	TXNL4A	TXNL4B[35,34]	149	132	17	0	0	131	18	0	0	108	41	0	0
P83876	TXNL4A	Thioredoxin-like protein 4A (DIM1 protein homolog) (Spliceosomal U5 snRNP-specific 15 kDa protein) (Thioredoxin-like U5 snRNP protein U5-15kD)	family-726	TXNL4A,TXNL4B	TXNL4A	TXNL4B[35,34]	142	140	2	0	0	112	30	0	0	127	15	0	0
Q8WWH5	TRUB1	Probable tRNA pseudouridine synthase 1 (EC 5.4.99.-)	family-628	TRUB1,TRUB2	TRUB1	TRUB2[26,27]	349	144	205	1	1	178	171	1	1	140	209	1	1
O95900	TRUB2	Mitochondrial mRNA pseudouridine synthase TRUB2 (EC 5.4.99.-)	family-628	TRUB1,TRUB2	TRUB1	TRUB2[26,27]	331	264	67	1	0	214	117	1	0	249	82	1	0
Q96GJ1	TRMT2B	tRNA (uracil(54)-C(5))-methyltransferase homolog (EC 2.1.1.35) (TRM2 homolog)	family-708	TRMT2A,TRMT2B	TRMT2A	TRMT2B[29,37]	504	504	0	0	0	466	38	0	0	440	64	0	0
Q8IZ69	TRMT2A	tRNA (uracil-5-)-methyltransferase homolog A (EC 2.1.1.-) (HpaII tiny fragments locus 9c protein)	family-708	TRMT2A,TRMT2B	TRMT2A	TRMT2B[29,37]	625	441	184	1	1	392	233	1	1	451	174	1	1
Q7L0Y3	TRMT10C	tRNA methyltransferase 10 homolog C (HBV pre-S2 trans-regulated protein 2) (Mitochondrial ribonuclease P protein 1) (Mitochondrial RNase P protein 1) (RNA (guanine-9-)-methyltransferase domain-containing protein 1) (Renal carcinoma antigen NY-REN-49) (mRNA methyladenosine-N(1)-methyltransferase) (EC 2.1.1.-) (tRNA (adenine(9)-N(1))-methyltransferase) (EC 2.1.1.218) (tRNA (guanine(9)-N(1))-methylt…	family-124	TRMT10B,TRMT10C,TRMT10A	TRMT10B	TRMT10C[23,18],TRMT10A[25,24]	403	283	120	1	1	317	86	1	0	258	145	1	1
Q6PF06	TRMT10B	tRNA methyltransferase 10 homolog B (EC 2.1.1.221) (RNA (guanine-9-)-methyltransferase domain-containing protein 3) (tRNA (guanine(9)-N(1))-methyltransferase TRMT10B)	family-124	TRMT10B,TRMT10C,TRMT10A	TRMT10B	TRMT10C[23,18],TRMT10A[25,24]	316	180	136	1	1	190	126	1	1	173	143	1	1
Q8TBZ6	TRMT10A	tRNA methyltransferase 10 homolog A (EC 2.1.1.221) (RNA (guanine-9-)-methyltransferase domain-containing protein 2) (tRNA (guanine(9)-N(1))-methyltransferase TRMT10A)	family-124	TRMT10B,TRMT10C,TRMT10A	TRMT10B	TRMT10C[23,18],TRMT10A[25,24]	339	180	159	1	1	177	162	1	1	163	176	1	1
Q2Q1W2	TRIM71	E3 ubiquitin-protein ligase TRIM71 (EC 2.3.2.27) (Protein lin-41 homolog) (RING-type E3 ubiquitin transferase TRIM71) (Tripartite motif-containing protein 71)	family-1002	TRIM45,TRIM56,TRIM71,TRIM3,TRIM2	TRIM45	TRIM56[22,17],TRIM71[23,15],TRIM3[22,17],TRIM2[22,17]	868	565	303	1	1	655	213	1	0	537	331	1	1
Q9BRZ2	TRIM56	E3 ubiquitin-protein ligase TRIM56 (EC 2.3.2.27) (RING finger protein 109) (RING-type E3 ubiquitin transferase TRIM56) (Tripartite motif-containing protein 56)	family-1002	TRIM45,TRIM56,TRIM71,TRIM3,TRIM2	TRIM45	TRIM56[22,17],TRIM71[23,15],TRIM3[22,17],TRIM2[22,17]	755	397	358	1	1	489	266	1	1	362	393	1	1
Q14258	TRIM25	E3 ubiquitin/ISG15 ligase TRIM25 (EC 6.3.2.n3) (Estrogen-responsive finger protein) (RING finger protein 147) (RING-type E3 ubiquitin transferase) (EC 2.3.2.27) (RING-type E3 ubiquitin transferase TRIM25) (Tripartite motif-containing protein 25) (Ubiquitin/ISG15-conjugating enzyme TRIM25) (Zinc finger protein 147)	family-477	TRIM25,TRIM16,TRIM16L,TRIM47,TRIM65	TRIM25	TRIM16[20,23],TRIM16L[12,21],TRIM47[24,24],TRIM65[20,25]	630	331	299	1	1	460	170	1	1	301	329	1	1
P19474	TRIM21	E3 ubiquitin-protein ligase TRIM21 (EC 2.3.2.27) (52 kDa Ro protein) (52 kDa ribonucleoprotein autoantigen Ro/SS-A) (RING finger protein 81) (RING-type E3 ubiquitin transferase TRIM21) (Ro(SS-A)) (Sjoegren syndrome type A antigen) (SS-A) (Tripartite motif-containing protein 21)	family-864	TRIM21,TRIML1,TRIM27,TRIM17,TRIM4,TRIM68,TRIM11,TRIM39,TRIM7,TRIM60,TRIM34,TRIM6,TRIM22,TRIM5,TRIM38,TRIM58	TRIM21	TRIML1[37,38],TRIM27[38,35],TRIM17[36,35],TRIM4[35,33],TRIM68[42,41],TRIM11[41,42],TRIM39[41,38],TRIM7[36,33],TRIM60[35,35],TRIM34[20,19],TRIM6[45,41],TRIM22[41,39],TRIM5[41,40],TRIM38[41,42],TRIM58[43,42]	475	276	199	1	1	291	184	1	1	291	184	1	1
P62995	TRA2B	Transformer-2 protein homolog beta (TRA-2 beta) (TRA2-beta) (hTRA2-beta) (Splicing factor, arginine/serine-rich 10) (Transformer-2 protein homolog B)	family-452	TRA2A,TRA2B	TRA2A	TRA2B[68,67]	288	65	223	1	1	84	204	1	1	60	228	1	1
Q13595	TRA2A	Transformer-2 protein homolog alpha (TRA-2 alpha) (TRA2-alpha) (Transformer-2 protein homolog A)	family-452	TRA2A,TRA2B	TRA2A	TRA2B[68,67]	282	72	210	1	1	80	202	1	1	55	227	1	1
O95985	TOP3B	DNA topoisomerase 3-beta-1 (EC 5.6.2.1) (DNA topoisomerase III beta-1)	family-1059	TOP3A,TOP3B	TOP3A	TOP3B[28,33]	862	687	175	1	1	660	202	1	1	647	215	1	1
P11387	TOP1	DNA topoisomerase 1 (EC 5.6.2.1) (DNA topoisomerase I)	family-987	TOP1,TOP1MT	TOP1	TOP1MT[52,66]	765	360	405	1	1	393	372	1	1	302	463	1	1
Q8NDV7	TNRC6A	Trinucleotide repeat-containing gene 6A protein (CAG repeat protein 26) (EMSY interactor protein) (GW182 autoantigen) (Protein GW1) (Glycine-tryptophan protein of 182 kDa)	family-24	TNRC6A,TNRC6B,TNRC6C	TNRC6A	TNRC6B[36,38],TNRC6C[39,44]	1962	293	1669	1	1	683	1279	1	1	68	1894	1	1
Q9UPQ9	TNRC6B	Trinucleotide repeat-containing gene 6B protein	family-24	TNRC6A,TNRC6B,TNRC6C	TNRC6A	TNRC6B[36,38],TNRC6C[39,44]	1833	210	1623	1	1	686	1147	1	1	115	1718	1	1
Q9HCJ0	TNRC6C	Trinucleotide repeat-containing gene 6C protein	family-24	TNRC6A,TNRC6B,TNRC6C	TNRC6A	TNRC6B[36,38],TNRC6C[39,44]	1690	212	1478	1	1	427	1263	1	1	78	1612	1	1
O14787	TNPO2	Transportin-2 (Karyopherin beta-2b)	family-1049	TNPO1,TNPO2	TNPO1	TNPO2[84,84]	897	818	79	1	1	745	152	1	0	759	138	1	1
Q92973	TNPO1	Transportin-1 (Importin beta-2) (Karyopherin beta-2) (M9 region interaction protein) (MIP)	family-1049	TNPO1,TNPO2	TNPO1	TNPO2[84,84]	898	801	97	1	1	764	134	0	0	759	139	1	0
Q9NR97	TLR8	Toll-like receptor 8 (CD antigen CD288)	family-704	TLR3,TLR4,TLR5,TLR7,TLR8,TLR9,CD180	TLR3	TLR4[22,24],TLR5[23,24],TLR7[25,22],TLR8[26,22],TLR9[24,21],CD180[17,23]	1041	928	113	1	0	950	91	0	0	847	194	1	1
Q9NYK1	TLR7	Toll-like receptor 7	family-704	TLR3,TLR4,TLR5,TLR7,TLR8,TLR9,CD180	TLR3	TLR4[22,24],TLR5[23,24],TLR7[25,22],TLR8[26,22],TLR9[24,21],CD180[17,23]	1049	986	63	1	1	973	76	0	0	915	134	1	0
O15455	TLR3	Toll-like receptor 3 (CD antigen CD283)	family-704	TLR3,TLR4,TLR5,TLR7,TLR8,TLR9,CD180	TLR3	TLR4[22,24],TLR5[23,24],TLR7[25,22],TLR8[26,22],TLR9[24,21],CD180[17,23]	904	852	52	1	0	860	44	0	0	786	118	1	1
Q01085	TIAL1	Nucleolysin TIAR (TIA-1-related protein)	family-133	TIA1,TIAL1	TIA1	TIAL1[77,76]	375	308	67	1	1	303	72	0	0	254	121	1	1
P31483	TIA1	Nucleolysin TIA-1 isoform p40 (RNA-binding protein TIA-1) (T-cell-restricted intracellular antigen-1) (TIA-1) (p40-TIA-1)	family-133	TIA1,TIAL1	TIA1	TIAL1[77,76]	386	291	95	1	0	284	102	1	0	237	149	1	1
Q9BTF0	THUMPD2	THUMP domain-containing protein 2	family-20	THUMPD2,THUMPD3	THUMPD2	THUMPD3[21,21]	503	359	144	1	1	422	81	0	0	342	161	1	1
Q9BV44	THUMPD3	THUMP domain-containing protein 3	family-20	THUMPD2,THUMPD3	THUMPD2	THUMPD3[21,21]	507	369	138	1	1	363	144	1	1	359	148	1	0
Q9BXU3	TEX13A	Testis-expressed protein 13A	family-366	TEX13A,TEX13B	TEX13A	TEX13B[41,54]	409	169	240	1	1	217	192	1	1	135	274	1	1
B5MCY1	TDRD15	Tudor domain-containing protein 15	family-39	TDRD15,TDRD6	TDRD15	TDRD6[24,22]	1934	1657	277	1	1	1712	222	1	1	1627	307	1	1
O60522	TDRD6	Tudor domain-containing protein 6 (Antigen NY-CO-45) (Cancer/testis antigen 41.2) (CT41.2)	family-39	TDRD15,TDRD6	TDRD15	TDRD6[24,22]	2096	1531	565	1	1	1645	451	1	1	1433	663	1	1
O14776	TCERG1	Transcription elongation regulator 1 (TATA box-binding protein-associated factor 2S) (Transcription factor CA150)	family-400	TCERG1,TCERG1L	TCERG1	TCERG1L[18,34]	1098	238	860	1	1	376	722	1	1	198	900	1	1
A2RTX5	TARSL2	Threonine--tRNA ligase 2, cytoplasmic (EC 6.1.1.3) (Threonyl-tRNA synthetase) (ThrRS) (Threonyl-tRNA synthetase protein 3)	family-742	TARS,TARS2,TARSL2	TARS	TARS2[49,52],TARSL2[68,64]	802	667	135	1	1	615	187	1	0	623	179	1	1
Q9BW92	TARS2	Threonine--tRNA ligase, mitochondrial (EC 6.1.1.3) (Threonyl-tRNA synthetase) (ThrRS) (Threonyl-tRNA synthetase-like 1)	family-742	TARS,TARS2,TARSL2	TARS	TARS2[49,52],TARSL2[68,64]	718	670	48	1	0	570	148	0	0	589	129	1	0
P26639	TARS	Threonine--tRNA ligase 1, cytoplasmic (EC 6.1.1.3) (Threonyl-tRNA synthetase) (ThrRS) (Threonyl-tRNA synthetase 1)	family-742	TARS,TARS2,TARSL2	TARS	TARS2[49,52],TARSL2[68,64]	723	644	79	1	0	615	108	1	0	575	148	1	0
Q16594	TAF9	Transcription initiation factor TFIID subunit 9 (RNA polymerase II TBP-associated factor subunit G) (STAF31/32) (Transcription initiation factor TFIID 31 kDa subunit) (TAFII-31) (TAFII31) (Transcription initiation factor TFIID 32 kDa subunit) (TAFII-32) (TAFII32)	family-953	TAF9,TAF9B	TAF9	TAF9B[77,81]	264	63	201	1	1	76	188	1	1	53	211	1	1
Q8IWZ8	SUGP1	SURP and G-patch domain-containing protein 1 (RNA-binding protein RBP) (Splicing factor 4)	family-205	SUGP1,SUGP2	SUGP1	SUGP2[22,13]	645	96	549	1	1	282	363	1	1	87	558	1	1
Q8IX01	SUGP2	SURP and G-patch domain-containing protein 2 (Arginine/serine-rich-splicing factor 14) (Splicing factor, arginine/serine-rich 14)	family-205	SUGP1,SUGP2	SUGP1	SUGP2[22,13]	1082	429	653	1	1	584	498	1	1	403	679	1	1
Q9NUL3	STAU2	Double-stranded RNA-binding protein Staufen homolog 2	family-1036	STAU1,STAU2	STAU1	STAU2[42,42]	570	120	450	1	1	322	248	1	0	77	493	1	1
O95793	STAU1	Double-stranded RNA-binding protein Staufen homolog 1	family-1036	STAU1,STAU2	STAU1	STAU2[42,42]	577	212	365	1	1	276	301	1	1	142	435	1	1
O75494	SRSF10	Serine/arginine-rich splicing factor 10 (40 kDa SR-repressor protein) (SRrp40) (FUS-interacting serine-arginine-rich protein 1) (Splicing factor SRp38) (Splicing factor, arginine/serine-rich 13A) (TLS-associated protein with Ser-Arg repeats) (TASR) (TLS-associated protein with SR repeats) (TLS-associated serine-arginine protein) (TLS-associated SR protein)	family-1028	SRSF10,SRSF12,SRSF8,SRSF2,SRSF12,SRSF8,SRSF2	SRSF10	SRSF12[53,53],SRSF8[25,23],SRSF2[35,42],SRSF12[53,53],SRSF8[25,23],SRSF2[35,42]	262	86	176	1	1	82	180	1	1	70	192	1	1
Q9BRL6	SRSF8	Serine/arginine-rich splicing factor 8 (Pre-mRNA-splicing factor SRP46) (Splicing factor SRp46) (Splicing factor, arginine/serine-rich 2B)	family-1028	SRSF10,SRSF12,SRSF8,SRSF2,SRSF12,SRSF8,SRSF2	SRSF10	SRSF12[53,53],SRSF8[25,23],SRSF2[35,42],SRSF12[53,53],SRSF8[25,23],SRSF2[35,42]	282	33	249	1	1	62	220	1	1	43	239	1	1
Q01130	SRSF2	Serine/arginine-rich splicing factor 2 (Protein PR264) (Splicing component, 35 kDa) (Splicing factor SC35) (SC-35) (Splicing factor, arginine/serine-rich 2)	family-1028	SRSF10,SRSF12,SRSF8,SRSF2,SRSF12,SRSF8,SRSF2	SRSF10	SRSF12[53,53],SRSF8[25,23],SRSF2[35,42],SRSF12[53,53],SRSF8[25,23],SRSF2[35,42]	221	37	184	1	1	53	168	1	1	36	185	1	1
Q8WXF0	SRSF12	Serine/arginine-rich splicing factor 12 (35 kDa SR repressor protein) (SRrp35) (Splicing factor, arginine/serine-rich 13B) (Splicing factor, arginine/serine-rich 19)	family-1028	SRSF10,SRSF12,SRSF8,SRSF2,SRSF12,SRSF8,SRSF2	SRSF10	SRSF12[53,53],SRSF8[25,23],SRSF2[35,42],SRSF12[53,53],SRSF8[25,23],SRSF2[35,42]	261	79	182	1	1	96	165	1	1	70	191	1	1
P84103	SRSF3	Serine/arginine-rich splicing factor 3 (Pre-mRNA-splicing factor SRP20) (Splicing factor, arginine/serine-rich 3)	family-803	SRSF1,SRSF7,SRSF3,SRSF9,SRSF4,SRSF5,SRSF6	SRSF1	SRSF7[33,35],SRSF3[27,41],SRSF9[63,71],SRSF4[46,23],SRSF5[45,41],SRSF6[44,32]	164	61	103	1	1	68	96	1	1	42	122	1	1
Q16629	SRSF7	Serine/arginine-rich splicing factor 7 (Splicing factor 9G8) (Splicing factor, arginine/serine-rich 7)	family-803	SRSF1,SRSF7,SRSF3,SRSF9,SRSF4,SRSF5,SRSF6	SRSF1	SRSF7[33,35],SRSF3[27,41],SRSF9[63,71],SRSF4[46,23],SRSF5[45,41],SRSF6[44,32]	238	67	171	1	1	93	145	1	1	45	193	1	1
Q08170	SRSF4	Serine/arginine-rich splicing factor 4 (Pre-mRNA-splicing factor SRP75) (SRP001LB) (Splicing factor, arginine/serine-rich 4)	family-803	SRSF1,SRSF7,SRSF3,SRSF9,SRSF4,SRSF5,SRSF6	SRSF1	SRSF7[33,35],SRSF3[27,41],SRSF9[63,71],SRSF4[46,23],SRSF5[45,41],SRSF6[44,32]	494	127	367	1	1	117	377	1	1	112	382	1	1
Q13243	SRSF5	Serine/arginine-rich splicing factor 5 (Delayed-early protein HRS) (Pre-mRNA-splicing factor SRP40) (Splicing factor, arginine/serine-rich 5)	family-803	SRSF1,SRSF7,SRSF3,SRSF9,SRSF4,SRSF5,SRSF6	SRSF1	SRSF7[33,35],SRSF3[27,41],SRSF9[63,71],SRSF4[46,23],SRSF5[45,41],SRSF6[44,32]	272	95	177	1	1	91	181	1	1	83	189	1	1
Q13242	SRSF9	Serine/arginine-rich splicing factor 9 (Pre-mRNA-splicing factor SRp30C) (Splicing factor, arginine/serine-rich 9)	family-803	SRSF1,SRSF7,SRSF3,SRSF9,SRSF4,SRSF5,SRSF6	SRSF1	SRSF7[33,35],SRSF3[27,41],SRSF9[63,71],SRSF4[46,23],SRSF5[45,41],SRSF6[44,32]	221	123	98	1	1	148	73	0	0	106	115	1	1
Q07955	SRSF1	Serine/arginine-rich splicing factor 1 (Alternative-splicing factor 1) (ASF-1) (Splicing factor, arginine/serine-rich 1) (pre-mRNA-splicing factor SF2, P33 subunit)	family-803	SRSF1,SRSF7,SRSF3,SRSF9,SRSF4,SRSF5,SRSF6	SRSF1	SRSF7[33,35],SRSF3[27,41],SRSF9[63,71],SRSF4[46,23],SRSF5[45,41],SRSF6[44,32]	248	106	142	1	1	131	117	1	1	90	158	1	1
Q13247	SRSF6	Serine/arginine-rich splicing factor 6 (Pre-mRNA-splicing factor SRP55) (Splicing factor, arginine/serine-rich 6)	family-803	SRSF1,SRSF7,SRSF3,SRSF9,SRSF4,SRSF5,SRSF6	SRSF1	SRSF7[33,35],SRSF3[27,41],SRSF9[63,71],SRSF4[46,23],SRSF5[45,41],SRSF6[44,32]	344	104	240	1	1	91	253	1	1	102	242	1	1
A6NNA2	SRRM3	Serine/arginine repetitive matrix protein 3	family-467	SRRM2,SRRM3	SRRM2	SRRM3[7,32]	597	0	597	1	1	31	566	1	1	0	597	1	1
Q9UQ35	SRRM2	Serine/arginine repetitive matrix protein 2 (300 kDa nuclear matrix antigen) (Serine/arginine-rich splicing factor-related nuclear matrix protein of 300 kDa) (SR-related nuclear matrix protein of 300 kDa) (Ser/Arg-related nuclear matrix protein of 300 kDa) (Splicing coactivator subunit SRm300) (Tax-responsive enhancer element-binding protein 803) (TaxREB803)	family-467	SRRM2,SRRM3	SRRM2	SRRM3[7,32]	2752	0	2752	1	1	113	2639	1	1	0	2752	1	1
P78362	SRPK2	SRSF protein kinase 2 (EC 2.7.11.1) (SFRS protein kinase 2) (Serine/arginine-rich protein-specific kinase 2) (SR-protein-specific kinase 2) [Cleaved into: SRSF protein kinase 2 N-terminal; SRSF protein kinase 2 C-terminal]	family-899	SRPK1,SRPK2,SRPK3	SRPK1	SRPK2[61,57],SRPK3[51,58]	688	348	340	1	1	348	340	1	1	316	372	1	1
Q8WXA9	SREK1	Splicing regulatory glutamine/lysine-rich protein 1 (Serine/arginine-rich-splicing regulatory protein 86) (SRrp86) (Splicing factor, arginine/serine-rich 12) (Splicing regulatory protein 508) (SRrp508)	family-142	SREK1,SRSF11	SREK1	SRSF11[34,44]	508	111	397	1	1	92	416	1	1	104	404	1	1
Q05519	SRSF11	Serine/arginine-rich splicing factor 11 (Arginine-rich 54 kDa nuclear protein) (p54) (Splicing factor, arginine/serine-rich 11)	family-142	SREK1,SRSF11	SREK1	SRSF11[34,44]	484	85	399	1	1	125	359	1	1	78	406	1	1
Q9NUQ6	SPATS2L	SPATS2-like protein (DNA polymerase-transactivated protein 6) (Stress granule and nucleolar protein) (SGNP)	family-172	SPATS2,SPATS2L	SPATS2	SPATS2L[36,35]	558	158	400	1	1	223	335	1	1	134	424	1	1
Q86XZ4	SPATS2	Spermatogenesis-associated serine-rich protein 2 (Serine-rich spermatocytes and round spermatid 59 kDa protein) (p59scr)	family-172	SPATS2,SPATS2L	SPATS2	SPATS2L[36,35]	545	115	430	1	1	204	341	1	1	111	434	1	1
P14678	SNRPB	Small nuclear ribonucleoprotein-associated proteins B and B' (snRNP-B) (Sm protein B/B') (Sm-B/B') (SmB/B')	family-674	SNRPB,SNRPN	SNRPB	SNRPN[93,93]	240	52	188	1	1	41	199	1	1	48	192	1	1
P63162	SNRPN	Small nuclear ribonucleoprotein-associated protein N (snRNP-N) (Sm protein D) (Sm-D) (Sm protein N) (Sm-N) (SmN) (Tissue-specific-splicing protein)	family-674	SNRPB,SNRPN	SNRPB	SNRPN[93,93]	240	51	189	1	1	41	199	1	1	46	194	1	1
P08579	SNRPB2	U2 small nuclear ribonucleoprotein B'' (U2 snRNP B'')	family-525	SNRPA,SNRPB2	SNRPA	SNRPB2[55,68]	225	153	72	1	1	156	69	1	1	122	103	1	1
P09012	SNRPA	U1 small nuclear ribonucleoprotein A (U1 snRNP A) (U1-A) (U1A)	family-525	SNRPA,SNRPB2	SNRPA	SNRPB2[55,68]	282	161	121	1	1	145	137	1	1	124	158	1	1
Q16560	SNRNP35	U11/U12 small nuclear ribonucleoprotein 35 kDa protein (U11/U12 snRNP 35 kDa protein) (U11/U12-35K) (Protein HM-1) (U1 snRNP-binding protein homolog)	family-702	SNRNP35,SNRNP70	SNRNP35	SNRNP70[41,24]	246	140	106	1	1	98	148	1	1	119	127	1	1
P08621	SNRNP70	U1 small nuclear ribonucleoprotein 70 kDa (U1 snRNP 70 kDa) (U1-70K) (snRNP70)	family-702	SNRNP35,SNRNP70	SNRNP35	SNRNP70[41,24]	437	54	383	1	1	120	317	1	1	61	376	1	1
Q16637	SMN1	Survival motor neuron protein (Component of gems 1) (Gemin-1)	family-681	SMN1,SMN2	SMN1	SMN2[100,100]	294	119	175	1	1	117	177	1	1	89	205	1	1
NULL	NULL	NULL	family-681	SMN1,SMN2	SMN1	SMN2[100,100]	NULL	NULL	NULL	NULL	NULL	NULL	NULL	NULL	NULL	NULL	NULL	NULL	NULL
P84022	SMAD3	Mothers against decapentaplegic homolog 3 (MAD homolog 3) (Mad3) (Mothers against DPP homolog 3) (hMAD-3) (JV15-2) (SMAD family member 3) (SMAD 3) (Smad3) (hSMAD3)	family-286	SMAD1,SMAD7,SMAD6,SMAD4,SMAD5,SMAD9,SMAD2,SMAD3	SMAD1	SMAD7[22,24],SMAD6[25,24],SMAD4[39,33],SMAD5[89,89],SMAD9[81,81],SMAD2[61,61],SMAD3[61,67]	425	306	119	1	1	321	104	1	1	285	140	1	1
Q15796	SMAD2	Mothers against decapentaplegic homolog 2 (MAD homolog 2) (Mothers against DPP homolog 2) (JV18-1) (Mad-related protein 2) (hMAD-2) (SMAD family member 2) (SMAD 2) (Smad2) (hSMAD2)	family-286	SMAD1,SMAD7,SMAD6,SMAD4,SMAD5,SMAD9,SMAD2,SMAD3	SMAD1	SMAD7[22,24],SMAD6[25,24],SMAD4[39,33],SMAD5[89,89],SMAD9[81,81],SMAD2[61,61],SMAD3[61,67]	467	315	152	1	1	332	135	1	1	305	162	1	1
Q15797	SMAD1	Mothers against decapentaplegic homolog 1 (MAD homolog 1) (Mothers against DPP homolog 1) (JV4-1) (Mad-related protein 1) (SMAD family member 1) (SMAD 1) (Smad1) (hSMAD1) (Transforming growth factor-beta-signaling protein 1) (BSP-1)	family-286	SMAD1,SMAD7,SMAD6,SMAD4,SMAD5,SMAD9,SMAD2,SMAD3	SMAD1	SMAD7[22,24],SMAD6[25,24],SMAD4[39,33],SMAD5[89,89],SMAD9[81,81],SMAD2[61,61],SMAD3[61,67]	465	295	170	1	1	343	122	1	1	269	196	1	1
Q99717	SMAD5	Mothers against decapentaplegic homolog 5 (MAD homolog 5) (Mothers against DPP homolog 5) (JV5-1) (SMAD family member 5) (SMAD 5) (Smad5) (hSmad5)	family-286	SMAD1,SMAD7,SMAD6,SMAD4,SMAD5,SMAD9,SMAD2,SMAD3	SMAD1	SMAD7[22,24],SMAD6[25,24],SMAD4[39,33],SMAD5[89,89],SMAD9[81,81],SMAD2[61,61],SMAD3[61,67]	465	286	179	1	1	337	128	1	1	254	211	1	1
O15198	SMAD9	Mothers against decapentaplegic homolog 9 (MAD homolog 9) (Mothers against DPP homolog 9) (Madh6) (SMAD family member 9) (SMAD 9) (Smad9)	family-286	SMAD1,SMAD7,SMAD6,SMAD4,SMAD5,SMAD9,SMAD2,SMAD3	SMAD1	SMAD7[22,24],SMAD6[25,24],SMAD4[39,33],SMAD5[89,89],SMAD9[81,81],SMAD2[61,61],SMAD3[61,67]	467	300	167	1	1	325	142	1	1	288	179	1	1
Q13485	SMAD4	Mothers against decapentaplegic homolog 4 (MAD homolog 4) (Mothers against DPP homolog 4) (Deletion target in pancreatic carcinoma 4) (SMAD family member 4) (SMAD 4) (Smad4) (hSMAD4)	family-286	SMAD1,SMAD7,SMAD6,SMAD4,SMAD5,SMAD9,SMAD2,SMAD3	SMAD1	SMAD7[22,24],SMAD6[25,24],SMAD4[39,33],SMAD5[89,89],SMAD9[81,81],SMAD2[61,61],SMAD3[61,67]	552	371	181	1	1	319	233	1	1	308	244	1	1
O43541	SMAD6	Mothers against decapentaplegic homolog 6 (MAD homolog 6) (Mothers against DPP homolog 6) (SMAD family member 6) (SMAD 6) (Smad6) (hSMAD6)	family-286	SMAD1,SMAD7,SMAD6,SMAD4,SMAD5,SMAD9,SMAD2,SMAD3	SMAD1	SMAD7[22,24],SMAD6[25,24],SMAD4[39,33],SMAD5[89,89],SMAD9[81,81],SMAD2[61,61],SMAD3[61,67]	496	222	274	1	1	238	258	1	1	189	307	1	1
O15105	SMAD7	Mothers against decapentaplegic homolog 7 (MAD homolog 7) (Mothers against DPP homolog 7) (Mothers against decapentaplegic homolog 8) (MAD homolog 8) (Mothers against DPP homolog 8) (SMAD family member 7) (SMAD 7) (Smad7) (hSMAD7)	family-286	SMAD1,SMAD7,SMAD6,SMAD4,SMAD5,SMAD9,SMAD2,SMAD3	SMAD1	SMAD7[22,24],SMAD6[25,24],SMAD4[39,33],SMAD5[89,89],SMAD9[81,81],SMAD2[61,61],SMAD3[61,67]	426	202	224	1	1	296	130	1	0	185	241	1	1
Q8NBJ9	SIDT2	SID1 transmembrane family member 2	family-392	SIDT1,SIDT2	SIDT1	SIDT2[58,57]	832	767	65	1	1	772	60	0	0	706	126	1	1
Q9NXL6	SIDT1	SID1 transmembrane family member 1	family-392	SIDT1,SIDT2	SIDT1	SIDT2[58,57]	827	731	96	1	1	681	146	1	1	668	159	1	1
O15047	SETD1A	Histone-lysine N-methyltransferase SETD1A (EC 2.1.1.354) (Lysine N-methyltransferase 2F) (SET domain-containing protein 1A) (hSET1A) (Set1/Ash2 histone methyltransferase complex subunit SET1)	family-331	SETD1A,SETD1B	SETD1A	SETD1B[41,37]	1707	500	1207	1	1	645	1062	1	1	398	1309	1	1
Q9UPS6	SETD1B	Histone-lysine N-methyltransferase SETD1B (EC 2.1.1.354) (Lysine N-methyltransferase 2G) (SET domain-containing protein 1B) (hSET1B)	family-331	SETD1A,SETD1B	SETD1A	SETD1B[41,37]	1966	499	1467	1	1	682	1284	1	1	416	1550	1	1
Q93073	SECISBP2L	Selenocysteine insertion sequence-binding protein 2-like (SECIS-binding protein 2-like)	family-735	SECISBP2,SECISBP2L	SECISBP2	SECISBP2L[30,23]	1101	299	802	1	1	469	632	1	1	230	871	1	1
Q96T21	SECISBP2	Selenocysteine insertion sequence-binding protein 2 (SECIS-binding protein 2)	family-735	SECISBP2,SECISBP2L	SECISBP2	SECISBP2L[30,23]	854	307	547	1	1	433	421	1	1	286	568	1	1
Q9UPN6	SCAF8	SR-related and CTD-associated factor 8 (CDC5L complex-associated protein 7) (RNA-binding motif protein 16)	family-456	SCAF4,SCAF8	SCAF4	SCAF8[39,35]	1271	312	959	1	1	493	778	1	1	299	972	1	1
O95104	SCAF4	SR-related and CTD-associated factor 4 (CTD-binding SR-like protein RA4) (Splicing factor, arginine/serine-rich 15)	family-456	SCAF4,SCAF8	SCAF4	SCAF8[39,35]	1147	241	906	1	1	356	791	1	1	241	906	1	1
Q9NP81	SARS2	Serine--tRNA ligase, mitochondrial (EC 6.1.1.11) (SerRSmt) (Seryl-tRNA synthetase) (SerRS) (Seryl-tRNA(Ser/Sec) synthetase)	family-434	SARS,SARS2	SARS	SARS2[22,22]	518	377	141	1	1	298	220	1	1	337	181	1	1
P49591	SARS	Serine--tRNA ligase, cytoplasmic (EC 6.1.1.11) (Seryl-tRNA synthetase) (SerRS) (Seryl-tRNA(Ser/Sec) synthetase)	family-434	SARS,SARS2	SARS	SARS2[22,22]	514	387	127	1	1	363	151	1	1	358	156	1	1
Q5PRF9	SAMD4B	Protein Smaug homolog 2 (Smaug 2) (hSmaug2) (Sterile alpha motif domain-containing protein 4B) (SAM domain-containing protein 4B)	family-112	SAMD4A,SAMD4B	SAMD4A	SAMD4B[62,64]	694	284	410	1	1	309	385	1	1	252	442	1	1
Q9UPU9	SAMD4A	Protein Smaug homolog 1 (Smaug 1) (hSmaug1) (Sterile alpha motif domain-containing protein 4A) (SAM domain-containing protein 4A)	family-112	SAMD4A,SAMD4B	SAMD4A	SAMD4B[62,64]	718	382	336	1	1	364	354	1	1	294	424	1	1
Q14151	SAFB2	Scaffold attachment factor B2 (SAF-B2)	family-189	SAFB,SAFB2,SLTM	SAFB	SAFB2[71,69],SLTM[32,28]	953	51	902	1	1	223	730	1	1	65	888	1	1
Q15424	SAFB	Scaffold attachment factor B1 (SAF-B) (SAF-B1) (HSP27 estrogen response element-TATA box-binding protein) (HSP27 ERE-TATA-binding protein)	family-189	SAFB,SAFB2,SLTM	SAFB	SAFB2[71,69],SLTM[32,28]	915	47	868	1	1	130	785	1	1	47	868	1	1
Q9NWH9	SLTM	SAFB-like transcription modulator (Modulator of estrogen-induced transcription)	family-189	SAFB,SAFB2,SLTM	SAFB	SAFB2[71,69],SLTM[32,28]	1034	71	963	1	1	204	830	1	1	76	958	1	1
Q14684	RRP1B	Ribosomal RNA processing protein 1 homolog B (RRP1-like protein B)	family-174	RRP1,RRP1B	RRP1	RRP1B[44,27]	758	208	550	1	1	303	455	1	1	204	554	1	1
P56182	RRP1	Ribosomal RNA processing protein 1 homolog A (Novel nuclear protein 1) (NNP-1) (Nucleolar protein Nop52) (RRP1-like protein)	family-174	RRP1,RRP1B	RRP1	RRP1B[44,27]	461	216	245	1	1	165	296	1	1	227	234	1	1
Q6P087	RPUSD3	Mitochondrial mRNA pseudouridine synthase RPUSD3 (EC 5.4.99.-) (RNA pseudouridylate synthase domain-containing protein 3)	family-736	RPUSD3,RPUSD4	RPUSD3	RPUSD4[25,24]	351	148	203	1	1	244	107	1	0	164	187	1	1
Q96CM3	RPUSD4	Mitochondrial RNA pseudouridine synthase RPUSD4 (EC 5.4.99.-) (RNA pseudouridylate synthase domain-containing protein 4)	family-736	RPUSD3,RPUSD4	RPUSD3	RPUSD4[25,24]	377	278	99	1	0	276	101	1	0	279	98	1	0
P08865	RPSA	40S ribosomal protein SA (37 kDa laminin receptor precursor) (37LRP) (37/67 kDa laminin receptor) (LRP/LR) (67 kDa laminin receptor) (67LR) (Colon carcinoma laminin-binding protein) (Laminin receptor 1) (LamR) (Laminin-binding protein precursor p40) (LBP/p40) (Multidrug resistance-associated protein MGr1-Ag) (NEM/1CHD4) (Small ribosomal subunit protein uS2)	family-773	RPSA,RPSAP58	RPSA	RPSAP58[99,99]	295	202	93	1	1	240	55	0	0	196	99	1	1
P62701	RPS4X	40S ribosomal protein S4, X isoform (SCR10) (Single copy abundant mRNA protein) (Small ribosomal subunit protein eS4)	family-793	RPS4X,RPS4Y2,RPS4Y1	RPS4X	RPS4Y2[92,92],RPS4Y1[93,93]	263	222	41	0	0	212	51	1	0	228	35	0	0
P22090	RPS4Y1	40S ribosomal protein S4, Y isoform 1 (Small ribosomal subunit protein eS4)	family-793	RPS4X,RPS4Y2,RPS4Y1	RPS4X	RPS4Y2[92,92],RPS4Y1[93,93]	263	223	40	0	0	216	47	0	0	229	34	0	0
Q8TD47	RPS4Y2	40S ribosomal protein S4, Y isoform 2 (Small ribosomal subunit protein eS4)	family-793	RPS4X,RPS4Y2,RPS4Y1	RPS4X	RPS4Y2[92,92],RPS4Y1[93,93]	263	223	40	0	0	221	42	0	0	230	33	0	0
Q71UM5	RPS27L	40S ribosomal protein S27-like (Small ribosomal subunit protein eS27-like)	family-281	RPS27,RPS27L	RPS27	RPS27L[96,96]	84	43	41	0	0	52	32	0	0	44	40	0	0
P42677	RPS27	40S ribosomal protein S27 (Metallopan-stimulin 1) (MPS-1) (Small ribosomal subunit protein eS27)	family-281	RPS27,RPS27L	RPS27	RPS27L[96,96]	84	35	49	1	0	50	34	0	0	44	40	0	0
P08708	RPS17	40S ribosomal protein S17 (Small ribosomal subunit protein eS17)	family-679	RPS17,RPS17L	RPS17	RPS17L[100,100]	135	56	79	1	1	55	80	1	1	92	43	0	0
NULL	NULL	NULL	family-679	RPS17,RPS17L	RPS17	RPS17L[100,100]	NULL	NULL	NULL	NULL	NULL	NULL	NULL	NULL	NULL	NULL	NULL	NULL	NULL
Q9BUL9	RPP25	Ribonuclease P protein subunit p25 (RNase P protein subunit p25) (EC 3.1.26.5)	family-1090	RPP25,RPP25L	RPP25	RPP25L[36,44]	199	56	143	1	1	70	129	1	1	65	134	1	1
Q8N5L8	RPP25L	Ribonuclease P protein subunit p25-like protein (RNase P protein subunit-like p25) (Rpp25-like protein)	family-1090	RPP25,RPP25L	RPP25	RPP25L[36,44]	163	53	110	1	1	91	72	1	0	66	97	1	0
P18124	RPL7	60S ribosomal protein L7 (Large ribosomal subunit protein uL30)	family-632	RPL7,RPL7L1	RPL7	RPL7L1[43,43]	248	150	98	1	1	135	113	1	1	149	99	1	1
Q6DKI1	RPL7L1	60S ribosomal protein L7-like 1 (Large ribosomal subunit protein uL30-like 1)	family-632	RPL7,RPL7L1	RPL7	RPL7L1[43,43]	255	158	97	1	1	143	112	1	1	155	100	1	1
P62891	RPL39	60S ribosomal protein L39 (Large ribosomal subunit protein eL39)	family-772	RPL39,RPL39L	RPL39	RPL39L[92,92]	51	0	51	1	1	9	42	1	0	0	51	1	1
Q96EH5	RPL39L	60S ribosomal protein L39-like (60S ribosomal protein L39-2) (Large ribosomal subunit protein eL39-like)	family-772	RPL39,RPL39L	RPL39	RPL39L[92,92]	51	0	51	1	1	10	41	1	0	0	51	1	1
Q969Q0	RPL36AL	60S ribosomal protein L36a-like (Large ribosomal subunit protein eL42-like)	family-919	RPL36A,RPL36AL	RPL36A	RPL36AL[74,99]	106	0	106	1	1	3	103	1	1	5	101	1	1
P83881	RPL36A	60S ribosomal protein L36a (60S ribosomal protein L44) (Cell growth-inhibiting gene 15 protein) (Cell migration-inducing gene 6 protein) (Large ribosomal subunit protein eL42)	family-919	RPL36A,RPL36AL	RPL36A	RPL36AL[74,99]	106	0	106	1	1	3	103	1	1	5	101	1	1
P39023	RPL3	60S ribosomal protein L3 (HIV-1 TAR RNA-binding protein B) (TARBP-B) (Large ribosomal subunit protein uL3)	family-596	RPL3,RPL3L	RPL3	RPL3L[77,76]	403	302	101	1	0	241	162	1	0	251	152	1	0
Q92901	RPL3L	60S ribosomal protein L3-like (Large ribosomal subunit protein uL3-like)	family-596	RPL3,RPL3L	RPL3	RPL3L[77,76]	407	313	94	1	0	267	140	1	0	277	130	1	0
P61254	RPL26	60S ribosomal protein L26 (Large ribosomal subunit protein uL24)	family-453	RPL26,RPL26L1	RPL26	RPL26L1[99,99]	145	30	115	1	1	47	98	1	0	49	96	1	1
Q9UNX3	RPL26L1	60S ribosomal protein L26-like 1 (Large ribosomal subunit protein uL24-like 1)	family-453	RPL26,RPL26L1	RPL26	RPL26L1[99,99]	145	30	115	1	1	51	94	1	0	49	96	1	1
P35268	RPL22	60S ribosomal protein L22 (EBER-associated protein) (EAP) (Epstein-Barr virus small RNA-associated protein) (Heparin-binding protein HBp15) (Large ribosomal subunit protein eL22)	family-875	RPL22,RPL22L1	RPL22	RPL22L1[70,74]	128	77	51	0	0	94	34	0	0	85	43	0	0
Q6P5R6	RPL22L1	60S ribosomal protein L22-like 1 (Large ribosomal subunit protein eL22-like 1)	family-875	RPL22,RPL22L1	RPL22	RPL22L1[70,74]	122	86	36	0	0	88	34	0	0	94	28	0	0
Q96L21	RPL10L	60S ribosomal protein L10-like (Large ribosomal subunit protein uL16-like)	family-354	RPL10,RPL10L	RPL10	RPL10L[94,94]	214	180	34	1	0	150	64	0	0	170	44	0	0
P27635	RPL10	60S ribosomal protein L10 (Laminin receptor homolog) (Large ribosomal subunit protein uL16) (Protein QM) (Ribosomal protein L10) (Tumor suppressor QM)	family-354	RPL10,RPL10L	RPL10	RPL10L[94,94]	214	183	31	1	0	144	70	0	0	173	41	0	0
Q9BXT8	RNF17	RING finger protein 17 (Tudor domain-containing protein 4)	family-590	RNF17,TDRD1	RNF17	TDRD1[14,20]	1623	1157	466	1	1	1193	430	1	1	1085	538	1	1
Q9BXT4	TDRD1	Tudor domain-containing protein 1 (Cancer/testis antigen 41.1) (CT41.1)	family-590	RNF17,TDRD1	RNF17	TDRD1[14,20]	1180	898	282	1	1	996	184	1	1	857	323	1	1
Q8IZP6	RNF113B	RING finger protein 113B (Zinc finger protein 183-like 1)	family-375	RNF113A,RNF113B	RNF113A	RNF113B[68,72]	322	93	229	1	1	149	173	1	1	133	189	1	1
O15541	RNF113A	E3 ubiquitin-protein ligase RNF113A (EC 2.3.2.27) (Cwc24 homolog) (RING finger protein 113A) (Zinc finger protein 183)	family-375	RNF113A,RNF113B	RNF113A	RNF113B[68,72]	343	126	217	1	1	152	191	1	1	122	221	1	1
Q8TAA1	RNASE11	Probable ribonuclease 11 (RNase 11) (EC 3.1.27.-)	family-597	RNASE11,RNASE12	RNASE11	RNASE12[54,35]	199	124	75	1	1	193	6	0	0	86	113	1	0
Q5GAN4	RNASE12	Probable inactive ribonuclease-like protein 12	family-597	RNASE11,RNASE12	RNASE11	RNASE12[54,35]	147	147	0	0	0	132	15	0	0	142	5	0	0
Q9BRS2	RIOK1	Serine/threonine-protein kinase RIO1 (EC 2.7.11.1) (EC 3.6.3.-) (RIO kinase 1)	family-411	RIOK1,RIOK3	RIOK1	RIOK3[28,31]	568	285	283	1	1	312	256	1	1	254	314	1	1
O14730	RIOK3	Serine/threonine-protein kinase RIO3 (EC 2.7.11.1) (RIO kinase 3) (sudD homolog)	family-411	RIOK1,RIOK3	RIOK1	RIOK3[28,31]	519	347	172	1	1	285	234	1	1	310	209	1	1
Q9Y2P8	RCL1	RNA 3'-terminal phosphate cyclase-like protein	family-136	RCL1,RTCA	RCL1	RTCA[24,23]	373	371	2	0	0	286	87	0	0	323	50	0	0
O00442	RTCA	RNA 3'-terminal phosphate cyclase (RNA cyclase) (RNA-3'-phosphate cyclase) (EC 6.5.1.4) (RNA terminal phosphate cyclase domain-containing protein 1) (RTC domain-containing protein 1)	family-136	RCL1,RTCA	RCL1	RTCA[24,23]	366	351	15	0	0	278	88	0	0	301	65	0	0
Q9HBD1	RC3H2	Roquin-2 (EC 2.3.2.27) (Membrane-associated nucleic acid-binding protein) (RING finger and CCCH-type zinc finger domain-containing protein 2) (RING finger protein 164) (RING-type E3 ubiquitin transferase Roquin-2)	family-499	RC3H1,RC3H2	RC3H1	RC3H2[53,50]	1191	604	587	1	1	664	527	1	1	471	720	1	1
Q5TC82	RC3H1	Roquin-1 (Roquin) (EC 2.3.2.27) (RING finger and C3H zinc finger protein 1) (RING finger and CCCH-type zinc finger domain-containing protein 1) (RING finger protein 198)	family-499	RC3H1,RC3H2	RC3H1	RC3H2[53,50]	1133	366	767	1	1	463	670	1	1	322	811	1	1
Q6ZRY4	RBPMS2	RNA-binding protein with multiple splicing 2 (RNA binding protein, mRNA processing factor 2)	family-594	RBPMS,RBPMS2	RBPMS	RBPMS2[57,60]	209	167	42	1	0	143	66	1	0	145	64	1	0
Q93062	RBPMS	RNA-binding protein with multiple splicing (RBP-MS) (Heart and RRM expressed sequence) (Hermes)	family-594	RBPMS,RBPMS2	RBPMS	RBPMS2[57,60]	196	93	103	1	1	82	114	1	0	55	141	1	1
Q15415	RBMY1J	RNA-binding motif protein, Y chromosome, family 1 member F/J (Y chromosome RNA recognition motif 2)	family-449	RBMX,RBMY1D,RBMY1J,RBMXL1,RBMY1A1,RBMXL2,RBMY1B,RBMY1F,RBMY1E,RBMXL3	RBMX	RBMY1D[61,48],RBMY1J[61,48],RBMXL1[95,95],RBMY1A1[61,48],RBMXL2[74,74],RBMY1B[61,48],RBMY1F[61,48],RBMY1E[61,48],RBMXL3[57,21]	496	72	424	1	1	280	216	1	1	53	443	1	1
A6NDE4	RBMY1B	RNA-binding motif protein, Y chromosome, family 1 member B	family-449	RBMX,RBMY1D,RBMY1J,RBMXL1,RBMY1A1,RBMXL2,RBMY1B,RBMY1F,RBMY1E,RBMXL3	RBMX	RBMY1D[61,48],RBMY1J[61,48],RBMXL1[95,95],RBMY1A1[61,48],RBMXL2[74,74],RBMY1B[61,48],RBMY1F[61,48],RBMY1E[61,48],RBMXL3[57,21]	496	72	424	1	1	268	228	1	1	52	444	1	1
P0C7P1	RBMY1D	RNA-binding motif protein, Y chromosome, family 1 member D	family-449	RBMX,RBMY1D,RBMY1J,RBMXL1,RBMY1A1,RBMXL2,RBMY1B,RBMY1F,RBMY1E,RBMXL3	RBMX	RBMY1D[61,48],RBMY1J[61,48],RBMXL1[95,95],RBMY1A1[61,48],RBMXL2[74,74],RBMY1B[61,48],RBMY1F[61,48],RBMY1E[61,48],RBMXL3[57,21]	496	72	424	1	1	268	228	1	1	52	444	1	1
A6NEQ0	RBMY1E	RNA-binding motif protein, Y chromosome, family 1 member E	family-449	RBMX,RBMY1D,RBMY1J,RBMXL1,RBMY1A1,RBMXL2,RBMY1B,RBMY1F,RBMY1E,RBMXL3	RBMX	RBMY1D[61,48],RBMY1J[61,48],RBMXL1[95,95],RBMY1A1[61,48],RBMXL2[74,74],RBMY1B[61,48],RBMY1F[61,48],RBMY1E[61,48],RBMXL3[57,21]	496	72	424	1	1	268	228	1	1	52	444	1	1
P0DJD3	RBMY1A1	RNA-binding motif protein, Y chromosome, family 1 member A1 (RNA-binding motif protein 1) (RNA-binding motif protein 2) (Y chromosome RNA recognition motif 1) (hRBMY)	family-449	RBMX,RBMY1D,RBMY1J,RBMXL1,RBMY1A1,RBMXL2,RBMY1B,RBMY1F,RBMY1E,RBMXL3	RBMX	RBMY1D[61,48],RBMY1J[61,48],RBMXL1[95,95],RBMY1A1[61,48],RBMXL2[74,74],RBMY1B[61,48],RBMY1F[61,48],RBMY1E[61,48],RBMXL3[57,21]	496	72	424	1	1	269	227	1	1	52	444	1	1
O75526	RBMXL2	RNA-binding motif protein, X-linked-like-2 (Testis-specific heterogeneous nuclear ribonucleoprotein G-T) (hnRNP G-T)	family-449	RBMX,RBMY1D,RBMY1J,RBMXL1,RBMY1A1,RBMXL2,RBMY1B,RBMY1F,RBMY1E,RBMXL3	RBMX	RBMY1D[61,48],RBMY1J[61,48],RBMXL1[95,95],RBMY1A1[61,48],RBMXL2[74,74],RBMY1B[61,48],RBMY1F[61,48],RBMY1E[61,48],RBMXL3[57,21]	392	60	332	1	1	170	222	1	1	52	340	1	1
Q8N7X1	RBMXL3	RNA-binding motif protein, X-linked-like-3	family-449	RBMX,RBMY1D,RBMY1J,RBMXL1,RBMY1A1,RBMXL2,RBMY1B,RBMY1F,RBMY1E,RBMXL3	RBMX	RBMY1D[61,48],RBMY1J[61,48],RBMXL1[95,95],RBMY1A1[61,48],RBMXL2[74,74],RBMY1B[61,48],RBMY1F[61,48],RBMY1E[61,48],RBMXL3[57,21]	1067	82	985	1	1	457	610	1	1	71	996	1	1
P38159	RBMX	RNA-binding motif protein, X chromosome (Glycoprotein p43) (Heterogeneous nuclear ribonucleoprotein G) (hnRNP G) [Cleaved into: RNA-binding motif protein, X chromosome, N-terminally processed]	family-449	RBMX,RBMY1D,RBMY1J,RBMXL1,RBMY1A1,RBMXL2,RBMY1B,RBMY1F,RBMY1E,RBMXL3	RBMX	RBMY1D[61,48],RBMY1J[61,48],RBMXL1[95,95],RBMY1A1[61,48],RBMXL2[74,74],RBMY1B[61,48],RBMY1F[61,48],RBMY1E[61,48],RBMXL3[57,21]	391	59	332	1	1	158	233	1	1	51	340	1	1
Q96E39	RBMXL1	RNA binding motif protein, X-linked-like-1 (Heterogeneous nuclear ribonucleoprotein G-like 1)	family-449	RBMX,RBMY1D,RBMY1J,RBMXL1,RBMY1A1,RBMXL2,RBMY1B,RBMY1F,RBMY1E,RBMXL3	RBMX	RBMY1D[61,48],RBMY1J[61,48],RBMXL1[95,95],RBMY1A1[61,48],RBMXL2[74,74],RBMY1B[61,48],RBMY1F[61,48],RBMY1E[61,48],RBMXL3[57,21]	390	61	329	1	1	169	221	1	1	51	339	1	1
NULL	NULL	NULL	family-449	RBMX,RBMY1D,RBMY1J,RBMXL1,RBMY1A1,RBMXL2,RBMY1B,RBMY1F,RBMY1E,RBMXL3	RBMX	RBMY1D[61,48],RBMY1J[61,48],RBMXL1[95,95],RBMY1A1[61,48],RBMXL2[74,74],RBMY1B[61,48],RBMY1F[61,48],RBMY1E[61,48],RBMXL3[57,21]	NULL	NULL	NULL	NULL	NULL	NULL	NULL	NULL	NULL	NULL	NULL	NULL	NULL
Q6XE24	RBMS3	RNA-binding motif, single-stranded-interacting protein 3	family-1018	RBMS1,RBMS2,RBMS3	RBMS1	RBMS2[68,68],RBMS3[74,69]	437	212	225	1	1	175	262	1	1	160	277	1	1
Q15434	RBMS2	RNA-binding motif, single-stranded-interacting protein 2 (Suppressor of CDC2 with RNA-binding motif 3)	family-1018	RBMS1,RBMS2,RBMS3	RBMS1	RBMS2[68,68],RBMS3[74,69]	407	184	223	1	1	184	223	1	1	111	296	1	1
P29558	RBMS1	RNA-binding motif, single-stranded-interacting protein 1 (Single-stranded DNA-binding protein MSSP-1) (Suppressor of CDC2 with RNA-binding motif 2)	family-1018	RBMS1,RBMS2,RBMS3	RBMS1	RBMS2[68,68],RBMS3[74,69]	406	200	206	1	1	175	231	1	1	134	272	1	1
Q9P2N5	RBM27	RNA-binding protein 27 (RNA-binding motif protein 27)	family-319	RBM26,RBM27	RBM26	RBM27[46,42]	1060	220	840	1	1	395	665	1	1	171	889	1	1
Q5T8P6	RBM26	RNA-binding protein 26 (CTCL tumor antigen se70-2) (RNA-binding motif protein 26)	family-319	RBM26,RBM27	RBM26	RBM27[46,42]	1007	207	800	1	1	462	545	1	1	178	829	1	1
Q9BX46	RBM24	RNA-binding protein 24 (RNA-binding motif protein 24) (RNA-binding region-containing protein 6)	family-573	RBM24,RBM38	RBM24	RBM38[68,67]	236	198	38	1	0	128	108	1	1	142	94	1	1
Q9H0Z9	RBM38	RNA-binding protein 38 (CLL-associated antigen KW-5) (HSRNASEB) (RNA-binding motif protein 38) (RNA-binding region-containing protein 1) (ssDNA-binding protein SEB4)	family-573	RBM24,RBM38	RBM24	RBM38[68,67]	239	139	100	1	1	117	122	1	1	127	112	1	1
Q14498	RBM39	RNA-binding protein 39 (CAPER alpha) (CAPERalpha) (Hepatocellular carcinoma protein 1) (RNA-binding motif protein 39) (RNA-binding region-containing protein 2) (Splicing factor HCC1)	family-727	RBM23,RBM39	RBM23	RBM39[61,50]	530	332	198	1	1	275	255	1	1	255	275	1	1
Q86U06	RBM23	Probable RNA-binding protein 23 (CAPER beta) (CAPERbeta) (RNA-binding motif protein 23) (RNA-binding region-containing protein 4) (Splicing factor SF2)	family-727	RBM23,RBM39	RBM23	RBM39[61,50]	439	210	229	1	1	249	190	1	1	150	289	1	1
Q8NDT2	RBM15B	Putative RNA-binding protein 15B (One-twenty two protein 3) (HsOTT3) (HuOTT3) (RNA-binding motif protein 15B)	family-760	RBM15,RBM15B,SPEN	RBM15	RBM15B[40,44],SPEN[23,6]	890	346	544	1	1	384	506	1	1	345	545	1	1
Q96T37	RBM15	RNA-binding protein 15 (One-twenty two protein 1) (RNA-binding motif protein 15)	family-760	RBM15,RBM15B,SPEN	RBM15	RBM15B[40,44],SPEN[23,6]	977	324	653	1	1	385	592	1	1	305	672	1	1
Q96T58	SPEN	Msx2-interacting protein (SMART/HDAC1-associated repressor protein) (SPEN homolog)	family-760	RBM15,RBM15B,SPEN	RBM15	RBM15B[40,44],SPEN[23,6]	3664	661	3003	1	1	948	2716	1	1	582	3082	1	1
Q9BQ04	RBM4B	RNA-binding protein 4B (RNA-binding motif protein 30) (RNA-binding motif protein 4B) (RNA-binding protein 30)	family-969	RBM14,RBM14-RBM4,RBM4,RBM4B	RBM14	RBM14-RBM4[27,53],RBM4[19,35],RBM4B[19,36]	359	260	99	1	1	202	157	1	1	193	166	1	1
Q9BWF3	RBM4	RNA-binding protein 4 (Lark homolog) (hLark) (RNA-binding motif protein 4) (RNA-binding motif protein 4a)	family-969	RBM14,RBM14-RBM4,RBM4,RBM4B	RBM14	RBM14-RBM4[27,53],RBM4[19,35],RBM4B[19,36]	364	252	112	1	1	202	162	1	1	201	163	1	1
Q96PK6	RBM14	RNA-binding protein 14 (Paraspeckle protein 2) (PSP2) (RNA-binding motif protein 14) (RRM-containing coactivator activator/modulator) (Synaptotagmin-interacting protein) (SYT-interacting protein)	family-969	RBM14,RBM14-RBM4,RBM4,RBM4B	RBM14	RBM14-RBM4[27,53],RBM4[19,35],RBM4B[19,36]	669	193	476	1	1	203	466	1	1	125	544	1	1
Q9Y580	RBM7	RNA-binding protein 7 (RNA-binding motif protein 7)	family-691	RBM11,RBM7	RBM11	RBM7[28,30]	266	91	175	1	1	173	93	1	0	66	200	1	1
P57052	RBM11	Splicing regulator RBM11 (RNA-binding motif protein 11)	family-691	RBM11,RBM7	RBM11	RBM7[28,30]	281	170	111	1	1	156	125	1	0	120	161	1	1
P98175	RBM10	RNA-binding protein 10 (G patch domain-containing protein 9) (RNA-binding motif protein 10) (RNA-binding protein S1-1) (S1-1)	family-253	RBM10,RBM5,RBM6	RBM10	RBM5[48,55],RBM6[23,19]	930	194	736	1	1	393	537	1	1	163	767	1	1
P52756	RBM5	RNA-binding protein 5 (Protein G15) (Putative tumor suppressor LUCA15) (RNA-binding motif protein 5) (Renal carcinoma antigen NY-REN-9)	family-253	RBM10,RBM5,RBM6	RBM10	RBM5[48,55],RBM6[23,19]	815	321	494	1	1	443	372	1	1	277	538	1	1
P78332	RBM6	RNA-binding protein 6 (Lung cancer antigen NY-LU-12) (Protein G16) (RNA-binding motif protein 6) (RNA-binding protein DEF-3)	family-253	RBM10,RBM5,RBM6	RBM10	RBM5[48,55],RBM6[23,19]	1123	175	948	1	1	563	560	1	1	175	948	1	1
Q9NWB1	RBFOX1	RNA binding protein fox-1 homolog 1 (Ataxin-2-binding protein 1) (Fox-1 homolog A) (Hexaribonucleotide-binding protein 1)	family-1020	RBFOX1,RBFOX2,RBFOX3	RBFOX1	RBFOX2[61,57],RBFOX3[56,75]	397	260	137	1	1	156	241	1	1	204	193	1	1
O43251	RBFOX2	RNA binding protein fox-1 homolog 2 (Fox-1 homolog B) (Hexaribonucleotide-binding protein 2) (RNA-binding motif protein 9) (RNA-binding protein 9) (Repressor of tamoxifen transcriptional activity)	family-1020	RBFOX1,RBFOX2,RBFOX3	RBFOX1	RBFOX2[61,57],RBFOX3[56,75]	390	261	129	1	1	159	231	1	1	224	166	1	1
A6NFN3	RBFOX3	RNA binding protein fox-1 homolog 3 (Fox-1 homolog C) (Neuronal nuclei antigen) (NeuN antigen)	family-1020	RBFOX1,RBFOX2,RBFOX3	RBFOX1	RBFOX2[61,57],RBFOX3[56,75]	312	187	125	1	1	133	179	1	1	168	144	1	1
Q8IY67	RAVER1	Ribonucleoprotein PTB-binding 1 (Protein raver-1)	family-561	RAVER1,RAVER2	RAVER1	RAVER2[41,37]	606	220	386	1	1	268	338	1	1	197	409	1	1
Q9HCJ3	RAVER2	Ribonucleoprotein PTB-binding 2 (Protein raver-2)	family-561	RAVER1,RAVER2	RAVER1	RAVER2[41,37]	691	419	272	1	1	407	284	1	1	318	373	1	1
Q5T160	RARS2	Probable arginine--tRNA ligase, mitochondrial (EC 6.1.1.19) (Arginyl-tRNA synthetase) (ArgRS)	family-269	RARS,RARS2	RARS	RARS2[25,29]	578	538	40	1	0	507	71	0	0	482	96	1	0
P54136	RARS	Arginine--tRNA ligase, cytoplasmic (EC 6.1.1.19) (Arginyl-tRNA synthetase) (ArgRS)	family-269	RARS,RARS2	RARS	RARS2[25,29]	660	554	106	1	1	524	136	1	0	534	126	1	0
P49792	RANBP2	E3 SUMO-protein ligase RanBP2 (EC 2.3.2.-) (358 kDa nucleoporin) (Nuclear pore complex protein Nup358) (Nucleoporin Nup358) (Ran-binding protein 2) (RanBP2) (p270)	family-631	RANBP2,RGPD6,RGPD5,RGPD3,RGPD8,RGPD1,RGPD4,RGPD2	RANBP2	RGPD6[50,91],RGPD5[50,91],RGPD3[50,92],RGPD8[50,91],RGPD1[49,90],RGPD4[50,92],RGPD2[49,91]	3224	1581	1643	1	1	2306	918	1	1	1256	1968	1	1
Q9UIA9	XPO7	Exportin-7 (Exp7) (Ran-binding protein 16)	family-865	RANBP17,XPO7	RANBP17	XPO7[67,67]	1087	1068	19	0	0	976	111	0	0	878	209	1	0
Q9H2T7	RANBP17	Ran-binding protein 17	family-865	RANBP17,XPO7	RANBP17	XPO7[67,67]	1088	1058	30	0	0	1011	77	0	0	987	101	0	0
Q7Z5L2	R3HCC1L	Coiled-coil domain-containing protein R3HCC1L (Growth inhibition and differentiation-related protein 88) (Putative mitochondrial space protein 32.1) (R3H and coiled-coil domain-containing protein 1-like)	family-97	R3HCC1,R3HCC1L	R3HCC1	R3HCC1L[34,11]	792	235	557	1	1	355	437	1	1	270	522	1	1
Q9Y3T6	R3HCC1	R3H and coiled-coil domain-containing protein 1	family-97	R3HCC1,R3HCC1L	R3HCC1	R3HCC1L[34,11]	440	151	289	1	1	185	255	1	1	161	279	1	1
Q9H974	QTRTD1	Queuine tRNA-ribosyltransferase accessory subunit 2 (Queuine tRNA-ribosyltransferase domain-containing protein 1)	family-217	QTRT1,QTRTD1	QTRT1	QTRTD1[22,21]	415	297	118	1	0	311	104	1	0	285	130	1	0
Q9BXR0	QTRT1	Queuine tRNA-ribosyltransferase catalytic subunit 1 (EC 2.4.2.29) (Guanine insertion enzyme) (tRNA-guanine transglycosylase)	family-217	QTRT1,QTRTD1	QTRT1	QTRTD1[22,21]	403	371	32	0	0	318	85	1	0	349	54	0	0
Q96PZ0	PUS7	Pseudouridylate synthase 7 homolog (EC 5.4.99.-)	family-277	PUS7,PUS7L	PUS7	PUS7L[24,23]	661	499	162	1	1	483	178	1	1	469	192	1	1
Q9H0K6	PUS7L	Pseudouridylate synthase 7 homolog-like protein (EC 5.4.99.-)	family-277	PUS7,PUS7L	PUS7	PUS7L[24,23]	701	515	186	1	1	559	142	1	0	511	190	1	1
Q96QR8	PURB	Transcriptional activator protein Pur-beta (Purine-rich element-binding protein B)	family-508	PURA,PURB,PURG	PURA	PURB[66,68],PURG[51,47]	312	128	184	1	1	140	172	1	0	118	194	1	0
Q00577	PURA	Transcriptional activator protein Pur-alpha (Purine-rich single-stranded DNA-binding protein alpha)	family-508	PURA,PURB,PURG	PURA	PURB[66,68],PURG[51,47]	322	160	162	1	1	127	195	1	1	143	179	1	1
Q9UJV8	PURG	Purine-rich element-binding protein gamma (Purine-rich element-binding protein G)	family-508	PURA,PURB,PURG	PURA	PURB[66,68],PURG[51,47]	347	192	155	1	1	141	206	1	1	180	167	1	1
Q8TB72	PUM2	Pumilio homolog 2 (Pumilio-2)	family-600	PUM1,PUM2	PUM1	PUM2[70,78]	1066	570	496	1	1	519	547	1	1	431	635	1	1
Q14671	PUM1	Pumilio homolog 1 (HsPUM) (Pumilio-1)	family-600	PUM1,PUM2	PUM1	PUM2[70,78]	1186	662	524	1	1	630	556	1	1	508	678	1	1
Q15185	PTGES3	Prostaglandin E synthase 3 (EC 5.3.99.3) (Cytosolic prostaglandin E2 synthase) (cPGES) (Hsp90 co-chaperone) (Progesterone receptor complex p23) (Telomerase-binding protein p23)	family-522	PTGES3,PTGES3L	PTGES3	PTGES3L[29,29]	160	97	63	1	1	88	72	1	0	69	91	1	1
P25786	PSMA1	Proteasome subunit alpha type-1 (30 kDa prosomal protein) (PROS-30) (Macropain subunit C2) (Multicatalytic endopeptidase complex subunit C2) (Proteasome component C2) (Proteasome nu chain)	family-831	PSMA1,PSMA1,PSMA1	PSMA1	PSMA1[45,74],PSMA1[74,45]	263	223	40	1	0	171	92	1	0	200	63	1	0
O75400	PRPF40A	Pre-mRNA-processing factor 40 homolog A (Fas ligand-associated factor 1) (Formin-binding protein 11) (Formin-binding protein 3) (Huntingtin yeast partner A) (Huntingtin-interacting protein 10) (HIP-10) (Huntingtin-interacting protein A) (Renal carcinoma antigen NY-REN-6)	family-828	PRPF40A,PRPF40B	PRPF40A	PRPF40B[55,57]	957	237	720	1	1	438	519	1	1	175	782	1	1
Q6NWY9	PRPF40B	Pre-mRNA-processing factor 40 homolog B (Huntingtin yeast partner C) (Huntingtin-interacting protein C)	family-828	PRPF40A,PRPF40B	PRPF40A	PRPF40B[55,57]	871	323	548	1	1	369	502	1	1	219	652	1	1
Q9UMS4	PRPF19	Pre-mRNA-processing factor 19 (EC 2.3.2.27) (Nuclear matrix protein 200) (PRP19/PSO4 homolog) (hPso4) (RING-type E3 ubiquitin transferase PRP19) (Senescence evasion factor)	family-897	PRPF19,PRPF4	PRPF19	PRPF4[20,19]	504	408	96	1	1	369	135	1	1	377	127	1	1
O43172	PRPF4	U4/U6 small nuclear ribonucleoprotein Prp4 (PRP4 homolog) (hPrp4) (U4/U6 snRNP 60 kDa protein) (WD splicing factor Prp4)	family-897	PRPF19,PRPF4	PRPF19	PRPF4[20,19]	522	345	177	1	1	371	151	1	1	328	194	1	1
Q15633	TARBP2	RISC-loading complex subunit TARBP2 (TAR RNA-binding protein 2) (Trans-activation-responsive RNA-binding protein)	family-115	PRKRA,TARBP2	PRKRA	TARBP2[48,41]	366	111	255	1	1	190	176	1	1	151	215	1	1
O75569	PRKRA	Interferon-inducible double-stranded RNA-dependent protein kinase activator A (PKR-associated protein X) (PKR-associating protein X) (Protein activator of the interferon-induced protein kinase) (Protein kinase, interferon-inducible double-stranded RNA-dependent activator)	family-115	PRKRA,TARBP2	PRKRA	TARBP2[48,41]	313	255	58	0	0	261	52	0	0	211	102	1	0
Q06830	PRDX1	Peroxiredoxin-1 (EC 1.11.1.24) (Natural killer cell-enhancing factor A) (NKEF-A) (Proliferation-associated gene protein) (PAG) (Thioredoxin peroxidase 2) (Thioredoxin-dependent peroxide reductase 2) (Thioredoxin-dependent peroxiredoxin 1)	family-248	PRDX1,PRDX2,PRDX4,PRDX3	PRDX1	PRDX2[77,78],PRDX4[68,50],PRDX3[62,48]	199	172	27	0	0	169	30	0	0	161	38	0	0
P79522	PRR3	Proline-rich protein 3 (MHC class I region proline-rich protein CAT56)	family-45	PPP1R10,PRR3	PPP1R10	PRR3[9,44]	188	23	165	1	1	36	152	1	1	22	166	1	1
Q96QC0	PPP1R10	Serine/threonine-protein phosphatase 1 regulatory subunit 10 (MHC class I region proline-rich protein CAT53) (PP1-binding protein of 114 kDa) (Phosphatase 1 nuclear targeting subunit) (Protein FB19) (p99)	family-45	PPP1R10,PRR3	PPP1R10	PRR3[9,44]	940	124	816	1	1	306	634	1	1	128	812	1	1
O43447	PPIH	Peptidyl-prolyl cis-trans isomerase H (PPIase H) (EC 5.2.1.8) (Rotamase H) (Small nuclear ribonucleoprotein particle-specific cyclophilin H) (CypH) (U-snRNP-associated cyclophilin SnuCyp-20) (USA-CYP)	family-582	PPIB,PPWD1,PPIL1,CWC27,PPIL3,PPIC,PPIL4,PPIL2,PPIH	PPIB	PPWD1[38,13],PPIL1[37,48],CWC27[29,13],PPIL3[26,35],PPIC[63,65],PPIL4[29,13],PPIL2[35,14],PPIH[44,54]	177	166	11	0	0	154	23	0	0	145	32	0	0
Q96BP3	PPWD1	Peptidylprolyl isomerase domain and WD repeat-containing protein 1 (EC 5.2.1.8) (Spliceosome-associated cyclophilin)	family-582	PPIB,PPWD1,PPIL1,CWC27,PPIL3,PPIC,PPIL4,PPIL2,PPIH	PPIB	PPWD1[38,13],PPIL1[37,48],CWC27[29,13],PPIL3[26,35],PPIC[63,65],PPIL4[29,13],PPIL2[35,14],PPIH[44,54]	646	530	116	1	1	483	163	1	1	461	185	1	1
Q9H2H8	PPIL3	Peptidyl-prolyl cis-trans isomerase-like 3 (PPIase) (EC 5.2.1.8) (Cyclophilin J) (CyPJ) (Cyclophilin-like protein PPIL3) (Rotamase PPIL3)	family-582	PPIB,PPWD1,PPIL1,CWC27,PPIL3,PPIC,PPIL4,PPIL2,PPIH	PPIB	PPWD1[38,13],PPIL1[37,48],CWC27[29,13],PPIL3[26,35],PPIC[63,65],PPIL4[29,13],PPIL2[35,14],PPIH[44,54]	161	161	0	0	0	155	6	0	0	129	32	0	0
Q8WUA2	PPIL4	Peptidyl-prolyl cis-trans isomerase-like 4 (PPIase) (EC 5.2.1.8) (Cyclophilin-like protein PPIL4) (Rotamase PPIL4)	family-582	PPIB,PPWD1,PPIL1,CWC27,PPIL3,PPIC,PPIL4,PPIL2,PPIH	PPIB	PPWD1[38,13],PPIL1[37,48],CWC27[29,13],PPIL3[26,35],PPIC[63,65],PPIL4[29,13],PPIL2[35,14],PPIH[44,54]	492	245	247	1	1	343	149	1	0	226	266	1	1
Q6UX04	CWC27	Spliceosome-associated protein CWC27 homolog (Antigen NY-CO-10) (Probable inactive peptidyl-prolyl cis-trans isomerase CWC27 homolog) (PPIase CWC27) (Serologically defined colon cancer antigen 10)	family-582	PPIB,PPWD1,PPIL1,CWC27,PPIL3,PPIC,PPIL4,PPIL2,PPIH	PPIB	PPWD1[38,13],PPIL1[37,48],CWC27[29,13],PPIL3[26,35],PPIC[63,65],PPIL4[29,13],PPIL2[35,14],PPIH[44,54]	472	155	317	1	1	217	255	1	1	122	350	1	1
Q9UNP9	PPIE	Peptidyl-prolyl cis-trans isomerase E (PPIase E) (EC 5.2.1.8) (Cyclophilin E) (Cyclophilin-33) (Rotamase E)	family-806	PPIA,PPIF,PPIE,PPIAL4A,PPIAL4D,PPIAL4B,PPIAL4C,PPIAL4G	PPIA	PPIF[76,60],PPIE[63,33],PPIAL4A[85,86],PPIAL4D[84,84],PPIAL4B[85,86],PPIAL4C[85,86],PPIAL4G[84,85]	301	245	56	1	1	205	96	1	0	196	105	1	1
Q5VV67	PPRC1	Peroxisome proliferator-activated receptor gamma coactivator-related protein 1 (PGC-1-related coactivator) (PRC)	family-567	PPARGC1A,PPARGC1B,PPRC1	PPARGC1A	PPARGC1B[30,24],PPRC1[25,12]	1664	94	1570	1	1	262	1402	1	1	129	1535	1	1
Q86YN6	PPARGC1B	Peroxisome proliferator-activated receptor gamma coactivator 1-beta (PGC-1-beta) (PPAR-gamma coactivator 1-beta) (PPARGC-1-beta) (PGC-1-related estrogen receptor alpha coactivator)	family-567	PPARGC1A,PPARGC1B,PPRC1	PPARGC1A	PPARGC1B[30,24],PPRC1[25,12]	1023	147	876	1	1	381	642	1	1	129	894	1	1
Q9UBK2	PPARGC1A	Peroxisome proliferator-activated receptor gamma coactivator 1-alpha (PGC-1-alpha) (PPAR-gamma coactivator 1-alpha) (PPARGC-1-alpha) (Ligand effect modulator 6)	family-567	PPARGC1A,PPARGC1B,PPRC1	PPARGC1A	PPARGC1B[30,24],PPRC1[25,12]	798	73	725	1	1	353	445	1	1	102	696	1	1
P52435	POLR2J	DNA-directed RNA polymerase II subunit RPB11-a (RNA polymerase II subunit B11-a) (RPB11a) (DNA-directed RNA polymerase II subunit J-1) (RNA polymerase II 13.3 kDa subunit)	family-188	POLR2J,POLR2J2,POLR2J3	POLR2J	POLR2J2[89,90],POLR2J3[90,91]	117	117	0	0	0	75	42	1	0	100	17	0	0
Q9GZM3	POLR2J2	DNA-directed RNA polymerase II subunit RPB11-b1 (RNA polymerase II subunit B11-b1) (RPB11b1) (DNA-directed RNA polymerase II subunit J2)	family-188	POLR2J,POLR2J2,POLR2J3	POLR2J	POLR2J2[89,90],POLR2J3[90,91]	115	114	1	0	0	90	25	0	0	102	13	0	0
Q9H1A7	POLR2J3	DNA-directed RNA polymerase II subunit RPB11-b2 (RNA polymerase II subunit B11-b2) (RPB11b2) (DNA-directed RNA polymerase II subunit J3)	family-188	POLR2J,POLR2J2,POLR2J3	POLR2J	POLR2J2[89,90],POLR2J3[90,91]	115	114	1	0	0	90	25	0	0	102	13	0	0
P24928	POLR2A	DNA-directed RNA polymerase II subunit RPB1 (RNA polymerase II subunit B1) (EC 2.7.7.6) (DNA-directed RNA polymerase II subunit A) (DNA-directed RNA polymerase III largest subunit) (RNA-directed RNA polymerase II subunit RPB1) (EC 2.7.7.48)	family-556	POLR2A,POLR3A	POLR2A	POLR3A[25,35]	1970	1254	716	1	1	1009	961	1	1	1120	850	1	1
P30876	POLR2B	DNA-directed RNA polymerase II subunit RPB2 (EC 2.7.7.6) (DNA-directed RNA polymerase II 140 kDa polypeptide) (DNA-directed RNA polymerase II subunit B) (RNA polymerase II subunit 2) (RNA polymerase II subunit B2)	family-1007	POLR1B,POLR3B,POLR2B	POLR1B	POLR3B[30,30],POLR2B[28,27]	1174	1050	124	1	0	892	282	0	0	957	217	0	0
Q9NPJ4	PNRC2	Proline-rich nuclear receptor coactivator 2	family-437	PNRC1,PNRC2,PNRC2	PNRC1	PNRC2[16,37],PNRC2[16,37]	139	17	122	1	1	86	53	1	0	5	134	1	1
Q96J94	PIWIL1	Piwi-like protein 1 (EC 3.1.26.-)	family-412	PIWIL1,PIWIL2,PIWIL3,PIWIL4	PIWIL1	PIWIL2[39,35],PIWIL3[51,49],PIWIL4[49,50]	861	732	129	1	1	735	126	1	0	685	176	1	1
Q8TC59	PIWIL2	Piwi-like protein 2 (EC 3.1.26.-) (Cancer/testis antigen 80) (CT80)	family-412	PIWIL1,PIWIL2,PIWIL3,PIWIL4	PIWIL1	PIWIL2[39,35],PIWIL3[51,49],PIWIL4[49,50]	973	774	199	1	1	734	239	1	0	686	287	1	1
Q7Z3Z3	PIWIL3	Piwi-like protein 3	family-412	PIWIL1,PIWIL2,PIWIL3,PIWIL4	PIWIL1	PIWIL2[39,35],PIWIL3[51,49],PIWIL4[49,50]	882	782	100	1	1	664	218	1	1	703	179	1	1
Q7Z3Z4	PIWIL4	Piwi-like protein 4	family-412	PIWIL1,PIWIL2,PIWIL3,PIWIL4	PIWIL1	PIWIL2[39,35],PIWIL3[51,49],PIWIL4[49,50]	852	764	88	1	1	725	127	1	0	687	165	1	1
Q86TG7	PEG10	Retrotransposon-derived protein PEG10 (Embryonal carcinoma differentiation-regulated protein) (Mammalian retrotransposon-derived protein 2) (Myelin expression factor 3-like protein 1) (MEF3-like protein 1) (Paternally expressed gene 10 protein) (Retrotransposon gag domain-containing protein 3) (Retrotransposon-derived gag-like polyprotein) (Ty3/Gypsy-like protein)	family-413	PEG10,ZCCHC5,ZCCHC16	PEG10	ZCCHC5[28,19],ZCCHC16[19,20]	708	428	280	1	1	399	309	1	1	401	307	1	1
Q8N8U3	ZCCHC5	Retrotransposon Gag-like protein 3 (Zinc finger CCHC domain-containing protein 5)	family-413	PEG10,ZCCHC5,ZCCHC16	PEG10	ZCCHC5[28,19],ZCCHC16[19,20]	475	220	255	1	1	247	228	1	1	205	270	1	1
Q96DV4	MRPL38	39S ribosomal protein L38, mitochondrial (L38mt) (MRP-L38) (Mitochondrial large ribosomal subunit protein mL38)	family-137	PEBP1,PEBP4,MRPL38	PEBP1	PEBP4[29,24],MRPL38[30,15]	380	265	115	1	0	243	137	1	1	229	151	1	1
Q86TB9	PATL1	Protein PAT1 homolog 1 (PAT1-like protein 1) (Protein PAT1 homolog b) (Pat1b) (hPat1b)	family-156	PATL1,PATL2	PATL1	PATL2[23,33]	770	275	495	1	1	361	409	1	1	233	537	1	1
C9JE40	PATL2	Protein PAT1 homolog 2 (PAT1-like protein 2) (Protein PAT1 homolog a) (Pat1a) (hPat1a)	family-156	PATL1,PATL2	PATL1	PATL2[23,33]	543	376	167	1	1	352	191	1	1	294	249	1	1
Q9UKK3	PARP4	Protein mono-ADP-ribosyltransferase PARP4 (EC 2.4.2.-) (193 kDa vault protein) (ADP-ribosyltransferase diphtheria toxin-like 4) (ARTD4) (PARP-related/IalphaI-related H5/proline-rich) (PH5P) (Poly [ADP-ribose] polymerase 4) (PARP-4) (Vault poly(ADP-ribose) polymerase) (VPARP)	family-774	PARP4,VWA5A	PARP4	VWA5A[10,22]	1724	1155	569	1	1	1312	412	1	1	1104	620	1	1
Q7Z2W4	ZC3HAV1	Zinc finger CCCH-type antiviral protein 1 (ADP-ribosyltransferase diphtheria toxin-like 13) (ARTD13) (Inactive Poly [ADP-ribose] polymerase 13) (PARP13) (Zinc finger CCCH domain-containing protein 2) (Zinc finger antiviral protein) (ZAP)	family-175	PARP11,PARP12,TIPARP,ZC3HAV1,PARP10,PARP14,PARP15	PARP11	PARP12[35,17],TIPARP[29,15],ZC3HAV1[27,10],PARP10[22,7],PARP14[28,5],PARP15[26,13]	902	548	354	1	1	663	239	1	0	441	461	1	1
Q9H0J9	PARP12	Protein mono-ADP-ribosyltransferase PARP12 (EC 2.4.2.-) (ADP-ribosyltransferase diphtheria toxin-like 12) (ARTD12) (Poly [ADP-ribose] polymerase 12) (PARP-12) (Zinc finger CCCH domain-containing protein 1)	family-175	PARP11,PARP12,TIPARP,ZC3HAV1,PARP10,PARP14,PARP15	PARP11	PARP12[35,17],TIPARP[29,15],ZC3HAV1[27,10],PARP10[22,7],PARP14[28,5],PARP15[26,13]	701	538	163	1	1	593	108	0	0	441	260	1	1
Q7Z3E1	TIPARP	Protein mono-ADP-ribosyltransferase TIPARP (EC 2.4.2.-) (ADP-ribosyltransferase diphtheria toxin-like 14) (ARTD14) (Poly [ADP-ribose] polymerase 7) (PARP-7) (TCDD-inducible poly [ADP-ribose] polymerase)	family-175	PARP11,PARP12,TIPARP,ZC3HAV1,PARP10,PARP14,PARP15	PARP11	PARP12[35,17],TIPARP[29,15],ZC3HAV1[27,10],PARP10[22,7],PARP14[28,5],PARP15[26,13]	657	485	172	1	1	460	197	1	1	397	260	1	1
P09874	PARP1	Poly [ADP-ribose] polymerase 1 (PARP-1) (EC 2.4.2.30) (ADP-ribosyltransferase diphtheria toxin-like 1) (ARTD1) (DNA ADP-ribosyltransferase PARP1) (EC 2.4.2.-) (NAD(+) ADP-ribosyltransferase 1) (ADPRT 1) (Poly[ADP-ribose] synthase 1) (Protein poly-ADP-ribosyltransferase PARP1) (EC 2.4.2.-)	family-329	PARP1,PARP2,PARP3	PARP1	PARP2[19,33],PARP3[16,31]	1014	582	432	1	1	699	315	1	0	541	473	1	1
Q8NA58	PNLDC1	Poly(A)-specific ribonuclease PNLDC1 (EC 3.1.13.4) (PARN-like domain-containing protein 1) (Poly(A)-specific ribonuclease domain-containing protein 1) (HsPNLDC1)	family-132	PARN,PNLDC1	PARN	PNLDC1[20,25]	520	520	0	0	0	472	48	0	0	485	35	0	0
O95453	PARN	Poly(A)-specific ribonuclease PARN (EC 3.1.13.4) (Deadenylating nuclease) (Deadenylation nuclease) (Polyadenylate-specific ribonuclease)	family-132	PARN,PNLDC1	PARN	PNLDC1[20,25]	639	428	211	1	1	436	203	1	1	352	287	1	1
P51003	PAPOLA	Poly(A) polymerase alpha (PAP-alpha) (EC 2.7.7.19) (Polynucleotide adenylyltransferase alpha)	family-912	PAPOLA,PAPOLB,PAPOLG	PAPOLA	PAPOLB[72,85],PAPOLG[59,60]	745	449	296	1	1	418	327	1	1	434	311	1	1
Q9BWT3	PAPOLG	Poly(A) polymerase gamma (PAP-gamma) (EC 2.7.7.19) (Neo-poly(A) polymerase) (Neo-PAP) (Polynucleotide adenylyltransferase gamma) (SRP RNA 3'-adenylating enzyme) (Signal recognition particle RNA-adenylating enzyme) (SRP RNA-adenylating enzyme)	family-912	PAPOLA,PAPOLB,PAPOLG	PAPOLA	PAPOLB[72,85],PAPOLG[59,60]	736	476	260	1	1	431	305	1	1	423	313	1	1
Q9NRJ5	PAPOLB	Poly(A) polymerase beta (PAP-beta) (EC 2.7.7.19) (Polynucleotide adenylyltransferase beta) (Testis-specific poly(A) polymerase)	family-912	PAPOLA,PAPOLB,PAPOLG	PAPOLA	PAPOLB[72,85],PAPOLG[59,60]	636	437	199	1	1	435	201	1	0	433	203	1	1
Q8NDF8	PAPD5	Terminal nucleotidyltransferase 4B (Non-canonical poly(A) RNA polymerase PAPD5) (EC 2.7.7.19) (PAP-associated domain-containing protein 5) (Terminal guanylyltransferase) (EC 2.7.7.-) (Terminal uridylyltransferase 3) (TUTase 3) (Topoisomerase-related function protein 4-2) (TRF4-2)	family-576	PAPD5,PAPD7	PAPD5	PAPD7[39,51]	572	315	257	1	1	325	247	1	1	296	276	1	1
Q5XG87	PAPD7	Terminal nucleotidyltransferase 4A (DNA polymerase sigma) (LAK-1) (Non-canonical poly(A) RNA polymerase PAPD7) (EC 2.7.7.19) (PAP-associated domain-containing protein 7) (TRAMP-like complex polyadenylate polymerase) (Terminal guanylyltransferase) (EC 2.7.7.-) (Terminal uridylyltransferase 5) (TUTase 5) (Topoisomerase-related function protein 4-1) (TRF4-1)	family-576	PAPD5,PAPD7	PAPD5	PAPD7[39,51]	772	365	407	1	1	323	449	1	1	318	454	1	1
Q5VYS8	ZCCHC6	Terminal uridylyltransferase 7 (TUTase 7) (EC 2.7.7.52) (Zinc finger CCHC domain-containing protein 6)	family-545	PAPD4,ZCCHC6,ZCCHC11	PAPD4	ZCCHC6[25,8],ZCCHC11[27,8]	1495	757	738	1	1	904	591	1	1	724	771	1	1
Q5TAX3	ZCCHC11	Terminal uridylyltransferase 4 (TUTase 4) (EC 2.7.7.52) (Zinc finger CCHC domain-containing protein 11)	family-545	PAPD4,ZCCHC6,ZCCHC11	PAPD4	ZCCHC6[25,8],ZCCHC11[27,8]	1644	779	865	1	1	1060	584	1	1	696	948	1	1
Q6PIY7	PAPD4	Poly(A) RNA polymerase GLD2 (hGLD-2) (EC 2.7.7.19) (PAP-associated domain-containing protein 4) (Terminal nucleotidyltransferase 2) (Terminal uridylyltransferase 2) (TUTase 2)	family-545	PAPD4,ZCCHC6,ZCCHC11	PAPD4	ZCCHC6[25,8],ZCCHC11[27,8]	484	387	97	1	0	375	109	0	0	354	130	1	0
Q9BPZ3	PAIP2	Polyadenylate-binding protein-interacting protein 2 (PABP-interacting protein 2) (PAIP-2) (Poly(A)-binding protein-interacting protein 2)	family-435	PAIP2,PAIP2B	PAIP2	PAIP2B[58,60]	127	29	98	1	1	57	70	1	0	32	95	1	1
Q9ULR5	PAIP2B	Polyadenylate-binding protein-interacting protein 2B (PABP-interacting protein 2B) (PAIP-2B) (Poly(A)-binding protein-interacting protein 2B)	family-435	PAIP2,PAIP2B	PAIP2	PAIP2B[58,60]	123	0	123	1	1	44	79	1	0	0	123	1	1
Q86U42	PABPN1	Polyadenylate-binding protein 2 (PABP-2) (Poly(A)-binding protein 2) (Nuclear poly(A)-binding protein 1) (Poly(A)-binding protein II) (PABII) (Polyadenylate-binding nuclear protein 1)	family-1087	PABPN1,PABPN1L	PABPN1	PABPN1L[34,38]	306	70	236	1	1	72	234	1	1	73	233	1	1
A6NDY0	PABPN1L	Embryonic polyadenylate-binding protein 2 (Embryonic poly(A)-binding protein 2) (ePABP-2) (ePABP2) (Embryonic poly(A)-binding protein type II) (Poly(A)-binding protein nuclear-like 1)	family-1087	PABPN1,PABPN1L	PABPN1	PABPN1L[34,38]	278	66	212	1	1	127	151	1	1	73	205	1	1
P11940	PABPC1	Polyadenylate-binding protein 1 (PABP-1) (Poly(A)-binding protein 1)	family-754	PABPC1,PABPC1L,PABPC3,PABPC4L,PABPC4,PABPC5,PABPC1L2A,PABPC1L2B	PABPC1	PABPC1L[68,70],PABPC3[92,93],PABPC4L[42,63],PABPC4[79,76],PABPC5[38,63],PABPC1L2A[25,80],PABPC1L2B[25,80]	636	294	342	1	1	308	328	1	1	280	356	1	1
Q13310	PABPC4	Polyadenylate-binding protein 4 (PABP-4) (Poly(A)-binding protein 4) (Activated-platelet protein 1) (APP-1) (Inducible poly(A)-binding protein) (iPABP)	family-754	PABPC1,PABPC1L,PABPC3,PABPC4L,PABPC4,PABPC5,PABPC1L2A,PABPC1L2B	PABPC1	PABPC1L[68,70],PABPC3[92,93],PABPC4L[42,63],PABPC4[79,76],PABPC5[38,63],PABPC1L2A[25,80],PABPC1L2B[25,80]	644	313	331	1	1	368	276	1	1	302	342	1	1
Q9H361	PABPC3	Polyadenylate-binding protein 3 (PABP-3) (Poly(A)-binding protein 3) (Testis-specific poly(A)-binding protein)	family-754	PABPC1,PABPC1L,PABPC3,PABPC4L,PABPC4,PABPC5,PABPC1L2A,PABPC1L2B	PABPC1	PABPC1L[68,70],PABPC3[92,93],PABPC4L[42,63],PABPC4[79,76],PABPC5[38,63],PABPC1L2A[25,80],PABPC1L2B[25,80]	631	294	337	1	1	348	283	1	1	294	337	1	1
Q4VXU2	PABPC1L	Polyadenylate-binding protein 1-like	family-754	PABPC1,PABPC1L,PABPC3,PABPC4L,PABPC4,PABPC5,PABPC1L2A,PABPC1L2B	PABPC1	PABPC1L[68,70],PABPC3[92,93],PABPC4L[42,63],PABPC4[79,76],PABPC5[38,63],PABPC1L2A[25,80],PABPC1L2B[25,80]	614	394	220	1	1	356	258	1	1	351	263	1	1
P0CB38	PABPC4L	Polyadenylate-binding protein 4-like (PABP-4-like) (Poly(A)-binding protein 4-like)	family-754	PABPC1,PABPC1L,PABPC3,PABPC4L,PABPC4,PABPC5,PABPC1L2A,PABPC1L2B	PABPC1	PABPC1L[68,70],PABPC3[92,93],PABPC4L[42,63],PABPC4[79,76],PABPC5[38,63],PABPC1L2A[25,80],PABPC1L2B[25,80]	370	232	138	1	1	280	90	0	0	207	163	1	1
Q96DU9	PABPC5	Polyadenylate-binding protein 5 (PABP-5) (Poly(A)-binding protein 5)	family-754	PABPC1,PABPC1L,PABPC3,PABPC4L,PABPC4,PABPC5,PABPC1L2A,PABPC1L2B	PABPC1	PABPC1L[68,70],PABPC3[92,93],PABPC4L[42,63],PABPC4[79,76],PABPC5[38,63],PABPC1L2A[25,80],PABPC1L2B[25,80]	382	292	90	1	1	284	98	1	0	288	94	1	0
Q5JQF8	PABPC1L2A	Polyadenylate-binding protein 1-like 2 (RNA-binding motif protein 32) (RNA-binding protein 32)	family-754	PABPC1,PABPC1L,PABPC3,PABPC4L,PABPC4,PABPC5,PABPC1L2A,PABPC1L2B	PABPC1	PABPC1L[68,70],PABPC3[92,93],PABPC4L[42,63],PABPC4[79,76],PABPC5[38,63],PABPC1L2A[25,80],PABPC1L2B[25,80]	200	174	26	0	0	140	60	1	0	153	47	1	0
NULL	NULL	NULL	family-754	PABPC1,PABPC1L,PABPC3,PABPC4L,PABPC4,PABPC5,PABPC1L2A,PABPC1L2B	PABPC1	PABPC1L[68,70],PABPC3[92,93],PABPC4L[42,63],PABPC4[79,76],PABPC5[38,63],PABPC1L2A[25,80],PABPC1L2B[25,80]	NULL	NULL	NULL	NULL	NULL	NULL	NULL	NULL	NULL	NULL	NULL	NULL	NULL
P29728	OAS2	2'-5'-oligoadenylate synthase 2 ((2-5')oligo(A) synthase 2) (2-5A synthase 2) (EC 2.7.7.84) (p69 OAS / p71 OAS) (p69OAS / p71OAS)	family-255	OAS1,OAS3,OAS2,OASL	OAS1	OAS3[49,19],OAS2[45,26],OASL[36,29]	719	650	69	1	1	592	127	0	0	563	156	1	0
Q9Y6K5	OAS3	2'-5'-oligoadenylate synthase 3 ((2-5')oligo(A) synthase 3) (2-5A synthase 3) (EC 2.7.7.84) (p100 OAS) (p100OAS)	family-255	OAS1,OAS3,OAS2,OASL	OAS1	OAS3[49,19],OAS2[45,26],OASL[36,29]	1087	954	133	1	1	829	258	1	1	831	256	1	1
Q15646	OASL	2'-5'-oligoadenylate synthase-like protein (2'-5'-OAS-related protein) (2'-5'-OAS-RP) (59 kDa 2'-5'-oligoadenylate synthase-like protein) (Thyroid receptor-interacting protein 14) (TR-interacting protein 14) (TRIP-14) (p59 OASL) (p59OASL)	family-255	OAS1,OAS3,OAS2,OASL	OAS1	OAS3[49,19],OAS2[45,26],OASL[36,29]	514	473	41	0	0	399	115	0	0	437	77	0	0
P00973	OAS1	2'-5'-oligoadenylate synthase 1 ((2-5')oligo(A) synthase 1) (2-5A synthase 1) (EC 2.7.7.84) (E18/E16) (p46/p42 OAS)	family-255	OAS1,OAS3,OAS2,OASL	OAS1	OAS3[49,19],OAS2[45,26],OASL[36,29]	400	387	13	0	0	312	88	0	0	327	73	0	0
O75113	N4BP1	NEDD4-binding protein 1 (N4BP1) (EC 3.1.-.-)	family-235	NYNRIN,N4BP1,KHNYN	NYNRIN	N4BP1[11,23],KHNYN[37,13]	896	455	441	1	1	571	325	1	1	423	473	1	1
O15037	KHNYN	Protein KHNYN (KH and NYN domain-containing protein)	family-235	NYNRIN,N4BP1,KHNYN	NYNRIN	N4BP1[11,23],KHNYN[37,13]	678	341	337	1	1	385	293	1	0	301	377	1	1
Q9P2P1	NYNRIN	Protein NYNRIN (NYN domain and retroviral integrase catalytic domain-containing protein) (Protein cousin of GIN1)	family-235	NYNRIN,N4BP1,KHNYN	NYNRIN	N4BP1[11,23],KHNYN[37,13]	1898	1261	637	1	1	1202	696	1	1	1113	785	1	1
Q9UKK6	NXT1	NTF2-related export protein 1 (Protein p15)	family-484	NXT1,NXT2	NXT1	NXT2[74,53]	140	126	14	0	0	99	41	0	0	115	25	0	0
Q9NPJ8	NXT2	NTF2-related export protein 2 (Protein p15-2)	family-484	NXT1,NXT2	NXT1	NXT2[74,53]	142	142	0	0	0	115	27	0	0	123	19	0	0
Q9UBU9	NXF1	Nuclear RNA export factor 1 (Tip-associated protein) (Tip-associating protein) (mRNA export factor TAP)	family-401	NXF1,NXF3,NXF2B,NXF5,NXF2	NXF1	NXF3[44,51],NXF2B[58,58],NXF5[35,59],NXF2[58,58]	619	426	193	1	1	404	215	1	0	364	255	1	1
Q9H1B4	NXF5	Nuclear RNA export factor 5 (TAP-like protein 1) (TAPL-1)	family-401	NXF1,NXF3,NXF2B,NXF5,NXF2	NXF1	NXF3[44,51],NXF2B[58,58],NXF5[35,59],NXF2[58,58]	397	377	20	0	0	349	48	0	0	343	54	0	0
Q9GZY0	NXF2B	Nuclear RNA export factor 2 (Cancer/testis antigen 39) (CT39) (TAP-like protein 2) (TAPL-2)	family-401	NXF1,NXF3,NXF2B,NXF5,NXF2	NXF1	NXF3[44,51],NXF2B[58,58],NXF5[35,59],NXF2[58,58]	626	429	197	1	1	485	141	1	0	359	267	1	1
Q9H4D5	NXF3	Nuclear RNA export factor 3 (TAP-like protein 3) (TAPL-3)	family-401	NXF1,NXF3,NXF2B,NXF5,NXF2	NXF1	NXF3[44,51],NXF2B[58,58],NXF5[35,59],NXF2[58,58]	531	385	146	1	1	410	121	1	0	305	226	1	1
D3DX98	NXF2	HCG2045905, isoform CRA_a (Fragment)	family-401	NXF1,NXF3,NXF2B,NXF5,NXF2	NXF1	NXF3[44,51],NXF2B[58,58],NXF5[35,59],NXF2[58,58]	218	112	106	1	1	148	70	1	0	86	132	1	1
Q9BRJ7	NUDT16L1	Tudor-interacting repair regulator protein (NUDT16-like protein 1) (Protein syndesmos)	family-504	NUDT16,NUDT16L1	NUDT16	NUDT16L1[38,41]	211	185	26	0	0	184	27	0	0	170	41	0	0
Q96DE0	NUDT16	U8 snoRNA-decapping enzyme (EC 3.6.1.62) (IDP phosphatase) (IDPase) (EC 3.6.1.64) (Inosine diphosphate phosphatase) (Nucleoside diphosphate-linked moiety X motif 16) (Nudix motif 16) (Nudix hydrolase 16) (U8 snoRNA-binding protein H29K) (m7GpppN-mRNA hydrolase)	family-504	NUDT16,NUDT16L1	NUDT16	NUDT16L1[38,41]	195	164	31	0	0	128	67	0	0	144	51	0	0
Q96P11	NSUN5	28S rRNA (cytosine-C(5))-methyltransferase (EC 2.1.1.-) (NOL1-related protein) (NOL1R) (NOL1/NOP2/Sun domain family member 5) (Williams-Beuren syndrome chromosomal region 20A protein)	family-304	NSUN5,NSUN7	NSUN5	NSUN7[24,16]	429	330	99	1	1	324	105	1	0	327	102	1	0
Q8NE18	NSUN7	Putative methyltransferase NSUN7 (EC 2.1.1.-) (NOL1/NOP2/Sun domain family member 7)	family-304	NSUN5,NSUN7	NSUN5	NSUN7[24,16]	718	500	218	1	1	497	221	1	0	442	276	1	1
P51843	NR0B1	Nuclear receptor subfamily 0 group B member 1 (DSS-AHC critical region on the X chromosome protein 1) (Nuclear receptor DAX-1)	family-784	NR0B1,NR0B2	NR0B1	NR0B2[21,39]	470	408	62	1	0	346	124	1	1	315	155	1	0
P06748	NPM1	Nucleophosmin (NPM) (Nucleolar phosphoprotein B23) (Nucleolar protein NO38) (Numatrin)	family-668	NPM1,NPM3,NPM2	NPM1	NPM3[20,33],NPM2[21,29]	294	116	178	1	1	141	153	1	1	114	180	1	1
O75607	NPM3	Nucleoplasmin-3	family-668	NPM1,NPM3,NPM2	NPM1	NPM3[20,33],NPM2[21,29]	178	112	66	1	1	95	83	1	0	96	82	1	1
Q86SE8	NPM2	Nucleoplasmin-2	family-668	NPM1,NPM3,NPM2	NPM1	NPM3[20,33],NPM2[21,29]	214	43	171	1	1	62	152	1	1	57	157	1	1
P51513	NOVA1	RNA-binding protein Nova-1 (Neuro-oncological ventral antigen 1) (Onconeural ventral antigen 1) (Paraneoplastic Ri antigen) (Ventral neuron-specific protein 1)	family-948	NOVA1,NOVA2	NOVA1	NOVA2[72,74]	507	341	166	1	1	199	308	1	1	280	227	1	1
Q9UNW9	NOVA2	RNA-binding protein Nova-2 (Astrocytic NOVA1-like RNA-binding protein) (Neuro-oncological ventral antigen 2)	family-948	NOVA1,NOVA2	NOVA1	NOVA2[72,74]	492	267	225	1	1	180	312	1	1	234	258	1	1
P46087	NOP2	Probable 28S rRNA (cytosine(4447)-C(5))-methyltransferase (EC 2.1.1.-) (Nucleolar protein 1) (Nucleolar protein 2 homolog) (Proliferating-cell nucleolar antigen p120) (Proliferation-associated nucleolar protein p120)	family-236	NOP2,NSUN3,NSUN6,NSUN4	NOP2	NSUN3[10,25],NSUN6[14,25],NSUN4[10,22]	812	355	457	1	1	318	494	1	1	286	526	1	1
Q96CB9	NSUN4	5-methylcytosine rRNA methyltransferase NSUN4 (EC 2.1.1.-) (NOL1/NOP2/Sun domain family member 4)	family-236	NOP2,NSUN3,NSUN6,NSUN4	NOP2	NSUN3[10,25],NSUN6[14,25],NSUN4[10,22]	384	362	22	0	0	289	95	0	0	332	52	0	0
Q9H649	NSUN3	tRNA (cytosine(34)-C(5))-methyltransferase, mitochondrial (EC 2.1.1.-) (NOL1/NOP2/Sun domain family member 3)	family-236	NOP2,NSUN3,NSUN6,NSUN4	NOP2	NSUN3[10,25],NSUN6[14,25],NSUN4[10,22]	340	322	18	0	0	269	71	0	0	275	65	0	0
Q8TEA1	NSUN6	tRNA (cytosine(72)-C(5))-methyltransferase NSUN6 (EC 2.1.1.-) (NOL1/NOP2/Sun and PUA domain-containing protein 1) (NOL1/NOP2/Sun domain family member 6)	family-236	NOP2,NSUN3,NSUN6,NSUN4	NOP2	NSUN3[10,25],NSUN6[14,25],NSUN4[10,22]	469	422	47	1	0	413	56	0	0	371	98	1	1
Q8WXF1	PSPC1	Paraspeckle component 1 (Paraspeckle protein 1)	family-1078	NONO,PSPC1,SFPQ	NONO	PSPC1[60,54],SFPQ[59,39]	523	123	400	1	1	174	349	1	1	128	395	1	1
P23246	SFPQ	Splicing factor, proline- and glutamine-rich (100 kDa DNA-pairing protein) (hPOMp100) (DNA-binding p52/p100 complex, 100 kDa subunit) (Polypyrimidine tract-binding protein-associated-splicing factor) (PSF) (PTB-associated-splicing factor)	family-1078	NONO,PSPC1,SFPQ	NONO	PSPC1[60,54],SFPQ[59,39]	707	169	538	1	1	193	514	1	1	143	564	1	1
Q15233	NONO	Non-POU domain-containing octamer-binding protein (NonO protein) (54 kDa nuclear RNA- and DNA-binding protein) (55 kDa nuclear protein) (DNA-binding p52/p100 complex, 52 kDa subunit) (NMT55) (p54(nrb)) (p54nrb)	family-1078	NONO,PSPC1,SFPQ	NONO	PSPC1[60,54],SFPQ[59,39]	471	108	363	1	1	173	298	1	1	109	362	1	1
Q12986	NFX1	Transcriptional repressor NF-X1 (EC 2.3.2.-) (Nuclear transcription factor, X box-binding protein 1)	family-78	NFX1,NFXL1	NFX1	NFXL1[22,27]	1120	229	891	1	1	667	453	1	1	228	892	1	1
A6PVI3	NCBP2L	Nuclear cap-binding protein subunit 2-like	family-106	NCBP2,NCBP2L	NCBP2	NCBP2L[63,64]	153	105	48	0	0	140	13	0	0	81	72	1	0
P52298	NCBP2	Nuclear cap-binding protein subunit 2 (20 kDa nuclear cap-binding protein) (Cell proliferation-inducing gene 55 protein) (NCBP 20 kDa subunit) (CBP20) (NCBP-interacting protein 1) (NIP1)	family-106	NCBP2,NCBP2L	NCBP2	NCBP2L[63,64]	156	96	60	1	0	114	42	0	0	81	75	1	0
P60323	NANOS3	Nanos homolog 3 (NOS-3)	family-936	NANOS1,NANOS2,NANOS3	NANOS1	NANOS2[15,32],NANOS3[16,24]	173	61	112	1	1	86	87	1	0	63	110	1	1
P60321	NANOS2	Nanos homolog 2 (NOS-2)	family-936	NANOS1,NANOS2,NANOS3	NANOS1	NANOS2[15,32],NANOS3[16,24]	138	80	58	1	0	85	53	0	0	73	65	1	0
Q8WY41	NANOS1	Nanos homolog 1 (NOS-1) (EC_Rep1a)	family-936	NANOS1,NANOS2,NANOS3	NANOS1	NANOS2[15,32],NANOS3[16,24]	292	88	204	1	1	118	174	1	1	73	219	1	1
Q6NZI2	PTRF	Caveolae-associated protein 1 (Cavin-1) (Polymerase I and transcript release factor)	family-282	MURC,PTRF,SDPR,PRKCDBP	MURC	PTRF[29,27],SDPR[29,25],PRKCDBP[15,21]	390	41	349	1	1	96	294	1	1	74	316	1	1
O75570	MTRF1	Peptide chain release factor 1, mitochondrial (MRF-1) (MtRF-1)	family-550	MTRF1,MTRF1L	MTRF1	MTRF1L[36,42]	445	315	130	1	1	291	154	1	0	315	130	1	1
Q9UGC7	MTRF1L	Peptide chain release factor 1-like, mitochondrial (Mitochondrial translational release factor 1-like) (mtRF1a)	family-550	MTRF1,MTRF1L	MTRF1	MTRF1L[36,42]	380	173	207	1	1	168	212	1	0	170	210	1	1
Q9NVV4	MTPAP	Poly(A) RNA polymerase, mitochondrial (PAP) (EC 2.7.7.19) (PAP-associated domain-containing protein 1) (Polynucleotide adenylyltransferase) (Terminal uridylyltransferase 1) (TUTase 1) (mtPAP)	family-540	MTPAP,TUT1	MTPAP	TUT1[27,17]	582	418	164	1	1	442	140	1	1	349	233	1	1
Q9H6E5	TUT1	Speckle targeted PIP5K1A-regulated poly(A) polymerase (Star-PAP) (EC 2.7.7.19) (RNA-binding motif protein 21) (RNA-binding protein 21) (U6 snRNA-specific terminal uridylyltransferase 1) (U6-TUTase) (EC 2.7.7.52)	family-540	MTPAP,TUT1	MTPAP	TUT1[27,17]	874	372	502	1	1	432	442	1	1	387	487	1	1
Q16762	TST	Thiosulfate sulfurtransferase (EC 2.8.1.1) (Rhodanese)	family-99	MPST,TST	MPST	TST[56,59]	297	233	64	1	1	206	91	0	0	213	84	1	0
Q9HCE1	MOV10	Helicase MOV-10 (EC 3.6.4.13) (Armitage homolog) (Moloney leukemia virus 10 protein)	family-328	MOV10,MOV10L1	MOV10	MOV10L1[32,26]	1003	845	158	1	1	714	289	1	1	818	185	1	1
Q9BXT6	MOV10L1	RNA helicase Mov10l1 (EC 3.6.4.13) (Moloney leukemia virus 10-like protein 1) (MOV10-like protein 1)	family-328	MOV10,MOV10L1	MOV10	MOV10L1[32,26]	1211	1029	182	1	1	860	351	1	1	965	246	1	1
Q9UHC7	MKRN1	E3 ubiquitin-protein ligase makorin-1 (EC 2.3.2.27) (RING finger protein 61) (RING-type E3 ubiquitin transferase makorin-1)	family-1069	MKRN1,MKRN3,MKRN2	MKRN1	MKRN3[51,49],MKRN2[39,45]	482	253	229	1	1	265	217	1	1	217	265	1	1
Q9H000	MKRN2	Probable E3 ubiquitin-protein ligase makorin-2 (EC 2.3.2.27) (RING finger protein 62) (RING-type E3 ubiquitin transferase makorin-2)	family-1069	MKRN1,MKRN3,MKRN2	MKRN1	MKRN3[51,49],MKRN2[39,45]	416	262	154	1	1	252	164	1	1	237	179	1	1
Q13064	MKRN3	Probable E3 ubiquitin-protein ligase makorin-3 (EC 2.3.2.27) (RING finger protein 63) (RING-type E3 ubiquitin transferase makorin-3) (Zinc finger protein 127)	family-1069	MKRN1,MKRN3,MKRN2	MKRN1	MKRN3[51,49],MKRN2[39,45]	507	328	179	1	1	311	196	1	1	265	242	1	1
Q6ZN04	MEX3B	RNA-binding protein MEX3B (RING finger and KH domain-containing protein 3) (RING finger protein 195)	family-755	MEX3A,MEX3D,MEX3B,MEX3C	MEX3A	MEX3D[40,32],MEX3B[48,44],MEX3C[43,34]	569	208	361	1	1	159	410	1	1	164	405	1	1
Q5U5Q3	MEX3C	RNA-binding E3 ubiquitin-protein ligase MEX3C (EC 2.3.2.27) (RING finger and KH domain-containing protein 2) (RING finger protein 194) (RING-type E3 ubiquitin transferase MEX3C)	family-755	MEX3A,MEX3D,MEX3B,MEX3C	MEX3A	MEX3D[40,32],MEX3B[48,44],MEX3C[43,34]	659	292	367	1	1	206	453	1	1	215	444	1	1
Q86XN8	MEX3D	RNA-binding protein MEX3D (RING finger and KH domain-containing protein 1) (RING finger protein 193) (TINO)	family-755	MEX3A,MEX3D,MEX3B,MEX3C	MEX3A	MEX3D[40,32],MEX3B[48,44],MEX3C[43,34]	651	239	412	1	1	202	449	1	1	222	429	1	1
A1L020	MEX3A	RNA-binding protein MEX3A (RING finger and KH domain-containing protein 4)	family-755	MEX3A,MEX3D,MEX3B,MEX3C	MEX3A	MEX3D[40,32],MEX3B[48,44],MEX3C[43,34]	520	335	185	1	1	295	225	1	1	294	226	1	1
Q96IZ6	METTL2A	tRNA N(3)-methylcytidine methyltransferase METTL2A (EC 2.1.1.-) (Methyltransferase-like protein 2A)	family-1043	METTL2A,METTL2B,METTL8,METTL6	METTL2A	METTL2B[98,98],METTL8[49,49],METTL6[32,43]	378	320	58	1	1	278	100	0	0	291	87	1	0
Q6P1Q9	METTL2B	tRNA N(3)-methylcytidine methyltransferase METTL2B (EC 2.1.1.-) (Methyltransferase-like protein 2B)	family-1043	METTL2A,METTL2B,METTL8,METTL6	METTL2A	METTL2B[98,98],METTL8[49,49],METTL6[32,43]	378	322	56	1	1	280	98	0	0	294	84	1	0
Q96FB5	RRNAD1	Protein RRNAD1 (Ribosomal RNA adenine dimethylase domain-containing protein 1)	family-921	METTL25,RRNAD1	METTL25	RRNAD1[21,26]	475	324	151	1	1	308	167	1	0	344	131	1	0
Q9UQ80	PA2G4	Proliferation-associated protein 2G4 (Cell cycle protein p38-2G4 homolog) (hG4-1) (ErbB3-binding protein 1)	family-613	METAP2,PA2G4	METAP2	PA2G4[17,21]	394	222	172	1	1	277	117	1	0	229	165	1	1
Q5VZF2	MBNL2	Muscleblind-like protein 2 (Muscleblind-like protein 1) (Muscleblind-like protein-like) (Muscleblind-like protein-like 39)	family-274	MBNL1,MBNL2,MBNL3	MBNL1	MBNL2[67,71],MBNL3[59,64]	373	258	115	1	0	275	98	1	0	226	147	1	1
Q9NUK0	MBNL3	Muscleblind-like protein 3 (Cys3His CCG1-required protein) (Muscleblind-like X-linked protein) (Protein HCHCR)	family-274	MBNL1,MBNL2,MBNL3	MBNL1	MBNL2[67,71],MBNL3[59,64]	354	180	174	1	1	219	135	1	1	147	207	1	1
Q9NR56	MBNL1	Muscleblind-like protein 1 (Triplet-expansion RNA-binding protein)	family-274	MBNL1,MBNL2,MBNL3	MBNL1	MBNL2[67,71],MBNL3[59,64]	388	200	188	1	1	238	150	1	1	141	247	1	1
P56270	MAZ	Myc-associated zinc finger protein (MAZI) (Pur-1) (Purine-binding transcription factor) (Serum amyloid A-activating factor-1) (SAF-1) (Transcription factor Zif87) (ZF87) (Zinc finger protein 801)	family-75	MAZ,PATZ1,VEZF1	MAZ	PATZ1[34,24],VEZF1[32,30]	477	77	400	1	1	205	272	1	1	83	394	1	1
P61326	MAGOH	Protein mago nashi homolog	family-925	MAGOH,MAGOHB	MAGOH	MAGOHB[98,97]	146	146	0	0	0	102	44	1	0	122	24	0	0
Q96A72	MAGOHB	Protein mago nashi homolog 2	family-925	MAGOH,MAGOHB	MAGOH	MAGOHB[98,97]	148	148	0	0	0	102	46	1	0	124	24	0	0
Q9NQ29	LUC7L	Putative RNA-binding protein Luc7-like 1 (Putative SR protein LUC7B1) (SR+89)	family-589	LUC7L,LUC7L2,LUC7L3	LUC7L	LUC7L2[71,58],LUC7L3[32,28]	371	99	272	1	1	137	234	1	1	94	277	1	1
Q9Y383	LUC7L2	Putative RNA-binding protein Luc7-like 2	family-589	LUC7L,LUC7L2,LUC7L3	LUC7L	LUC7L2[71,58],LUC7L3[32,28]	392	102	290	1	1	111	281	1	1	100	292	1	1
O95232	LUC7L3	Luc7-like protein 3 (Cisplatin resistance-associated-overexpressed protein) (Luc7A) (Okadaic acid-inducible phosphoprotein OA48-18) (cAMP regulatory element-associated protein 1) (CRE-associated protein 1) (CREAP-1)	family-589	LUC7L,LUC7L2,LUC7L3	LUC7L	LUC7L2[71,58],LUC7L3[32,28]	432	109	323	1	1	116	316	1	1	98	334	1	1
P62306	SNRPF	Small nuclear ribonucleoprotein F (snRNP-F) (Sm protein F) (Sm-F) (SmF)	family-54	LSM6,SNRPF	LSM6	SNRPF[44,41]	86	56	30	0	0	53	33	0	0	65	21	0	0
P62312	LSM6	U6 snRNA-associated Sm-like protein LSm6	family-54	LSM6,SNRPF	LSM6	SNRPF[44,41]	80	80	0	0	0	69	11	0	0	66	14	0	0
Q9BX40	LSM14B	Protein LSM14 homolog B (RNA-associated protein 55B) (hRAP55B)	family-388	LSM14A,LSM14B	LSM14A	LSM14B[46,56]	385	98	287	1	1	159	226	1	1	49	336	1	1
Q8ND56	LSM14A	Protein LSM14 homolog A (Protein FAM61A) (Protein SCD6 homolog) (Putative alpha-synuclein-binding protein) (AlphaSNBP) (RNA-associated protein 55A) (hRAP55) (hRAP55A)	family-388	LSM14A,LSM14B	LSM14A	LSM14B[46,56]	463	54	409	1	1	250	213	1	1	39	424	1	1
Q32MZ4	LRRFIP1	Leucine-rich repeat flightless-interacting protein 1 (LRR FLII-interacting protein 1) (GC-binding factor 2) (TAR RNA-interacting protein)	family-902	LRRFIP1,LRRFIP2	LRRFIP1	LRRFIP2[23,26]	808	0	808	1	1	159	649	1	1	21	787	1	1
Q9Y608	LRRFIP2	Leucine-rich repeat flightless-interacting protein 2 (LRR FLII-interacting protein 2)	family-902	LRRFIP1,LRRFIP2	LRRFIP1	LRRFIP2[23,26]	721	160	561	1	1	326	395	1	1	44	677	1	1
P36776	LONP1	Lon protease homolog, mitochondrial (EC 3.4.21.53) (LONHs) (Lon protease-like protein) (LONP) (Mitochondrial ATP-dependent protease Lon) (Serine protease 15)	family-1023	LONP1,LONP2	LONP1	LONP2[30,34]	959	718	241	1	1	530	429	1	1	693	266	1	1
Q6ZN17	LIN28B	Protein lin-28 homolog B (Lin-28B)	family-961	LIN28A,LIN28B	LIN28A	LIN28B[63,53]	250	42	208	1	1	103	147	1	1	45	205	1	1
Q9H9Z2	LIN28A	Protein lin-28 homolog A (Lin-28A) (Zinc finger CCHC domain-containing protein 1)	family-961	LIN28A,LIN28B	LIN28A	LIN28B[63,53]	209	61	148	1	1	121	88	0	0	49	160	1	1
O60294	LCMT2	tRNA wybutosine-synthesizing protein 4 (tRNA yW-synthesizing protein 4) (EC 2.1.1.290) (EC 2.3.1.231) (Leucine carboxyl methyltransferase 2) (tRNA(Phe) (7-(3-amino-3-(methoxycarbonyl)propyl)wyosine(37)-N)-methoxycarbonyltransferase) (tRNA(Phe) (7-(3-amino-3-carboxypropyl)wyosine(37)-O)-methyltransferase)	family-876	LCMT1,LCMT2	LCMT1	LCMT2[34,16]	686	636	50	1	0	530	156	1	0	579	107	0	0
Q4G0J3	LARP7	La-related protein 7 (La ribonucleoprotein domain family member 7) (hLARP7) (P-TEFb-interaction protein for 7SK stability) (PIP7S)	family-126	LARP7,SSB	LARP7	SSB[17,25]	582	188	394	1	1	214	368	1	1	193	389	1	1
P05455	SSB	Lupus La protein (La autoantigen) (La ribonucleoprotein) (Sjoegren syndrome type B antigen) (SS-B)	family-126	LARP7,SSB	LARP7	SSB[17,25]	408	190	218	1	1	272	136	1	0	180	228	1	1
Q92615	LARP4B	La-related protein 4B (La ribonucleoprotein domain family member 4B) (La ribonucleoprotein domain family member 5) (La-related protein 5)	family-517	LARP4,LARP4B	LARP4	LARP4B[35,35]	738	199	539	1	1	260	478	1	1	208	530	1	1
Q71RC2	LARP4	La-related protein 4 (La ribonucleoprotein domain family member 4)	family-517	LARP4,LARP4B	LARP4	LARP4B[35,35]	724	189	535	1	1	357	367	1	1	194	530	1	1
Q659C4	LARP1B	La-related protein 1B (La ribonucleoprotein domain family member 1B) (La ribonucleoprotein domain family member 2) (La-related protein 2)	family-982	LARP1,LARP1B	LARP1	LARP1B[53,59]	914	301	613	1	1	438	476	1	1	260	654	1	1
Q6PKG0	LARP1	La-related protein 1 (La ribonucleoprotein domain family member 1)	family-982	LARP1,LARP1B	LARP1	LARP1B[53,59]	1096	327	769	1	1	442	654	1	1	291	805	1	1
Q9P2E9	RRBP1	Ribosome-binding protein 1 (180 kDa ribosome receptor homolog) (RRp) (ES/130-related protein) (Ribosome receptor protein)	family-807	KTN1,RRBP1	KTN1	RRBP1[17,24]	1410	86	1324	1	1	548	862	1	1	86	1324	1	1
Q15637	SF1	Splicing factor 1 (Mammalian branch point-binding protein) (BBP) (mBBP) (Transcription factor ZFM1) (Zinc finger gene in MEN1 locus) (Zinc finger protein 162)	family-546	KHDRBS1,KHDRBS2,KHDRBS3,QKI,SF1	KHDRBS1	KHDRBS2[50,63],KHDRBS3[45,57],QKI[23,30],SF1[21,14]	639	63	576	1	1	116	523	1	1	42	597	1	1
Q96PU8	QKI	Protein quaking (Hqk) (HqkI)	family-546	KHDRBS1,KHDRBS2,KHDRBS3,QKI,SF1	KHDRBS1	KHDRBS2[50,63],KHDRBS3[45,57],QKI[23,30],SF1[21,14]	341	193	148	1	1	152	189	1	1	190	151	1	1
Q07666	KHDRBS1	KH domain-containing, RNA-binding, signal transduction-associated protein 1 (GAP-associated tyrosine phosphoprotein p62) (Src-associated in mitosis 68 kDa protein) (Sam68) (p21 Ras GTPase-activating protein-associated p62) (p68)	family-546	KHDRBS1,KHDRBS2,KHDRBS3,QKI,SF1	KHDRBS1	KHDRBS2[50,63],KHDRBS3[45,57],QKI[23,30],SF1[21,14]	443	81	362	1	1	200	243	1	1	90	353	1	1
Q5VWX1	KHDRBS2	KH domain-containing, RNA-binding, signal transduction-associated protein 2 (Sam68-like mammalian protein 1) (SLM-1) (hSLM-1)	family-546	KHDRBS1,KHDRBS2,KHDRBS3,QKI,SF1	KHDRBS1	KHDRBS2[50,63],KHDRBS3[45,57],QKI[23,30],SF1[21,14]	349	32	317	1	1	156	193	1	1	61	288	1	1
O75525	KHDRBS3	KH domain-containing, RNA-binding, signal transduction-associated protein 3 (RNA-binding protein T-Star) (Sam68-like mammalian protein 2) (SLM-2) (Sam68-like phosphotyrosine protein)	family-546	KHDRBS1,KHDRBS2,KHDRBS3,QKI,SF1	KHDRBS1	KHDRBS2[50,63],KHDRBS3[45,57],QKI[23,30],SF1[21,14]	346	73	273	1	1	171	175	1	1	110	236	1	1
Q5JSQ8	KHDC1L	Putative KHDC1-like protein	family-353	KHDC1,KHDC1L	KHDC1	KHDC1L[46,84]	128	108	20	0	0	82	46	0	0	98	30	0	0
Q4VXA5	KHDC1	KH homology domain-containing protein 1	family-353	KHDC1,KHDC1L	KHDC1	KHDC1L[46,84]	237	196	41	1	0	163	74	1	0	187	50	1	0
Q9H7Z6	KAT8	Histone acetyltransferase KAT8 (EC 2.3.1.48) (Lysine acetyltransferase 8) (MOZ, YBF2/SAS3, SAS2 and TIP60 protein 1) (MYST-1) (hMOF)	family-344	KAT5,KAT7,KAT6B,KAT8,KAT6A	KAT5	KAT7[32,29],KAT6B[37,10],KAT8[33,38],KAT6A[37,10]	458	323	135	1	1	335	123	1	1	271	187	1	1
Q96N16	JAKMIP1	Janus kinase and microtubule-interacting protein 1 (GABA-B receptor-binding protein) (Multiple alpha-helices and RNA-linker protein 1) (Marlin-1)	family-998	JAKMIP1,JAKMIP2,JAKMIP3	JAKMIP1	JAKMIP2[64,65],JAKMIP3[61,60]	626	25	601	1	1	201	425	1	1	36	590	1	1
O15397	IPO8	Importin-8 (Imp8) (Ran-binding protein 8) (RanBP8)	family-680	IPO7,IPO8	IPO7	IPO8[64,64]	1037	965	72	1	1	907	130	1	1	902	135	1	1
O95373	IPO7	Importin-7 (Imp7) (Ran-binding protein 7) (RanBP7)	family-680	IPO7,IPO8	IPO7	IPO8[64,64]	1038	927	111	1	1	819	219	1	1	844	194	1	1
O60518	RANBP6	Ran-binding protein 6 (RanBP6)	family-380	IPO5,RANBP6	IPO5	RANBP6[78,79]	1105	1007	98	1	1	931	174	0	0	989	116	1	0
O00410	IPO5	Importin-5 (Imp5) (Importin subunit beta-3) (Karyopherin beta-3) (Ran-binding protein 5) (RanBP5)	family-380	IPO5,RANBP6	IPO5	RANBP6[78,79]	1097	1010	87	1	1	923	174	1	0	956	141	1	0
O94829	IPO13	Importin-13 (Imp13) (Karyopherin-13) (Kap13) (Ran-binding protein 13) (RanBP13)	family-327	IPO13,TNPO3	IPO13	TNPO3[21,22]	963	893	70	1	0	817	146	0	0	851	112	0	0
Q9Y5L0	TNPO3	Transportin-3 (Importin-12) (Imp12) (Transportin-SR) (TRN-SR)	family-327	IPO13,TNPO3	IPO13	TNPO3[21,22]	923	923	0	0	0	808	115	1	0	847	76	0	0
Q96SI9	STRBP	Spermatid perinuclear RNA-binding protein	family-40	ILF2,STRBP,ILF3	ILF2	STRBP[20,12],ILF3[22,9]	672	380	292	1	1	412	260	1	1	371	301	1	1
Q12906	ILF3	Interleukin enhancer-binding factor 3 (Double-stranded RNA-binding protein 76) (DRBP76) (M-phase phosphoprotein 4) (MPP4) (Nuclear factor associated with dsRNA) (NFAR) (Nuclear factor of activated T-cells 90 kDa) (NF-AT-90) (Translational control protein 80) (TCP80)	family-40	ILF2,STRBP,ILF3	ILF2	STRBP[20,12],ILF3[22,9]	894	310	584	1	1	377	517	1	1	267	627	1	1
Q12905	ILF2	Interleukin enhancer-binding factor 2 (Nuclear factor of activated T-cells 45 kDa)	family-40	ILF2,STRBP,ILF3	ILF2	STRBP[20,12],ILF3[22,9]	390	313	77	1	0	287	103	0	0	275	115	1	0
Q9NZI8	IGF2BP1	Insulin-like growth factor 2 mRNA-binding protein 1 (IGF2 mRNA-binding protein 1) (IMP-1) (IMP1) (Coding region determinant-binding protein) (CRD-BP) (IGF-II mRNA-binding protein 1) (VICKZ family member 1) (Zipcode-binding protein 1) (ZBP-1)	family-297	IGF2BP1,IGF2BP3,IGF2BP2	IGF2BP1	IGF2BP3[75,74],IGF2BP2[68,65]	577	404	173	1	0	314	263	1	0	351	226	1	0
Q9Y6M1	IGF2BP2	Insulin-like growth factor 2 mRNA-binding protein 2 (IGF2 mRNA-binding protein 2) (IMP-2) (Hepatocellular carcinoma autoantigen p62) (IGF-II mRNA-binding protein 2) (VICKZ family member 2)	family-297	IGF2BP1,IGF2BP3,IGF2BP2	IGF2BP1	IGF2BP3[75,74],IGF2BP2[68,65]	599	421	178	1	0	337	262	1	0	356	243	1	0
O00425	IGF2BP3	Insulin-like growth factor 2 mRNA-binding protein 3 (IGF2 mRNA-binding protein 3) (IMP-3) (IGF-II mRNA-binding protein 3) (KH domain-containing protein overexpressed in cancer) (hKOC) (VICKZ family member 3)	family-297	IGF2BP1,IGF2BP3,IGF2BP2	IGF2BP1	IGF2BP3[75,74],IGF2BP2[68,65]	579	422	157	1	0	346	233	1	0	348	231	1	0
Q5T764	IFIT1B	Interferon-induced protein with tetratricopeptide repeats 1B (Interferon-induced protein with tetratricopeptide repeats 1-like protein)	family-947	IFIT1,IFIT1B,IFIT5,IFIT3,IFIT2	IFIT1	IFIT1B[67,67],IFIT5[55,55],IFIT3[42,41],IFIT2[44,45]	474	403	71	1	1	431	43	0	0	361	113	0	0
P09914	IFIT1	Interferon-induced protein with tetratricopeptide repeats 1 (IFIT-1) (Interferon-induced 56 kDa protein) (IFI-56K) (P56)	family-947	IFIT1,IFIT1B,IFIT5,IFIT3,IFIT2	IFIT1	IFIT1B[67,67],IFIT5[55,55],IFIT3[42,41],IFIT2[44,45]	478	433	45	0	0	366	112	0	0	377	101	0	0
O14879	IFIT3	Interferon-induced protein with tetratricopeptide repeats 3 (IFIT-3) (CIG49) (ISG-60) (Interferon-induced 60 kDa protein) (IFI-60K) (Interferon-induced protein with tetratricopeptide repeats 4) (IFIT-4) (Retinoic acid-induced gene G protein) (P60) (RIG-G)	family-947	IFIT1,IFIT1B,IFIT5,IFIT3,IFIT2	IFIT1	IFIT1B[67,67],IFIT5[55,55],IFIT3[42,41],IFIT2[44,45]	490	327	163	1	1	358	132	1	0	295	195	1	1
Q13325	IFIT5	Interferon-induced protein with tetratricopeptide repeats 5 (IFIT-5) (Interferon-induced 58 kDa protein) (Retinoic acid- and interferon-inducible 58 kDa protein) (P58)	family-947	IFIT1,IFIT1B,IFIT5,IFIT3,IFIT2	IFIT1	IFIT1B[67,67],IFIT5[55,55],IFIT3[42,41],IFIT2[44,45]	482	452	30	1	0	415	67	0	0	375	107	0	0
P09913	IFIT2	Interferon-induced protein with tetratricopeptide repeats 2 (IFIT-2) (ISG-54 K) (Interferon-induced 54 kDa protein) (IFI-54K) (P54)	family-947	IFIT1,IFIT1B,IFIT5,IFIT3,IFIT2	IFIT1	IFIT1B[67,67],IFIT5[55,55],IFIT3[42,41],IFIT2[44,45]	472	308	164	1	1	321	151	1	0	279	193	1	1
A2RUC4	TYW5	tRNA wybutosine-synthesizing protein 5 (hTYW5) (EC 1.14.11.42) (tRNA(Phe) (7-(3-amino-3-carboxypropyl)wyosine(37)-C(2))-hydroxylase)	family-601	HSPBAP1,HIF1AN,TYW5	HSPBAP1	HIF1AN[16,23],TYW5[15,23]	315	277	38	0	0	268	47	0	0	244	71	0	0
Q9BUJ2	HNRNPUL1	Heterogeneous nuclear ribonucleoprotein U-like protein 1 (Adenovirus early region 1B-associated protein 5) (E1B-55 kDa-associated protein 5) (E1B-AP5)	family-990	HNRNPU,HNRNPUL2,HNRNPUL1	HNRNPU	HNRNPUL2[38,42],HNRNPUL1[42,41]	856	340	516	1	1	362	494	1	1	310	546	1	1
Q00839	HNRNPU	Heterogeneous nuclear ribonucleoprotein U (hnRNP U) (GRIP120) (Nuclear p120 ribonucleoprotein) (Scaffold-attachment factor A) (SAF-A) (p120) (pp120)	family-990	HNRNPU,HNRNPUL2,HNRNPUL1	HNRNPU	HNRNPUL2[38,42],HNRNPUL1[42,41]	825	278	547	1	1	445	380	1	1	314	511	1	1
Q1KMD3	HNRNPUL2	Heterogeneous nuclear ribonucleoprotein U-like protein 2 (Scaffold-attachment factor A2) (SAF-A2)	family-990	HNRNPU,HNRNPUL2,HNRNPUL1	HNRNPU	HNRNPUL2[38,42],HNRNPUL1[42,41]	747	268	479	1	1	352	395	1	1	244	503	1	1
P52272	HNRNPM	Heterogeneous nuclear ribonucleoprotein M (hnRNP M)	family-258	HNRNPM,MYEF2	HNRNPM	MYEF2[42,52]	730	206	524	1	1	280	450	1	1	173	557	1	1
Q9P2K5	MYEF2	Myelin expression factor 2 (MEF-2) (MyEF-2) (MST156)	family-258	HNRNPM,MYEF2	HNRNPM	MYEF2[42,52]	600	183	417	1	1	319	281	1	1	151	449	1	1
O95758	PTBP3	Polypyrimidine tract-binding protein 3 (Regulator of differentiation 1) (Rod1)	family-695	HNRNPL,HNRNPLL,PTBP3,PTBP2,PTBP1	HNRNPL	HNRNPLL[50,55],PTBP3[23,24],PTBP2[22,25],PTBP1[24,25]	552	426	126	1	1	357	195	1	0	335	217	1	1
P26599	PTBP1	Polypyrimidine tract-binding protein 1 (PTB) (57 kDa RNA-binding protein PPTB-1) (Heterogeneous nuclear ribonucleoprotein I) (hnRNP I)	family-695	HNRNPL,HNRNPLL,PTBP3,PTBP2,PTBP1	HNRNPL	HNRNPLL[50,55],PTBP3[23,24],PTBP2[22,25],PTBP1[24,25]	531	406	125	1	1	338	193	1	0	315	216	1	1
Q9UKA9	PTBP2	Polypyrimidine tract-binding protein 2 (Neural polypyrimidine tract-binding protein) (Neurally-enriched homolog of PTB) (PTB-like protein)	family-695	HNRNPL,HNRNPLL,PTBP3,PTBP2,PTBP1	HNRNPL	HNRNPLL[50,55],PTBP3[23,24],PTBP2[22,25],PTBP1[24,25]	531	436	95	1	1	350	181	1	0	326	205	1	1
Q8WVV9	HNRNPLL	Heterogeneous nuclear ribonucleoprotein L-like (hnRNPLL) (Stromal RNA-regulating factor)	family-695	HNRNPL,HNRNPLL,PTBP3,PTBP2,PTBP1	HNRNPL	HNRNPLL[50,55],PTBP3[23,24],PTBP2[22,25],PTBP1[24,25]	542	393	149	1	1	369	173	1	0	353	189	1	1
P14866	HNRNPL	Heterogeneous nuclear ribonucleoprotein L (hnRNP L)	family-695	HNRNPL,HNRNPLL,PTBP3,PTBP2,PTBP1	HNRNPL	HNRNPLL[50,55],PTBP3[23,24],PTBP2[22,25],PTBP1[24,25]	589	360	229	1	1	361	228	1	1	283	306	1	1
P57723	PCBP4	Poly(rC)-binding protein 4 (Alpha-CP4)	family-421	HNRNPK,PCBP3,PCBP4,PCBP2,PCBP1	HNRNPK	PCBP3[23,29],PCBP4[20,24],PCBP2[25,31],PCBP1[22,29]	403	224	179	1	1	183	220	1	0	194	209	1	1
Q15365	PCBP1	Poly(rC)-binding protein 1 (Alpha-CP1) (Heterogeneous nuclear ribonucleoprotein E1) (hnRNP E1) (Nucleic acid-binding protein SUB2.3)	family-421	HNRNPK,PCBP3,PCBP4,PCBP2,PCBP1	HNRNPK	PCBP3[23,29],PCBP4[20,24],PCBP2[25,31],PCBP1[22,29]	356	298	58	1	0	191	165	1	0	226	130	1	0
P57721	PCBP3	Poly(rC)-binding protein 3 (Alpha-CP3) (PCBP3-overlapping transcript) (PCBP3-overlapping transcript 1)	family-421	HNRNPK,PCBP3,PCBP4,PCBP2,PCBP1	HNRNPK	PCBP3[23,29],PCBP4[20,24],PCBP2[25,31],PCBP1[22,29]	371	216	155	1	1	200	171	1	0	160	211	1	1
P61978	HNRNPK	Heterogeneous nuclear ribonucleoprotein K (hnRNP K) (Transformation up-regulated nuclear protein) (TUNP)	family-421	HNRNPK,PCBP3,PCBP4,PCBP2,PCBP1	HNRNPK	PCBP3[23,29],PCBP4[20,24],PCBP2[25,31],PCBP1[22,29]	463	270	193	1	1	224	239	1	1	200	263	1	1
Q15366	PCBP2	Poly(rC)-binding protein 2 (Alpha-CP2) (Heterogeneous nuclear ribonucleoprotein E2) (hnRNP E2)	family-421	HNRNPK,PCBP3,PCBP4,PCBP2,PCBP1	HNRNPK	PCBP3[23,29],PCBP4[20,24],PCBP2[25,31],PCBP1[22,29]	365	273	92	1	1	185	180	1	0	201	164	1	1
P52597	HNRNPF	Heterogeneous nuclear ribonucleoprotein F (hnRNP F) (Nucleolin-like protein mcs94-1) [Cleaved into: Heterogeneous nuclear ribonucleoprotein F, N-terminally processed]	family-885	HNRNPF,RBM12,ESRP1,RBM12B,ESRP2,HNRNPH1,HNRNPH2,HNRNPH3,GRSF1	HNRNPF	RBM12[20,9],ESRP1[28,17],RBM12B[21,9],ESRP2[27,15],HNRNPH1[77,71],HNRNPH2[75,69],HNRNPH3[45,54],GRSF1[35,30]	415	322	93	1	0	229	186	1	0	247	168	1	1
P55795	HNRNPH2	Heterogeneous nuclear ribonucleoprotein H2 (hnRNP H2) (FTP-3) (Heterogeneous nuclear ribonucleoprotein H') (hnRNP H') [Cleaved into: Heterogeneous nuclear ribonucleoprotein H2, N-terminally processed]	family-885	HNRNPF,RBM12,ESRP1,RBM12B,ESRP2,HNRNPH1,HNRNPH2,HNRNPH3,GRSF1	HNRNPF	RBM12[20,9],ESRP1[28,17],RBM12B[21,9],ESRP2[27,15],HNRNPH1[77,71],HNRNPH2[75,69],HNRNPH3[45,54],GRSF1[35,30]	449	264	185	1	1	286	163	1	1	214	235	1	1
P31943	HNRNPH1	Heterogeneous nuclear ribonucleoprotein H (hnRNP H) [Cleaved into: Heterogeneous nuclear ribonucleoprotein H, N-terminally processed]	family-885	HNRNPF,RBM12,ESRP1,RBM12B,ESRP2,HNRNPH1,HNRNPH2,HNRNPH3,GRSF1	HNRNPF	RBM12[20,9],ESRP1[28,17],RBM12B[21,9],ESRP2[27,15],HNRNPH1[77,71],HNRNPH2[75,69],HNRNPH3[45,54],GRSF1[35,30]	449	278	171	1	1	284	165	1	1	219	230	1	1
Q9H6T0	ESRP2	Epithelial splicing regulatory protein 2 (RNA-binding motif protein 35B) (RNA-binding protein 35B)	family-885	HNRNPF,RBM12,ESRP1,RBM12B,ESRP2,HNRNPH1,HNRNPH2,HNRNPH3,GRSF1	HNRNPF	RBM12[20,9],ESRP1[28,17],RBM12B[21,9],ESRP2[27,15],HNRNPH1[77,71],HNRNPH2[75,69],HNRNPH3[45,54],GRSF1[35,30]	727	513	214	1	1	477	250	1	1	490	237	1	1
Q6NXG1	ESRP1	Epithelial splicing regulatory protein 1 (RNA-binding motif protein 35A) (RNA-binding protein 35A)	family-885	HNRNPF,RBM12,ESRP1,RBM12B,ESRP2,HNRNPH1,HNRNPH2,HNRNPH3,GRSF1	HNRNPF	RBM12[20,9],ESRP1[28,17],RBM12B[21,9],ESRP2[27,15],HNRNPH1[77,71],HNRNPH2[75,69],HNRNPH3[45,54],GRSF1[35,30]	681	610	71	1	0	517	164	1	0	546	135	1	0
Q9NTZ6	RBM12	RNA-binding protein 12 (RNA-binding motif protein 12) (SH3/WW domain anchor protein in the nucleus) (SWAN)	family-885	HNRNPF,RBM12,ESRP1,RBM12B,ESRP2,HNRNPH1,HNRNPH2,HNRNPH3,GRSF1	HNRNPF	RBM12[20,9],ESRP1[28,17],RBM12B[21,9],ESRP2[27,15],HNRNPH1[77,71],HNRNPH2[75,69],HNRNPH3[45,54],GRSF1[35,30]	932	388	544	1	1	436	496	1	1	370	562	1	1
Q8IXT5	RBM12B	RNA-binding protein 12B (RNA-binding motif protein 12B)	family-885	HNRNPF,RBM12,ESRP1,RBM12B,ESRP2,HNRNPH1,HNRNPH2,HNRNPH3,GRSF1	HNRNPF	RBM12[20,9],ESRP1[28,17],RBM12B[21,9],ESRP2[27,15],HNRNPH1[77,71],HNRNPH2[75,69],HNRNPH3[45,54],GRSF1[35,30]	1001	396	605	1	1	649	352	1	1	352	649	1	1
P31942	HNRNPH3	Heterogeneous nuclear ribonucleoprotein H3 (hnRNP H3) (Heterogeneous nuclear ribonucleoprotein 2H9) (hnRNP 2H9)	family-885	HNRNPF,RBM12,ESRP1,RBM12B,ESRP2,HNRNPH1,HNRNPH2,HNRNPH3,GRSF1	HNRNPF	RBM12[20,9],ESRP1[28,17],RBM12B[21,9],ESRP2[27,15],HNRNPH1[77,71],HNRNPH2[75,69],HNRNPH3[45,54],GRSF1[35,30]	346	155	191	1	1	203	143	1	1	127	219	1	1
Q12849	GRSF1	G-rich sequence factor 1 (GRSF-1)	family-885	HNRNPF,RBM12,ESRP1,RBM12B,ESRP2,HNRNPH1,HNRNPH2,HNRNPH3,GRSF1	HNRNPF	RBM12[20,9],ESRP1[28,17],RBM12B[21,9],ESRP2[27,15],HNRNPH1[77,71],HNRNPH2[75,69],HNRNPH3[45,54],GRSF1[35,30]	480	294	186	1	1	289	191	1	1	273	207	1	1
O60812	HNRNPCL1	Heterogeneous nuclear ribonucleoprotein C-like 1 (hnRNP C-like-1) (hnRNP core protein C-like 1)	family-666	HNRNPC,HNRNPCL1,RALY,RALYL	HNRNPC	HNRNPCL1[87,91],RALY[44,44],RALYL[49,49]	293	128	165	1	1	135	158	1	1	95	198	1	1
P07910	HNRNPC	Heterogeneous nuclear ribonucleoproteins C1/C2 (hnRNP C1/C2)	family-666	HNRNPC,HNRNPCL1,RALY,RALYL	HNRNPC	HNRNPCL1[87,91],RALY[44,44],RALYL[49,49]	306	85	221	1	1	137	169	1	1	74	232	1	1
Q9UKM9	RALY	RNA-binding protein Raly (Autoantigen p542) (Heterogeneous nuclear ribonucleoprotein C-like 2) (hnRNP core protein C-like 2) (hnRNP associated with lethal yellow protein homolog)	family-666	HNRNPC,HNRNPCL1,RALY,RALYL	HNRNPC	HNRNPCL1[87,91],RALY[44,44],RALYL[49,49]	306	125	181	1	1	146	160	1	1	106	200	1	1
Q86SE5	RALYL	RNA-binding Raly-like protein (hRALYL) (Heterogeneous nuclear ribonucleoprotein C-like 3) (hnRNP core protein C-like 3)	family-666	HNRNPC,HNRNPCL1,RALY,RALYL	HNRNPC	HNRNPCL1[87,91],RALY[44,44],RALYL[49,49]	291	109	182	1	1	136	155	1	0	106	185	1	1
P22626	HNRNPA2B1	Heterogeneous nuclear ribonucleoproteins A2/B1 (hnRNP A2/B1)	family-630	HNRNPA0,HNRNPA3,HNRNPA1L2,HNRNPA1,HNRNPA2B1,HNRNPD,HNRNPAB,HNRNPDL	HNRNPA0	HNRNPA3[56,46],HNRNPA1L2[49,47],HNRNPA1[51,42],HNRNPA2B1[52,45],HNRNPD[31,26],HNRNPAB[30,27],HNRNPDL[32,23]	353	122	231	1	1	204	149	1	0	106	247	1	1
P09651	HNRNPA1	Heterogeneous nuclear ribonucleoprotein A1 (hnRNP A1) (Helix-destabilizing protein) (Single-strand RNA-binding protein) (hnRNP core protein A1) [Cleaved into: Heterogeneous nuclear ribonucleoprotein A1, N-terminally processed]	family-630	HNRNPA0,HNRNPA3,HNRNPA1L2,HNRNPA1,HNRNPA2B1,HNRNPD,HNRNPAB,HNRNPDL	HNRNPA0	HNRNPA3[56,46],HNRNPA1L2[49,47],HNRNPA1[51,42],HNRNPA2B1[52,45],HNRNPD[31,26],HNRNPAB[30,27],HNRNPDL[32,23]	372	110	262	1	1	240	132	1	0	111	261	1	1
Q32P51	HNRNPA1L2	Heterogeneous nuclear ribonucleoprotein A1-like 2 (hnRNP A1-like 2) (hnRNP core protein A1-like 2)	family-630	HNRNPA0,HNRNPA3,HNRNPA1L2,HNRNPA1,HNRNPA2B1,HNRNPD,HNRNPAB,HNRNPDL	HNRNPA0	HNRNPA3[56,46],HNRNPA1L2[49,47],HNRNPA1[51,42],HNRNPA2B1[52,45],HNRNPD[31,26],HNRNPAB[30,27],HNRNPDL[32,23]	320	112	208	1	1	232	88	1	0	118	202	1	1
Q99729	HNRNPAB	Heterogeneous nuclear ribonucleoprotein A/B (hnRNP A/B) (APOBEC1-binding protein 1) (ABBP-1)	family-630	HNRNPA0,HNRNPA3,HNRNPA1L2,HNRNPA1,HNRNPA2B1,HNRNPD,HNRNPAB,HNRNPDL	HNRNPA0	HNRNPA3[56,46],HNRNPA1L2[49,47],HNRNPA1[51,42],HNRNPA2B1[52,45],HNRNPD[31,26],HNRNPAB[30,27],HNRNPDL[32,23]	332	58	274	1	1	167	165	1	1	62	270	1	1
Q13151	HNRNPA0	Heterogeneous nuclear ribonucleoprotein A0 (hnRNP A0)	family-630	HNRNPA0,HNRNPA3,HNRNPA1L2,HNRNPA1,HNRNPA2B1,HNRNPD,HNRNPAB,HNRNPDL	HNRNPA0	HNRNPA3[56,46],HNRNPA1L2[49,47],HNRNPA1[51,42],HNRNPA2B1[52,45],HNRNPD[31,26],HNRNPAB[30,27],HNRNPDL[32,23]	305	136	169	1	1	152	153	1	1	116	189	1	1
O14979	HNRNPDL	Heterogeneous nuclear ribonucleoprotein D-like (hnRNP D-like) (hnRNP DL) (AU-rich element RNA-binding factor) (JKT41-binding protein) (Protein laAUF1)	family-630	HNRNPA0,HNRNPA3,HNRNPA1L2,HNRNPA1,HNRNPA2B1,HNRNPD,HNRNPAB,HNRNPDL	HNRNPA0	HNRNPA3[56,46],HNRNPA1L2[49,47],HNRNPA1[51,42],HNRNPA2B1[52,45],HNRNPD[31,26],HNRNPAB[30,27],HNRNPDL[32,23]	420	120	300	1	1	231	189	1	1	97	323	1	1
Q14103	HNRNPD	Heterogeneous nuclear ribonucleoprotein D0 (hnRNP D0) (AU-rich element RNA-binding protein 1)	family-630	HNRNPA0,HNRNPA3,HNRNPA1L2,HNRNPA1,HNRNPA2B1,HNRNPD,HNRNPAB,HNRNPDL	HNRNPA0	HNRNPA3[56,46],HNRNPA1L2[49,47],HNRNPA1[51,42],HNRNPA2B1[52,45],HNRNPD[31,26],HNRNPAB[30,27],HNRNPDL[32,23]	355	80	275	1	1	194	161	1	1	60	295	1	1
P51991	HNRNPA3	Heterogeneous nuclear ribonucleoprotein A3 (hnRNP A3)	family-630	HNRNPA0,HNRNPA3,HNRNPA1L2,HNRNPA1,HNRNPA2B1,HNRNPD,HNRNPAB,HNRNPDL	HNRNPA0	HNRNPA3[56,46],HNRNPA1L2[49,47],HNRNPA1[51,42],HNRNPA2B1[52,45],HNRNPD[31,26],HNRNPAB[30,27],HNRNPDL[32,23]	378	129	249	1	1	218	160	1	0	113	265	1	1
O94992	HEXIM1	Protein HEXIM1 (Cardiac lineage protein 1) (Estrogen down-regulated gene 1 protein) (Hexamethylene bis-acetamide-inducible protein 1) (Menage a quatre protein 1)	family-466	HEXIM1,HEXIM2	HEXIM1	HEXIM2[33,42]	359	19	340	1	1	80	279	1	1	12	347	1	1
Q96MH2	HEXIM2	Protein HEXIM2 (Hexamethylene bis-acetamide-inducible protein 2)	family-466	HEXIM1,HEXIM2	HEXIM1	HEXIM2[33,42]	286	0	286	1	1	43	243	1	1	0	286	1	1
Q92900	UPF1	Regulator of nonsense transcripts 1 (EC 3.6.4.-) (ATP-dependent helicase RENT1) (Nonsense mRNA reducing factor 1) (NORF1) (Up-frameshift suppressor 1 homolog) (hUpf1)	family-500	HELZ2,UPF1	HELZ2	UPF1[9,22]	1129	839	290	1	1	780	349	1	1	746	383	1	1
Q9BYK8	HELZ2	Helicase with zinc finger domain 2 (ATP-dependent helicase PRIC285) (Helicase with zinc finger 2, transcriptional coactivator) (PPAR-alpha-interacting complex protein 285) (PPAR-gamma DNA-binding domain-interacting protein 1) (PDIP1) (PPAR-gamma DBD-interacting protein 1) (Peroxisomal proliferator-activated receptor A-interacting complex 285 kDa protein) (EC 3.6.4.-)	family-500	HELZ2,UPF1	HELZ2	UPF1[9,22]	2649	2049	600	1	1	1806	843	1	1	1951	698	1	1
O75475	PSIP1	PC4 and SFRS1-interacting protein (CLL-associated antigen KW-7) (Dense fine speckles 70 kDa protein) (DFS 70) (Lens epithelium-derived growth factor) (Transcriptional coactivator p75/p52)	family-758	HDGF,HDGFL1,HDGFRP3,HDGFRP2,PSIP1	HDGF	HDGFL1[48,49],HDGFRP3[29,36],HDGFRP2[36,13],PSIP1[32,15]	530	132	398	1	1	169	361	1	1	118	412	1	1
P12081	HARS	Histidine--tRNA ligase, cytoplasmic (EC 6.1.1.21) (Histidyl-tRNA synthetase) (HisRS)	family-420	HARS,HARS2	HARS	HARS2[72,72]	509	406	103	1	1	349	160	1	0	371	138	1	1
P49590	HARS2	Histidine--tRNA ligase, mitochondrial (EC 6.1.1.21) (Histidine--tRNA ligase-like) (Histidyl-tRNA synthetase) (HisRS)	family-420	HARS,HARS2	HARS	HARS2[72,72]	506	451	55	1	0	385	121	1	0	407	99	0	0
Q5JVS0	HABP4	Intracellular hyaluronan-binding protein 4 (IHABP-4) (IHABP4) (Hyaluronan-binding protein 4) (Ki-1/57 intracellular antigen)	family-36	HABP4,SERBP1	HABP4	SERBP1[39,40]	413	35	378	1	1	127	286	1	1	24	389	1	1
Q8NC51	SERBP1	Plasminogen activator inhibitor 1 RNA-binding protein (PAI1 RNA-binding protein 1) (PAI-RBP1) (SERPINE1 mRNA-binding protein 1)	family-36	HABP4,SERBP1	HABP4	SERBP1[39,40]	408	11	397	1	1	154	254	1	1	15	393	1	1
A4D1E9	GTPBP10	GTP-binding protein 10 (Protein obg homolog 2) (ObgH2)	family-119	GTPBP10,MTG2	GTPBP10	MTG2[34,33]	387	303	84	1	0	292	95	1	0	282	105	0	0
O00178	GTPBP1	GTP-binding protein 1 (G-protein 1) (GP-1) (GP1)	family-906	GTPBP1,GTPBP2	GTPBP1	GTPBP2[40,44]	669	429	240	1	1	376	293	1	1	417	252	1	1
Q9BX10	GTPBP2	GTP-binding protein 2	family-906	GTPBP1,GTPBP2	GTPBP1	GTPBP2[40,44]	602	482	120	1	1	394	208	1	1	469	133	1	1
P15170	GSPT1	Eukaryotic peptide chain release factor GTP-binding subunit ERF3A (Eukaryotic peptide chain release factor subunit 3a) (eRF3a) (G1 to S phase transition protein 1 homolog)	family-1103	GSPT1,GSPT2,HBS1L	GSPT1	GSPT2[86,87],HBS1L[33,31]	499	478	21	0	0	338	161	1	1	373	126	1	1
Q8IYD1	GSPT2	Eukaryotic peptide chain release factor GTP-binding subunit ERF3B (Eukaryotic peptide chain release factor subunit 3b) (eRF3b) (G1 to S phase transition protein 2 homolog)	family-1103	GSPT1,GSPT2,HBS1L	GSPT1	GSPT2[86,87],HBS1L[33,31]	628	424	204	1	1	358	270	1	1	371	257	1	1
Q9Y450	HBS1L	HBS1-like protein (ERFS)	family-1103	GSPT1,GSPT2,HBS1L	GSPT1	GSPT2[86,87],HBS1L[33,31]	684	480	204	1	1	508	176	1	1	426	258	1	1
Q9UKJ3	GPATCH8	G patch domain-containing protein 8	family-394	GPATCH8,ZNF804B,ZNF804A	GPATCH8	ZNF804B[20,22],ZNF804A[21,26]	1502	216	1286	1	1	412	1090	1	1	139	1363	1	1
Q9NVN8	GNL3L	Guanine nucleotide-binding protein-like 3-like protein	family-351	GNL3,GNL3L	GNL3	GNL3L[31,29]	582	363	219	1	1	344	238	1	1	327	255	1	1
Q9BVP2	GNL3	Guanine nucleotide-binding protein-like 3 (E2-induced gene 3 protein) (Novel nucleolar protein 47) (NNP47) (Nucleolar GTP-binding protein 3) (Nucleostemin)	family-351	GNL3,GNL3L	GNL3	GNL3L[31,29]	549	302	247	1	1	298	251	1	1	270	279	1	1
Q9H089	LSG1	Large subunit GTPase 1 homolog (hLsg1) (EC 3.6.1.-)	family-1088	GNL1,LSG1	GNL1	LSG1[24,22]	658	406	252	1	1	364	294	1	1	337	321	1	1
P36915	GNL1	Guanine nucleotide-binding protein-like 1 (GTP-binding protein HSR1)	family-1088	GNL1,LSG1	GNL1	LSG1[24,22]	607	301	306	1	1	313	294	1	1	281	326	1	1
P16383	GCFC2	Intron Large complex component GCFC2 (GC-rich sequence DNA-binding factor) (GC-rich sequence DNA-binding factor 2) (Transcription factor 9) (TCF-9)	family-801	GCFC2,PAXBP1	GCFC2	PAXBP1[34,29]	781	334	447	1	1	413	368	1	1	300	481	1	1
P04406	GAPDH	Glyceraldehyde-3-phosphate dehydrogenase (GAPDH) (EC 1.2.1.12) (Peptidyl-cysteine S-nitrosylase GAPDH) (EC 2.6.99.-)	family-326	GAPDH,GAPDHS	GAPDH	GAPDHS[67,55]	335	335	0	0	0	307	28	0	0	294	41	0	0
Q13283	G3BP1	Ras GTPase-activating protein-binding protein 1 (G3BP-1) (EC 3.6.4.12) (EC 3.6.4.13) (ATP-dependent DNA helicase VIII) (hDH VIII) (GAP SH3 domain-binding protein 1)	family-46	G3BP1,G3BP2	G3BP1	G3BP2[66,64]	466	188	278	1	1	218	248	1	1	168	298	1	1
Q9UN86	G3BP2	Ras GTPase-activating protein-binding protein 2 (G3BP-2) (GAP SH3 domain-binding protein 2)	family-46	G3BP1,G3BP2	G3BP1	G3BP2[66,64]	482	192	290	1	1	223	259	1	1	169	313	1	1
Q96AE4	FUBP1	Far upstream element-binding protein 1 (FBP) (FUSE-binding protein 1) (DNA helicase V) (hDH V)	family-553	FUBP1,KHSRP,FUBP3	FUBP1	KHSRP[65,59],FUBP3[52,58]	644	151	493	1	1	257	387	1	1	100	544	1	1
Q96I24	FUBP3	Far upstream element-binding protein 3 (FUSE-binding protein 3)	family-553	FUBP1,KHSRP,FUBP3	FUBP1	KHSRP[65,59],FUBP3[52,58]	572	390	182	1	1	352	220	1	0	288	284	1	1
Q92945	KHSRP	Far upstream element-binding protein 2 (FUSE-binding protein 2) (KH type-splicing regulatory protein) (KSRP) (p75)	family-553	FUBP1,KHSRP,FUBP3	FUBP1	KHSRP[65,59],FUBP3[52,58]	711	194	517	1	1	325	386	1	1	156	555	1	1
Q14331	FRG1	Protein FRG1 (FSHD region gene 1 protein)	family-881	FRG1,FRG1B	FRG1	FRG1B[60,86]	258	119	139	1	1	142	116	1	0	105	153	1	1
NULL	NULL	NULL	family-881	FRG1,FRG1B	FRG1	FRG1B[60,86]	NULL	NULL	NULL	NULL	NULL	NULL	NULL	NULL	NULL	NULL	NULL	NULL	NULL
P51116	FXR2	Fragile X mental retardation syndrome-related protein 2	family-342	FMR1,FXR2,FXR1	FMR1	FXR2[51,48],FXR1[54,55]	673	331	342	1	1	245	428	1	1	303	370	1	1
Q06787	FMR1	Synaptic functional regulator FMR1 (Fragile X mental retardation protein 1) (FMRP) (Protein FMR-1)	family-342	FMR1,FXR2,FXR1	FMR1	FXR2[51,48],FXR1[54,55]	632	361	271	1	1	360	272	1	1	312	320	1	1
P51114	FXR1	Fragile X mental retardation syndrome-related protein 1 (hFXR1p)	family-342	FMR1,FXR2,FXR1	FMR1	FXR2[51,48],FXR1[54,55]	621	323	298	1	1	278	343	1	1	309	312	1	1
Q96EF6	FBXO17	F-box only protein 17 (F-box only protein 26)	family-17	FBXO17,FBXO27,NCCRP1,FBXO6,FBXO44,FBXO2	FBXO17	FBXO27[58,57],NCCRP1[25,25],FBXO6[33,31],FBXO44[32,35],FBXO2[36,34]	278	248	30	1	0	218	60	1	0	238	40	0	0
P22087	FBL	rRNA 2'-O-methyltransferase fibrillarin (EC 2.1.1.-) (34 kDa nucleolar scleroderma antigen) (Histone-glutamine methyltransferase) (U6 snRNA 2'-O-methyltransferase fibrillarin)	family-788	FBL,FBLL1	FBL	FBLL1[75,72]	321	178	143	1	1	179	142	1	1	176	145	1	1
A6NHQ2	FBLL1	rRNA/tRNA 2'-O-methyltransferase fibrillarin-like protein 1 (EC 2.1.1.-) (Protein-glutamine methyltransferase)	family-788	FBL,FBLL1	FBL	FBLL1[75,72]	334	193	141	1	1	156	178	1	0	197	137	1	1
Q14CZ7	FASTKD3	FAST kinase domain-containing protein 3, mitochondrial	family-415	FASTK,FASTKD3,TBRG4	FASTK	FASTKD3[22,18],TBRG4[20,18]	662	594	68	1	1	576	86	1	0	563	99	1	1
Q14296	FASTK	Fas-activated serine/threonine kinase (FAST kinase) (EC 2.7.11.8)	family-415	FASTK,FASTKD3,TBRG4	FASTK	FASTKD3[22,18],TBRG4[20,18]	549	274	275	1	1	298	251	1	1	284	265	1	1
Q969Z0	TBRG4	FAST kinase domain-containing protein 4 (Cell cycle progression restoration protein 2) (Cell cycle progression protein 2) (Protein TBRG4) (Transforming growth factor beta regulator 4)	family-415	FASTK,FASTKD3,TBRG4	FASTK	FASTKD3[22,18],TBRG4[20,18]	631	544	87	1	0	458	173	0	0	462	169	1	0
O95363	FARS2	Phenylalanine--tRNA ligase, mitochondrial (EC 6.1.1.20) (Phenylalanyl-tRNA synthetase) (PheRS)	family-1004	FARS2,FDXACB1	FARS2	FDXACB1[21,15]	451	407	44	1	0	397	54	0	0	350	101	1	0
Q9BRP7	FDXACB1	Ferredoxin-fold anticodon-binding domain-containing protein 1 (FDX-ACDB domain-containing protein 1)	family-1004	FARS2,FDXACB1	FARS2	FDXACB1[21,15]	624	595	29	0	0	569	55	0	0	531	93	0	0
Q8NCA5	FAM98A	Protein FAM98A	family-662	FAM98A,FAM98B,FAM98C	FAM98A	FAM98B[45,54],FAM98C[25,37]	518	172	346	1	1	276	242	1	1	176	342	1	1
Q17RN3	FAM98C	Protein FAM98C	family-662	FAM98A,FAM98B,FAM98C	FAM98A	FAM98B[45,54],FAM98C[25,37]	349	131	218	1	1	166	183	1	1	120	229	1	1
Q52LJ0	FAM98B	Protein FAM98B	family-662	FAM98A,FAM98B,FAM98C	FAM98A	FAM98B[45,54],FAM98C[25,37]	433	134	299	1	1	211	222	1	1	143	290	1	1
Q96IP4	FAM46A	Terminal nucleotidyltransferase 5A (EC 2.7.7.-) (HBV X-transactivated gene 11 protein) (HBV XAg-transactivated protein 11)	family-291	FAM46A,FAM46B,FAM46D,FAM46C	FAM46A	FAM46B[58,61],FAM46D[52,59],FAM46C[63,71]	442	397	45	1	0	408	34	0	0	369	73	1	0
Q9NZB2	FAM120A	Constitutive coactivator of PPAR-gamma-like protein 1 (Oxidative stress-associated Src activator) (Protein FAM120A)	family-352	FAM120A,FAM120C,FAM120B	FAM120A	FAM120C[54,56],FAM120B[18,22]	1118	617	501	1	1	677	441	1	1	531	587	1	1
Q9NX05	FAM120C	Constitutive coactivator of PPAR-gamma-like protein 2 (Protein FAM120C) (Tumor antigen BJ-HCC-21)	family-352	FAM120A,FAM120C,FAM120B	FAM120A	FAM120C[54,56],FAM120B[18,22]	1096	574	522	1	1	668	428	1	1	559	537	1	1
Q96EK7	FAM120B	Constitutive coactivator of peroxisome proliferator-activated receptor gamma (Constitutive coactivator of PPAR-gamma) (Constitutive coactivator of PPARG) (PPARG constitutive coactivator 1) (PGCC1) (Protein FAM120B)	family-352	FAM120A,FAM120C,FAM120B	FAM120A	FAM120C[54,56],FAM120B[18,22]	910	609	301	1	1	561	349	1	1	578	332	1	1
Q15910	EZH2	Histone-lysine N-methyltransferase EZH2 (EC 2.1.1.356) (ENX-1) (Enhancer of zeste homolog 2) (Lysine N-methyltransferase 6)	family-519	EZH1,EZH2	EZH1	EZH2[65,65]	746	372	374	1	1	471	275	1	1	337	409	1	1
Q96B26	EXOSC8	Exosome complex component RRP43 (Exosome component 8) (Opa-interacting protein 2) (OIP-2) (Ribosomal RNA-processing protein 43) (p9)	family-144	EXOSC7,EXOSC8,EXOSC9	EXOSC7	EXOSC8[23,25],EXOSC9[24,15]	276	210	66	1	0	198	78	0	0	204	72	1	0
Q06265	EXOSC9	Exosome complex component RRP45 (Autoantigen PM/Scl 1) (Exosome component 9) (P75 polymyositis-scleroderma overlap syndrome-associated autoantigen) (Polymyositis/scleroderma autoantigen 1) (Polymyositis/scleroderma autoantigen 75 kDa) (PM/Scl-75)	family-144	EXOSC7,EXOSC8,EXOSC9	EXOSC7	EXOSC8[23,25],EXOSC9[24,15]	439	271	168	1	1	234	205	1	1	255	184	1	1
Q15024	EXOSC7	Exosome complex component RRP42 (Exosome component 7) (Ribosomal RNA-processing protein 42) (p8)	family-144	EXOSC7,EXOSC8,EXOSC9	EXOSC7	EXOSC8[23,25],EXOSC9[24,15]	291	237	54	1	1	218	73	0	0	203	88	1	0
Q5RKV6	EXOSC6	Exosome complex component MTR3 (Exosome component 6) (mRNA transport regulator 3 homolog) (hMtr3) (p11)	family-22	EXOSC4,EXOSC6	EXOSC4	EXOSC6[31,28]	272	104	168	1	1	77	195	1	0	101	171	1	1
Q9NPD3	EXOSC4	Exosome complex component RRP41 (Exosome component 4) (Ribosomal RNA-processing protein 41) (p12A)	family-22	EXOSC4,EXOSC6	EXOSC4	EXOSC6[31,28]	245	198	47	1	0	158	87	0	0	193	52	0	0
Q92804	TAF15	TATA-binding protein-associated factor 2N (68 kDa TATA-binding protein-associated factor) (TAF(II)68) (TAFII68) (RNA-binding protein 56)	family-786	EWSR1,TAF15,FUS	EWSR1	TAF15[37,41],FUS[42,53]	592	94	498	1	1	288	304	1	1	44	548	1	1
P35637	FUS	RNA-binding protein FUS (75 kDa DNA-pairing protein) (Oncogene FUS) (Oncogene TLS) (POMp75) (Translocated in liposarcoma protein)	family-786	EWSR1,TAF15,FUS	EWSR1	TAF15[37,41],FUS[42,53]	526	75	451	1	1	144	382	1	1	49	477	1	1
Q01844	EWSR1	RNA-binding protein EWS (EWS oncogene) (Ewing sarcoma breakpoint region 1 protein)	family-786	EWSR1,TAF15,FUS	EWSR1	TAF15[37,41],FUS[42,53]	656	55	601	1	1	132	524	1	1	41	615	1	1
O75460	ERN1	Serine/threonine-protein kinase/endoribonuclease IRE1 (Endoplasmic reticulum-to-nucleus signaling 1) (Inositol-requiring protein 1) (hIRE1p) (Ire1-alpha) (IRE1a) [Includes: Serine/threonine-protein kinase (EC 2.7.11.1); Endoribonuclease (EC 3.1.26.-)]	family-677	ERN1,ERN2	ERN1	ERN2[49,49]	977	765	212	1	1	679	298	1	1	682	295	1	1
Q76MJ5	ERN2	Serine/threonine-protein kinase/endoribonuclease IRE2 (Endoplasmic reticulum-to-nucleus signaling 2) (Inositol-requiring protein 2) (hIRE2p) (Ire1-beta) (IRE1b) [Includes: Serine/threonine-protein kinase (EC 2.7.11.1); Endoribonuclease (EC 3.1.26.-)]	family-677	ERN1,ERN2	ERN1	ERN2[49,49]	926	774	152	1	1	601	325	1	0	661	265	1	1
O43414	ERI3	ERI1 exoribonuclease 3 (EC 3.1.-.-) (Prion interactor 1) (Prion protein-interacting protein)	family-615	ERI1,ERI2,ERI3	ERI1	ERI2[24,12],ERI3[26,27]	337	326	11	0	0	269	68	1	0	290	47	1	0
Q8IV48	ERI1	3'-5' exoribonuclease 1 (EC 3.1.-.-) (3'-5' exonuclease ERI1) (Eri-1 homolog) (Histone mRNA 3'-end-specific exoribonuclease) (Histone mRNA 3'-exonuclease 1) (Protein 3'hExo) (HEXO)	family-615	ERI1,ERI2,ERI3	ERI1	ERI2[24,12],ERI3[26,27]	349	233	116	1	1	214	135	1	0	215	134	1	1
A8K979	ERI2	ERI1 exoribonuclease 2 (EC 3.1.-.-) (Exonuclease domain-containing protein 1)	family-615	ERI1,ERI2,ERI3	ERI1	ERI2[24,12],ERI3[26,27]	691	303	388	1	1	468	223	1	1	306	385	1	1
Q16206	ENOX2	Ecto-NOX disulfide-thiol exchanger 2 (APK1 antigen) (Cytosolic ovarian carcinoma antigen 1) (Tumor-associated hydroquinone oxidase) (tNOX) [Includes: Hydroquinone [NADH] oxidase (EC 1.-.-.-); Protein disulfide-thiol oxidoreductase (EC 1.-.-.-)]	family-593	ENOX1,ENOX2	ENOX1	ENOX2[63,67]	610	318	292	1	1	341	269	1	1	252	358	1	1
Q8TC92	ENOX1	Ecto-NOX disulfide-thiol exchanger 1 (Candidate growth-related and time keeping constitutive hydroquinone [NADH] oxidase) (cCNOX) (Cell proliferation-inducing gene 38 protein) (Constitutive Ecto-NOX) (cNOX) [Includes: Hydroquinone [NADH] oxidase (EC 1.-.-.-); Protein disulfide-thiol oxidoreductase (EC 1.-.-.-)]	family-593	ENOX1,ENOX2	ENOX1	ENOX2[63,67]	643	333	310	1	1	342	301	1	1	259	384	1	1
Q14249	ENDOG	Endonuclease G, mitochondrial (Endo G) (EC 3.1.30.-)	family-122	ENDOG,EXOG	ENDOG	EXOG[33,27]	297	188	109	1	1	204	93	1	0	179	118	1	1
Q9Y2C4	EXOG	Nuclease EXOG, mitochondrial (EC 3.1.30.-) (Endonuclease G-like 1) (Endo G-like 1)	family-122	ENDOG,EXOG	ENDOG	EXOG[33,27]	368	333	35	1	0	295	73	0	0	260	108	1	0
Q14576	ELAVL3	ELAV-like protein 3 (Hu-antigen C) (HuC) (Paraneoplastic cerebellar degeneration-associated antigen) (Paraneoplastic limbic encephalitis antigen 21)	family-1046	ELAVL1,ELAVL2,ELAVL4,ELAVL3	ELAVL1	ELAVL2[73,67],ELAVL4[73,62],ELAVL3[70,62]	367	335	32	1	0	282	85	0	0	281	86	1	0
Q12926	ELAVL2	ELAV-like protein 2 (ELAV-like neuronal protein 1) (Hu-antigen B) (HuB) (Nervous system-specific RNA-binding protein Hel-N1)	family-1046	ELAVL1,ELAVL2,ELAVL4,ELAVL3	ELAVL1	ELAVL2[73,67],ELAVL4[73,62],ELAVL3[70,62]	359	282	77	1	0	254	105	1	0	245	114	1	1
P26378	ELAVL4	ELAV-like protein 4 (Hu-antigen D) (HuD) (Paraneoplastic encephalomyelitis antigen HuD)	family-1046	ELAVL1,ELAVL2,ELAVL4,ELAVL3	ELAVL1	ELAVL2[73,67],ELAVL4[73,62],ELAVL3[70,62]	385	286	99	1	1	252	133	1	0	243	142	1	1
Q15717	ELAVL1	ELAV-like protein 1 (Hu-antigen R) (HuR)	family-1046	ELAVL1,ELAVL2,ELAVL4,ELAVL3	ELAVL1	ELAVL2[73,67],ELAVL4[73,62],ELAVL3[70,62]	326	275	51	1	1	263	63	0	0	243	83	1	0
Q9GZV4	EIF5A2	Eukaryotic translation initiation factor 5A-2 (eIF-5A-2) (eIF-5A2) (Eukaryotic initiation factor 5A isoform 2)	family-161	EIF5A,EIF5AL1,EIF5A2	EIF5A	EIF5AL1[82,98],EIF5A2[68,82]	153	105	48	1	0	129	24	0	0	98	55	0	0
P63241	EIF5A	Eukaryotic translation initiation factor 5A-1 (eIF-5A-1) (eIF-5A1) (Eukaryotic initiation factor 5A isoform 1) (eIF-5A) (Rev-binding factor) (eIF-4D)	family-161	EIF5A,EIF5AL1,EIF5A2	EIF5A	EIF5AL1[82,98],EIF5A2[68,82]	154	125	29	0	0	120	34	0	0	102	52	0	0
Q6IS14	EIF5AL1	Eukaryotic translation initiation factor 5A-1-like (eIF-5A-1-like) (eIF-5A1-like) (Eukaryotic initiation factor 5A isoform 1-like)	family-161	EIF5A,EIF5AL1,EIF5A2	EIF5A	EIF5AL1[82,98],EIF5A2[68,82]	154	122	32	1	0	119	35	0	0	104	50	0	0
Q04637	EIF4G1	Eukaryotic translation initiation factor 4 gamma 1 (eIF-4-gamma 1) (eIF-4G 1) (eIF-4G1) (p220)	family-686	EIF4G1,EIF4G3,EIF4G2	EIF4G1	EIF4G3[48,49],EIF4G2[16,28]	1599	522	1077	1	1	620	979	1	1	459	1140	1	1
O43432	EIF4G3	Eukaryotic translation initiation factor 4 gamma 3 (eIF-4-gamma 3) (eIF-4G 3) (eIF4G 3) (eIF-4-gamma II) (eIF4GII)	family-686	EIF4G1,EIF4G3,EIF4G2	EIF4G1	EIF4G3[48,49],EIF4G2[16,28]	1585	510	1075	1	1	649	936	1	1	481	1104	1	1
P78344	EIF4G2	Eukaryotic translation initiation factor 4 gamma 2 (eIF-4-gamma 2) (eIF-4G 2) (eIF4G 2) (Death-associated protein 5) (DAP-5) (p97)	family-686	EIF4G1,EIF4G3,EIF4G2	EIF4G1	EIF4G3[48,49],EIF4G2[16,28]	907	450	457	1	1	622	285	1	0	439	468	1	1
A6NMX2	EIF4E1B	Eukaryotic translation initiation factor 4E type 1B	family-903	EIF4E,EIF4E1B,EIF4E3,EIF4E2	EIF4E	EIF4E1B[56,57],EIF4E3[22,25],EIF4E2[29,29]	242	197	45	1	0	145	97	1	1	161	81	1	1
P06730	EIF4E	Eukaryotic translation initiation factor 4E (eIF-4E) (eIF4E) (eIF-4F 25 kDa subunit) (mRNA cap-binding protein)	family-903	EIF4E,EIF4E1B,EIF4E3,EIF4E2	EIF4E	EIF4E1B[56,57],EIF4E3[22,25],EIF4E2[29,29]	217	186	31	1	0	149	68	0	0	159	58	1	0
Q8N5X7	EIF4E3	Eukaryotic translation initiation factor 4E type 3 (eIF-4E type 3) (eIF-4E3) (eIF4E type 3) (eIF4E-3)	family-903	EIF4E,EIF4E1B,EIF4E3,EIF4E2	EIF4E	EIF4E1B[56,57],EIF4E3[22,25],EIF4E2[29,29]	224	180	44	1	0	154	70	1	0	144	80	1	0
O60573	EIF4E2	Eukaryotic translation initiation factor 4E type 2 (eIF-4E type 2) (eIF4E type 2) (Eukaryotic translation initiation factor 4E homologous protein) (Eukaryotic translation initiation factor 4E-like 3) (eIF4E-like protein 4E-LP) (mRNA cap-binding protein 4EHP) (h4EHP) (mRNA cap-binding protein type 3)	family-903	EIF4E,EIF4E1B,EIF4E3,EIF4E2	EIF4E	EIF4E1B[56,57],EIF4E3[22,25],EIF4E2[29,29]	245	186	59	1	1	146	99	1	0	144	101	1	1
Q15056	EIF4H	Eukaryotic translation initiation factor 4H (eIF-4H) (Williams-Beuren syndrome chromosomal region 1 protein)	family-825	EIF4B,EIF4H	EIF4B	EIF4H[13,33]	248	71	177	1	1	106	142	1	0	69	179	1	1
P23588	EIF4B	Eukaryotic translation initiation factor 4B (eIF-4B)	family-825	EIF4B,EIF4H	EIF4B	EIF4H[13,33]	611	35	576	1	1	143	468	1	1	29	582	1	1
Q14240	EIF4A2	Eukaryotic initiation factor 4A-II (eIF-4A-II) (eIF4A-II) (EC 3.6.4.13) (ATP-dependent RNA helicase eIF4A-2)	family-296	EIF4A1,EIF4A2,EIF4A3	EIF4A1	EIF4A2[90,90],EIF4A3[66,65]	407	381	26	0	0	323	84	0	0	368	39	0	0
P60842	EIF4A1	Eukaryotic initiation factor 4A-I (eIF-4A-I) (eIF4A-I) (EC 3.6.4.13) (ATP-dependent RNA helicase eIF4A-1)	family-296	EIF4A1,EIF4A2,EIF4A3	EIF4A1	EIF4A2[90,90],EIF4A3[66,65]	406	375	31	1	0	313	93	1	0	359	47	0	0
P38919	EIF4A3	Eukaryotic initiation factor 4A-III (eIF-4A-III) (eIF4A-III) (EC 3.6.4.13) (ATP-dependent RNA helicase DDX48) (ATP-dependent RNA helicase eIF4A-3) (DEAD box protein 48) (Eukaryotic initiation factor 4A-like NUK-34) (Eukaryotic translation initiation factor 4A isoform 3) (Nuclear matrix protein 265) (NMP 265) (hNMP 265) [Cleaved into: Eukaryotic initiation factor 4A-III, N-terminally processed]	family-296	EIF4A1,EIF4A2,EIF4A3	EIF4A1	EIF4A2[90,90],EIF4A3[66,65]	411	370	41	1	0	286	125	1	0	334	77	1	0
Q9Y3F4	STRAP	Serine-threonine kinase receptor-associated protein (MAP activator with WD repeats) (UNR-interacting protein) (WD-40 repeat protein PT-WD)	family-854	EIF3I,STRAP	EIF3I	STRAP[25,23]	350	308	42	1	0	283	67	1	0	263	87	1	0
Q13347	EIF3I	Eukaryotic translation initiation factor 3 subunit I (eIF3i) (Eukaryotic translation initiation factor 3 subunit 2) (TGF-beta receptor-interacting protein 1) (TRIP-1) (eIF-3-beta) (eIF3 p36)	family-854	EIF3I,STRAP	EIF3I	STRAP[25,23]	325	325	0	0	0	288	37	0	0	258	67	0	0
B5ME19	EIF3CL	Eukaryotic translation initiation factor 3 subunit C-like protein	family-455	EIF3C,EIF3CL	EIF3C	EIF3CL[100,100]	914	539	375	1	1	472	442	1	1	481	433	1	1
Q99613	EIF3C	Eukaryotic translation initiation factor 3 subunit C (eIF3c) (Eukaryotic translation initiation factor 3 subunit 8) (eIF3 p110)	family-455	EIF3C,EIF3CL	EIF3C	EIF3CL[100,100]	913	539	374	1	1	472	441	1	1	481	432	1	1
P41091	EIF2S3	Eukaryotic translation initiation factor 2 subunit 3 (EC 3.6.5.3) (Eukaryotic translation initiation factor 2 subunit gamma X) (eIF-2-gamma X) (eIF-2gX)	family-750	EIF2S3,EIF2S3L	EIF2S3	EIF2S3L[92,93]	472	435	37	0	0	380	92	0	0	392	80	0	0
Q2VIR3	EIF2S3L	Eukaryotic translation initiation factor 2 subunit 3B (EC 3.6.5.3) (Eukaryotic translation initiation factor 2 subunit gamma A) (eIF-2-gamma A) (eIF-2gA)	family-750	EIF2S3,EIF2S3L	EIF2S3	EIF2S3L[92,93]	472	436	36	0	0	377	95	0	0	392	80	0	0
Q9P2K8	EIF2AK4	eIF-2-alpha kinase GCN2 (EC 2.7.11.1) (Eukaryotic translation initiation factor 2-alpha kinase 4) (GCN2-like protein)	family-541	EIF2AK1,EIF2AK3,EIF2AK2,EIF2AK4	EIF2AK1	EIF2AK3[25,14],EIF2AK2[19,22],EIF2AK4[27,10]	1649	1107	542	1	1	1175	474	1	1	1071	578	1	1
P19525	EIF2AK2	Interferon-induced, double-stranded RNA-activated protein kinase (EC 2.7.11.1) (Eukaryotic translation initiation factor 2-alpha kinase 2) (eIF-2A protein kinase 2) (Interferon-inducible RNA-dependent protein kinase) (P1/eIF-2A protein kinase) (Protein kinase RNA-activated) (PKR) (Protein kinase R) (Tyrosine-protein kinase EIF2AK2) (EC 2.7.10.2) (p68 kinase)	family-541	EIF2AK1,EIF2AK3,EIF2AK2,EIF2AK4	EIF2AK1	EIF2AK3[25,14],EIF2AK2[19,22],EIF2AK4[27,10]	551	292	259	1	1	352	199	1	1	261	290	1	1
Q9NZJ5	EIF2AK3	Eukaryotic translation initiation factor 2-alpha kinase 3 (EC 2.7.11.1) (PRKR-like endoplasmic reticulum kinase) (Pancreatic eIF2-alpha kinase) (HsPEK)	family-541	EIF2AK1,EIF2AK3,EIF2AK2,EIF2AK4	EIF2AK1	EIF2AK3[25,14],EIF2AK2[19,22],EIF2AK4[27,10]	1116	765	351	1	1	682	434	1	1	612	504	1	1
Q9BQI3	EIF2AK1	Eukaryotic translation initiation factor 2-alpha kinase 1 (EC 2.7.11.1) (Heme-controlled repressor) (HCR) (Heme-regulated eukaryotic initiation factor eIF-2-alpha kinase) (Heme-regulated inhibitor) (hHRI) (Hemin-sensitive initiation factor 2-alpha kinase)	family-541	EIF2AK1,EIF2AK3,EIF2AK2,EIF2AK4	EIF2AK1	EIF2AK3[25,14],EIF2AK2[19,22],EIF2AK4[27,10]	630	325	305	1	1	333	297	1	1	309	321	1	1
P47813	EIF1AX	Eukaryotic translation initiation factor 1A, X-chromosomal (eIF-1A X isoform) (Eukaryotic translation initiation factor 4C) (eIF-4C)	family-562	EIF1AX,EIF1AY	EIF1AX	EIF1AY[99,99]	144	71	73	1	0	71	73	1	0	70	74	1	0
O14602	EIF1AY	Eukaryotic translation initiation factor 1A, Y-chromosomal (eIF-1A Y isoform) (Eukaryotic translation initiation factor 4C) (eIF-4C)	family-562	EIF1AX,EIF1AY	EIF1AX	EIF1AY[99,99]	144	73	71	1	0	72	72	1	0	71	73	1	0
P41567	EIF1	Eukaryotic translation initiation factor 1 (eIF1) (A121) (Protein translation factor SUI1 homolog) (Sui1iso1)	family-212	EIF1,EIF1B	EIF1	EIF1B[91,91]	113	113	0	0	0	98	15	0	0	89	24	0	0
O60739	EIF1B	Eukaryotic translation initiation factor 1b (eIF1b) (Protein translation factor SUI1 homolog GC20)	family-212	EIF1,EIF1B	EIF1	EIF1B[91,91]	113	113	0	0	0	97	16	0	0	93	20	0	0
P57772	EEFSEC	Selenocysteine-specific elongation factor (Elongation factor sec) (Eukaryotic elongation factor, selenocysteine-tRNA-specific)	family-714	EEFSEC,TUFM	EEFSEC	TUFM[18,24]	596	409	187	1	1	461	135	1	0	376	220	1	1
P49411	TUFM	Elongation factor Tu, mitochondrial (EF-Tu) (P43)	family-714	EEFSEC,TUFM	EEFSEC	TUFM[18,24]	452	417	35	1	0	288	164	1	0	397	55	0	0
P13639	EEF2	Elongation factor 2 (EF-2)	family-746	EEF2,EFTUD2	EEF2	EFTUD2[39,34]	858	744	114	1	1	626	232	1	0	639	219	1	1
Q15029	EFTUD2	116 kDa U5 small nuclear ribonucleoprotein component (Elongation factor Tu GTP-binding domain-containing protein 2) (SNU114 homolog) (hSNU114) (U5 snRNP-specific protein, 116 kDa) (U5-116 kDa)	family-746	EEF2,EFTUD2	EEF2	EFTUD2[39,34]	972	862	110	1	1	774	198	1	0	754	218	1	1
P24534	EEF1B2	Elongation factor 1-beta (EF-1-beta)	family-391	EEF1B2,EEF1D	EEF1B2	EEF1D[57,20]	225	151	74	1	1	148	77	1	0	133	92	1	1
P29692	EEF1D	Elongation factor 1-delta (EF-1-delta) (Antigen NY-CO-4)	family-391	EEF1B2,EEF1D	EEF1B2	EEF1D[57,20]	281	126	155	1	1	120	161	1	1	104	177	1	1
P68104	EEF1A1	Elongation factor 1-alpha 1 (EF-1-alpha-1) (Elongation factor Tu) (EF-Tu) (Eukaryotic elongation factor 1 A-1) (eEF1A-1) (Leukocyte receptor cluster member 7)	family-61	EEF1A1,EEF1A2	EEF1A1	EEF1A2[93,92]	462	377	85	1	0	344	118	0	0	319	143	0	0
Q05639	EEF1A2	Elongation factor 1-alpha 2 (EF-1-alpha-2) (Eukaryotic elongation factor 1 A-2) (eEF1A-2) (Statin-S1)	family-61	EEF1A1,EEF1A2	EEF1A1	EEF1A2[93,92]	463	387	76	1	0	335	128	0	0	315	148	1	0
Q86YF9	DZIP1	Zinc finger protein DZIP1 (DAZ-interacting protein 1/2)	family-1102	DZIP1,DZIP1L	DZIP1	DZIP1L[26,30]	867	270	597	1	1	480	387	1	1	195	672	1	1
Q8IYY4	DZIP1L	Zinc finger protein DZIP1L (DAZ-interacting protein 1-like protein)	family-1102	DZIP1,DZIP1L	DZIP1	DZIP1L[26,30]	767	168	599	1	1	256	511	1	1	146	621	1	1
O60942	RNGTT	mRNA-capping enzyme (HCAP1) (HCE) [Includes: Polynucleotide 5'-triphosphatase (EC 3.1.3.33) (mRNA 5'-triphosphatase) (TPase); mRNA guanylyltransferase (EC 2.7.7.50) (GTP--RNA guanylyltransferase) (GTase)]	family-933	DUSP11,RNGTT	DUSP11	RNGTT[22,14]	597	468	129	1	1	482	115	1	0	457	140	1	1
O75319	DUSP11	RNA/RNP complex-1-interacting phosphatase (EC 3.1.3.-) (Dual specificity protein phosphatase 11) (Phosphatase that interacts with RNA/RNP complex 1)	family-933	DUSP11,RNGTT	DUSP11	RNGTT[22,14]	377	255	122	1	1	270	107	1	0	215	162	1	1
Q9UBC3	DNMT3B	DNA (cytosine-5)-methyltransferase 3B (Dnmt3b) (EC 2.1.1.37) (DNA methyltransferase HsaIIIB) (DNA MTase HsaIIIB) (M.HsaIIIB)	family-382	DNMT3A,DNMT3L,DNMT3B	DNMT3A	DNMT3L[16,38],DNMT3B[46,49]	853	531	322	1	1	498	355	1	1	471	382	1	1
P63167	DYNLL1	Dynein light chain 1, cytoplasmic (8 kDa dynein light chain) (DLC8) (Dynein light chain LC8-type 1) (Protein inhibitor of neuronal nitric oxide synthase) (PIN)	family-1110	DNAL4,DYNLL2,DYNLL1	DNAL4	DYNLL2[27,31],DYNLL1[29,34]	89	61	28	0	0	72	17	0	0	56	33	0	0
Q9NVM6	DNAJC17	DnaJ homolog subfamily C member 17	family-932	DNAJC12,DNAJC17	DNAJC12	DNAJC17[22,14]	304	76	228	1	1	113	191	1	1	73	231	1	1
Q14204	DYNC1H1	Cytoplasmic dynein 1 heavy chain 1 (Cytoplasmic dynein heavy chain 1) (Dynein heavy chain, cytosolic)	family-444	DNAH1,DNAH17,DNAH9,DYNC1H1,DNAH11,DYNC2H1,DNAH8,DNAH10,DNAH5,DNAH3,DNAH7,DNAH2,DNAH6	DNAH1	DNAH17[29,28],DNAH9[29,28],DYNC1H1[23,21],DNAH11[29,27],DYNC2H1[22,22],DNAH8[29,27],DNAH10[29,28],DNAH5[29,26],DNAH3[39,40],DNAH7[40,43],DNAH2[34,33],DNAH6[36,36]	4646	4068	578	1	1	3529	1117	1	1	3811	835	1	1
Q9Y2L1	DIS3	Exosome complex exonuclease RRP44 (EC 3.1.13.-) (EC 3.1.26.-) (Protein DIS3 homolog) (Ribosomal RNA-processing protein 44)	family-32	DIS3,DIS3L,DIS3L2	DIS3	DIS3L[36,32],DIS3L2[26,29]	958	724	234	1	1	590	368	1	1	655	303	1	1
Q8TF46	DIS3L	DIS3-like exonuclease 1 (EC 3.1.13.-)	family-32	DIS3,DIS3L,DIS3L2	DIS3	DIS3L[36,32],DIS3L2[26,29]	1054	881	173	1	0	882	172	1	1	787	267	1	0
Q8IYB7	DIS3L2	DIS3-like exonuclease 2 (hDIS3L2) (EC 3.1.13.-)	family-32	DIS3,DIS3L,DIS3L2	DIS3	DIS3L[36,32],DIS3L2[26,29]	885	590	295	1	1	609	276	1	1	583	302	1	1
Q8WVM0	TFB1M	Dimethyladenosine transferase 1, mitochondrial (EC 2.1.1.-) (Mitochondrial 12S rRNA dimethylase 1) (Mitochondrial transcription factor B1) (h-mtTFB) (h-mtTFB1) (hTFB1M) (mtTFB1) (S-adenosylmethionine-6-N', N'-adenosyl(rRNA) dimethyltransferase 1)	family-82	DIMT1,TFB1M	DIMT1	TFB1M[25,23]	346	316	30	1	0	268	78	0	0	281	65	1	0
Q9UNQ2	DIMT1	Probable dimethyladenosine transferase (EC 2.1.1.183) (DIM1 dimethyladenosine transferase 1 homolog) (DIM1 dimethyladenosine transferase 1-like) (Probable 18S rRNA (adenine(1779)-N(6)/adenine(1780)-N(6))-dimethyltransferase) (Probable 18S rRNA dimethylase) (Probable S-adenosylmethionine-6-N',N'-adenosyl(rRNA) dimethyltransferase)	family-82	DIMT1,TFB1M	DIMT1	TFB1M[25,23]	313	266	47	0	0	246	67	0	0	247	66	0	0
Q92620	DHX38	Pre-mRNA-splicing factor ATP-dependent RNA helicase PRP16 (EC 3.6.4.13) (ATP-dependent RNA helicase DHX38) (DEAH box protein 38)	family-469	DHX38,DHX40	DHX38	DHX40[24,37]	1227	721	506	1	1	681	546	1	1	638	589	1	1
Q8IX18	DHX40	Probable ATP-dependent RNA helicase DHX40 (EC 3.6.4.13) (DEAH box protein 40) (Protein PAD)	family-469	DHX38,DHX40	DHX38	DHX40[24,37]	779	651	128	1	1	592	187	1	1	572	207	1	1
Q7Z478	DHX29	ATP-dependent RNA helicase DHX29 (EC 3.6.4.13) (DEAH box protein 29) (Nucleic acid helicase DDXx)	family-1072	DHX36,DHX30,YTHDC2,DHX9,DHX29,DHX57,TDRD9	DHX36	DHX30[29,25],YTHDC2[34,24],DHX9[31,24],DHX29[35,26],DHX57[42,30],TDRD9[24,18]	1369	939	430	1	1	1015	354	1	1	846	523	1	1
Q9H2U1	DHX36	ATP-dependent DNA/RNA helicase DHX36 (EC 3.6.4.12) (EC 3.6.4.13) (DEAD/H box polypeptide 36) (DEAH-box protein 36) (G4-resolvase-1) (G4R1) (MLE-like protein 1) (RNA helicase associated with AU-rich element protein)	family-1072	DHX36,DHX30,YTHDC2,DHX9,DHX29,DHX57,TDRD9	DHX36	DHX30[29,25],YTHDC2[34,24],DHX9[31,24],DHX29[35,26],DHX57[42,30],TDRD9[24,18]	1008	751	257	1	1	678	330	1	1	695	313	1	1
Q6P158	DHX57	Putative ATP-dependent RNA helicase DHX57 (EC 3.6.4.13) (DEAH box protein 57)	family-1072	DHX36,DHX30,YTHDC2,DHX9,DHX29,DHX57,TDRD9	DHX36	DHX30[29,25],YTHDC2[34,24],DHX9[31,24],DHX29[35,26],DHX57[42,30],TDRD9[24,18]	1386	1065	321	1	1	1003	383	1	1	930	456	1	1
Q7L2E3	DHX30	ATP-dependent RNA helicase DHX30 (EC 3.6.4.13) (DEAH box protein 30)	family-1072	DHX36,DHX30,YTHDC2,DHX9,DHX29,DHX57,TDRD9	DHX36	DHX30[29,25],YTHDC2[34,24],DHX9[31,24],DHX29[35,26],DHX57[42,30],TDRD9[24,18]	1194	897	297	1	1	905	289	1	0	831	363	1	1
Q08211	DHX9	ATP-dependent RNA helicase A (EC 3.6.4.13) (DEAH box protein 9) (DExH-box helicase 9) (Leukophysin) (LKP) (Nuclear DNA helicase II) (NDH II) (RNA helicase A)	family-1072	DHX36,DHX30,YTHDC2,DHX9,DHX29,DHX57,TDRD9	DHX36	DHX30[29,25],YTHDC2[34,24],DHX9[31,24],DHX29[35,26],DHX57[42,30],TDRD9[24,18]	1270	900	370	1	1	857	413	1	1	860	410	1	1
Q9H6S0	YTHDC2	3'-5' RNA helicase YTHDC2 (EC 3.6.4.13) (YTH domain-containing protein 2) (hYTHDC2)	family-1072	DHX36,DHX30,YTHDC2,DHX9,DHX29,DHX57,TDRD9	DHX36	DHX30[29,25],YTHDC2[34,24],DHX9[31,24],DHX29[35,26],DHX57[42,30],TDRD9[24,18]	1430	1028	402	1	1	1006	424	1	1	933	497	1	1
Q8NDG6	TDRD9	ATP-dependent RNA helicase TDRD9 (EC 3.6.4.13) (Tudor domain-containing protein 9)	family-1072	DHX36,DHX30,YTHDC2,DHX9,DHX29,DHX57,TDRD9	DHX36	DHX30[29,25],YTHDC2[34,24],DHX9[31,24],DHX29[35,26],DHX57[42,30],TDRD9[24,18]	1382	1240	142	1	1	1067	315	1	1	1131	251	1	1
Q7L7V1	DHX32	Putative pre-mRNA-splicing factor ATP-dependent RNA helicase DHX32 (EC 3.6.4.13) (DEAD/H box 32) (DEAD/H helicase-like protein 1) (DHLP1) (DEAH box protein 32) (HuDDX32)	family-711	DHX15,DHX33,DHX8,DHX35,DHX32,DHX16,DQX1	DHX15	DHX33[35,39],DHX8[46,30],DHX35[38,43],DHX32[36,38],DHX16[46,35],DQX1[33,36]	743	625	118	1	1	610	133	1	0	605	138	1	0
Q8TE96	DQX1	ATP-dependent RNA helicase DQX1 (EC 3.6.4.12) (DEAQ box polypeptide 1)	family-711	DHX15,DHX33,DHX8,DHX35,DHX32,DHX16,DQX1	DHX15	DHX33[35,39],DHX8[46,30],DHX35[38,43],DHX32[36,38],DHX16[46,35],DQX1[33,36]	717	491	226	1	1	433	284	1	1	493	224	1	1
Q9H6R0	DHX33	ATP-dependent RNA helicase DHX33 (EC 3.6.4.13) (DEAH box protein 33)	family-711	DHX15,DHX33,DHX8,DHX35,DHX32,DHX16,DQX1	DHX15	DHX33[35,39],DHX8[46,30],DHX35[38,43],DHX32[36,38],DHX16[46,35],DQX1[33,36]	707	629	78	1	1	506	201	1	0	545	162	1	1
Q14562	DHX8	ATP-dependent RNA helicase DHX8 (EC 3.6.4.13) (DEAH box protein 8) (RNA helicase HRH1)	family-711	DHX15,DHX33,DHX8,DHX35,DHX32,DHX16,DQX1	DHX15	DHX33[35,39],DHX8[46,30],DHX35[38,43],DHX32[36,38],DHX16[46,35],DQX1[33,36]	1220	806	414	1	1	690	530	1	1	736	484	1	1
O43143	DHX15	Pre-mRNA-splicing factor ATP-dependent RNA helicase DHX15 (EC 3.6.4.13) (ATP-dependent RNA helicase #46) (DEAH box protein 15)	family-711	DHX15,DHX33,DHX8,DHX35,DHX32,DHX16,DQX1	DHX15	DHX33[35,39],DHX8[46,30],DHX35[38,43],DHX32[36,38],DHX16[46,35],DQX1[33,36]	795	606	189	1	1	476	319	1	1	589	206	1	1
Q9H5Z1	DHX35	Probable ATP-dependent RNA helicase DHX35 (EC 3.6.4.13) (DEAH box protein 35)	family-711	DHX15,DHX33,DHX8,DHX35,DHX32,DHX16,DQX1	DHX15	DHX33[35,39],DHX8[46,30],DHX35[38,43],DHX32[36,38],DHX16[46,35],DQX1[33,36]	703	657	46	0	0	533	170	1	0	617	86	0	0
O60231	DHX16	Pre-mRNA-splicing factor ATP-dependent RNA helicase DHX16 (EC 3.6.4.13) (ATP-dependent RNA helicase #3) (DEAH-box protein 16)	family-711	DHX15,DHX33,DHX8,DHX35,DHX32,DHX16,DQX1	DHX15	DHX33[35,39],DHX8[46,30],DHX35[38,43],DHX32[36,38],DHX16[46,35],DQX1[33,36]	1041	681	360	1	1	583	458	1	1	630	411	1	1
Q8IY21	DDX60	Probable ATP-dependent RNA helicase DDX60 (EC 3.6.4.13) (DEAD box protein 60)	family-747	DDX60,DDX60L	DDX60	DDX60L[65,65]	1712	1496	216	1	1	1473	239	1	1	1373	339	1	1
Q5H9U9	DDX60L	Probable ATP-dependent RNA helicase DDX60-like (EC 3.6.4.13) (DEAD box protein 60-like)	family-747	DDX60,DDX60L	DDX60	DDX60L[65,65]	1706	1549	157	1	1	1492	214	0	0	1426	280	1	1
O95786	DDX58	Antiviral innate immune response receptor RIG-I (DEAD box protein 58) (Probable ATP-dependent RNA helicase DDX58) (EC 3.6.4.13) (RIG-I-like receptor 1) (RLR-1) (Retinoic acid-inducible gene 1 protein) (RIG-1) (Retinoic acid-inducible gene I protein) (RIG-I)	family-358	DDX58,IFIH1,DHX58	DDX58	IFIH1[33,29],DHX58[22,30]	925	768	157	1	1	744	181	0	0	736	189	1	1
Q9BYX4	IFIH1	Interferon-induced helicase C domain-containing protein 1 (EC 3.6.4.13) (Clinically amyopathic dermatomyositis autoantigen 140 kDa) (CADM-140 autoantigen) (Helicase with 2 CARD domains) (Helicard) (Interferon-induced with helicase C domain protein 1) (Melanoma differentiation-associated protein 5) (MDA-5) (Murabutide down-regulated protein) (RIG-I-like receptor 2) (RLR-2) (RNA helicase-DEAD box p…	family-358	DDX58,IFIH1,DHX58	DDX58	IFIH1[33,29],DHX58[22,30]	1025	791	234	1	1	676	349	1	1	643	382	1	1
Q96C10	DHX58	Probable ATP-dependent RNA helicase DHX58 (EC 3.6.4.13) (Probable ATP-dependent helicase LGP2) (Protein D11Lgp2 homolog) (RIG-I-like receptor 3) (RLR-3) (RIG-I-like receptor LGP2) (RLR)	family-358	DDX58,IFIH1,DHX58	DDX58	IFIH1[33,29],DHX58[22,30]	678	581	97	1	0	521	157	0	0	488	190	1	0
O00571	DDX3X	ATP-dependent RNA helicase DDX3X (EC 3.6.4.13) (CAP-Rf) (DEAD box protein 3, X-chromosomal) (DEAD box, X isoform) (DBX) (Helicase-like protein 2) (HLP2)	family-641	DDX3X,DDX3Y,DDX1,DDX4	DDX3X	DDX3Y[92,92],DDX1[21,18],DDX4[40,37]	662	428	234	1	1	444	218	1	0	391	271	1	1
Q9NQI0	DDX4	Probable ATP-dependent RNA helicase DDX4 (EC 3.6.4.13) (DEAD box protein 4) (Vasa homolog)	family-641	DDX3X,DDX3Y,DDX1,DDX4	DDX3X	DDX3Y[92,92],DDX1[21,18],DDX4[40,37]	724	421	303	1	1	548	176	1	0	398	326	1	1
O15523	DDX3Y	ATP-dependent RNA helicase DDX3Y (EC 3.6.4.13) (DEAD box protein 3, Y-chromosomal)	family-641	DDX3X,DDX3Y,DDX1,DDX4	DDX3X	DDX3Y[92,92],DDX1[21,18],DDX4[40,37]	660	414	246	1	1	451	209	1	0	388	272	1	1
Q92499	DDX1	ATP-dependent RNA helicase DDX1 (EC 3.6.4.13) (DEAD box protein 1) (DEAD box protein retinoblastoma) (DBP-RB)	family-641	DDX3X,DDX3Y,DDX1,DDX4	DDX3X	DDX3Y[92,92],DDX1[21,18],DDX4[40,37]	740	707	33	0	0	616	124	0	0	621	119	0	0
Q9NUL7	DDX28	Probable ATP-dependent RNA helicase DDX28 (EC 3.6.4.13) (Mitochondrial DEAD box protein 28)	family-636	DDX28,DDX47	DDX28	DDX47[26,31]	540	301	239	1	1	328	212	1	1	294	246	1	1
Q9H0S4	DDX47	Probable ATP-dependent RNA helicase DDX47 (EC 3.6.4.13) (DEAD box protein 47)	family-636	DDX28,DDX47	DDX28	DDX47[26,31]	455	364	91	1	1	276	179	1	1	340	115	1	1
Q5JSJ4	DDX26B	Integrator complex subunit 6-like (Protein DDX26B)	family-92	DDX26B,INTS6	DDX26B	INTS6[66,64]	861	606	255	1	1	600	261	1	1	566	295	1	1
Q9UL03	INTS6	Integrator complex subunit 6 (Int6) (DBI-1) (Protein DDX26) (Protein deleted in cancer 1) (DICE1)	family-92	DDX26B,INTS6	DDX26B	INTS6[66,64]	887	502	385	1	1	582	305	1	1	496	391	1	1
Q5T1V6	DDX59	Probable ATP-dependent RNA helicase DDX59 (EC 3.6.4.13) (DEAD box protein 59) (Zinc finger HIT domain-containing protein 5)	family-955	DDX23,DDX59	DDX23	DDX59[22,29]	619	398	221	1	1	419	200	1	1	399	220	1	1
Q9BUQ8	DDX23	Probable ATP-dependent RNA helicase DDX23 (EC 3.6.4.13) (100 kDa U5 snRNP-specific protein) (DEAD box protein 23) (PRP28 homolog) (U5-100kD)	family-955	DDX23,DDX59	DDX23	DDX59[22,29]	820	404	416	1	1	361	459	1	1	375	445	1	1
Q9BQ39	DDX50	ATP-dependent RNA helicase DDX50 (EC 3.6.4.13) (DEAD box protein 50) (Gu-beta) (Nucleolar protein Gu2)	family-909	DDX21,DDX50	DDX21	DDX50[54,58]	737	509	228	1	1	442	295	1	1	451	286	1	1
Q9NR30	DDX21	Nucleolar RNA helicase 2 (EC 3.6.4.13) (DEAD box protein 21) (Gu-alpha) (Nucleolar RNA helicase Gu) (Nucleolar RNA helicase II) (RH II/Gu)	family-909	DDX21,DDX50	DDX21	DDX50[54,58]	783	500	283	1	1	504	279	1	1	428	355	1	1
Q13838	DDX39B	Spliceosome RNA helicase DDX39B (EC 3.6.4.13) (56 kDa U2AF65-associated protein) (ATP-dependent RNA helicase p47) (DEAD box protein UAP56) (HLA-B-associated transcript 1 protein)	family-44	DDX20,DDX39B,DDX39A	DDX20	DDX39B[17,33],DDX39A[17,32]	428	361	67	1	0	365	63	0	0	339	89	1	0
O00148	DDX39A	ATP-dependent RNA helicase DDX39A (EC 3.6.4.13) (DEAD box protein 39) (Nuclear RNA helicase URH49)	family-44	DDX20,DDX39B,DDX39A	DDX20	DDX39B[17,33],DDX39A[17,32]	427	371	56	1	0	361	66	1	0	349	78	1	0
Q9UHI6	DDX20	Probable ATP-dependent RNA helicase DDX20 (EC 3.6.4.13) (Component of gems 3) (DEAD box protein 20) (DEAD box protein DP 103) (Gemin-3)	family-44	DDX20,DDX39B,DDX39A	DDX20	DDX39B[17,33],DDX39A[17,32]	824	534	290	1	1	564	260	1	1	512	312	1	1
Q9UHL0	DDX25	ATP-dependent RNA helicase DDX25 (EC 3.6.4.13) (DEAD box protein 25) (Gonadotropin-regulated testicular RNA helicase)	family-49	DDX19A,DDX19B,DDX25	DDX19A	DDX19B[96,95],DDX25[64,63]	483	423	60	1	0	387	96	0	0	388	95	0	0
Q9NUU7	DDX19A	ATP-dependent RNA helicase DDX19A (EC 3.6.4.13) (DDX19-like protein) (DEAD box protein 19A)	family-49	DDX19A,DDX19B,DDX25	DDX19A	DDX19B[96,95],DDX25[64,63]	478	387	91	1	1	353	125	1	0	317	161	1	1
Q9UMR2	DDX19B	ATP-dependent RNA helicase DDX19B (EC 3.6.4.13) (DEAD box RNA helicase DEAD5) (DEAD box protein 19B)	family-49	DDX19A,DDX19B,DDX25	DDX19A	DDX19B[96,95],DDX25[64,63]	479	382	97	1	1	339	140	1	0	325	154	1	1
P17844	DDX5	Probable ATP-dependent RNA helicase DDX5 (EC 3.6.4.13) (DEAD box protein 5) (RNA helicase p68)	family-723	DDX17,DDX5,DDX42,DDX46,DDX53,DDX43	DDX17	DDX5[57,68],DDX42[30,23],DDX46[31,22],DDX53[27,31],DDX43[27,31]	614	451	163	1	1	406	208	1	0	362	252	1	1
Q92841	DDX17	Probable ATP-dependent RNA helicase DDX17 (EC 3.6.4.13) (DEAD box protein 17) (DEAD box protein p72) (DEAD box protein p82) (RNA-dependent helicase p72)	family-723	DDX17,DDX5,DDX42,DDX46,DDX53,DDX43	DDX17	DDX5[57,68],DDX42[30,23],DDX46[31,22],DDX53[27,31],DDX43[27,31]	729	403	326	1	1	397	332	1	1	391	338	1	1
Q86TM3	DDX53	Probable ATP-dependent RNA helicase DDX53 (EC 3.6.4.13) (Cancer-associated gene protein) (Cancer/testis antigen 26) (CT26) (DEAD box protein 53) (DEAD box protein CAGE)	family-723	DDX17,DDX5,DDX42,DDX46,DDX53,DDX43	DDX17	DDX5[57,68],DDX42[30,23],DDX46[31,22],DDX53[27,31],DDX43[27,31]	631	506	125	1	0	407	224	1	1	444	187	1	0
Q9NXZ2	DDX43	Probable ATP-dependent RNA helicase DDX43 (EC 3.6.4.13) (Cancer/testis antigen 13) (CT13) (DEAD box protein 43) (DEAD box protein HAGE) (Helical antigen)	family-723	DDX17,DDX5,DDX42,DDX46,DDX53,DDX43	DDX17	DDX5[57,68],DDX42[30,23],DDX46[31,22],DDX53[27,31],DDX43[27,31]	648	552	96	1	1	458	190	1	1	464	184	1	1
Q86XP3	DDX42	ATP-dependent RNA helicase DDX42 (EC 3.6.4.13) (DEAD box protein 42) (RNA helicase-like protein) (RHELP) (RNA helicase-related protein) (RNAHP) (SF3b DEAD box protein) (Splicing factor 3B-associated 125 kDa protein) (SF3b125)	family-723	DDX17,DDX5,DDX42,DDX46,DDX53,DDX43	DDX17	DDX5[57,68],DDX42[30,23],DDX46[31,22],DDX53[27,31],DDX43[27,31]	938	447	491	1	1	491	447	1	1	361	577	1	1
Q7L014	DDX46	Probable ATP-dependent RNA helicase DDX46 (EC 3.6.4.13) (DEAD box protein 46) (PRP5 homolog)	family-723	DDX17,DDX5,DDX42,DDX46,DDX53,DDX43	DDX17	DDX5[57,68],DDX42[30,23],DDX46[31,22],DDX53[27,31],DDX43[27,31]	1031	551	480	1	1	555	476	1	1	529	502	1	1
Q15393	SF3B3	Splicing factor 3B subunit 3 (Pre-mRNA-splicing factor SF3b 130 kDa subunit) (SF3b130) (STAF130) (Spliceosome-associated protein 130) (SAP 130)	family-215	DDB1,SF3B3	DDB1	SF3B3[24,22]	1217	1101	116	1	0	882	335	1	0	1014	203	1	0
Q8IZD4	DCP1B	mRNA-decapping enzyme 1B (EC 3.-.-.-)	family-931	DCP1A,DCP1B	DCP1A	DCP1B[28,26]	617	211	406	1	1	331	286	1	1	183	434	1	1
Q9NPI6	DCP1A	mRNA-decapping enzyme 1A (EC 3.-.-.-) (Smad4-interacting transcriptional co-activator) (Transcription factor SMIF)	family-931	DCP1A,DCP1B	DCP1A	DCP1B[28,26]	582	159	423	1	1	235	347	1	1	144	438	1	1
Q96DH6	MSI2	RNA-binding protein Musashi homolog 2 (Musashi-2)	family-1012	DAZAP1,MSI2,MSI1,TARDBP	DAZAP1	MSI2[28,35],MSI1[30,33],TARDBP[21,21]	328	225	103	1	0	227	101	1	1	166	162	1	1
O43347	MSI1	RNA-binding protein Musashi homolog 1 (Musashi-1)	family-1012	DAZAP1,MSI2,MSI1,TARDBP	DAZAP1	MSI2[28,35],MSI1[30,33],TARDBP[21,21]	362	261	101	1	1	208	154	1	1	209	153	1	1
Q13148	TARDBP	TAR DNA-binding protein 43 (TDP-43)	family-1012	DAZAP1,MSI2,MSI1,TARDBP	DAZAP1	MSI2[28,35],MSI1[30,33],TARDBP[21,21]	414	203	211	1	1	266	148	1	1	177	237	1	1
Q96EP5	DAZAP1	DAZ-associated protein 1 (Deleted in azoospermia-associated protein 1)	family-1012	DAZAP1,MSI2,MSI1,TARDBP	DAZAP1	MSI2[28,35],MSI1[30,33],TARDBP[21,21]	407	120	287	1	1	193	214	1	1	120	287	1	1
Q86SG3	DAZ4	Deleted in azoospermia protein 4	family-163	DAZ1,DAZ3,DAZ4,DAZ2,DAZL,BOLL	DAZ1	DAZ3[53,90],DAZ4[78,100],DAZ2[52,60],DAZL[24,56],BOLL[9,24]	579	415	164	1	1	407	172	1	0	407	172	1	1
Q9NR90	DAZ3	Deleted in azoospermia protein 3	family-163	DAZ1,DAZ3,DAZ4,DAZ2,DAZL,BOLL	DAZ1	DAZ3[53,90],DAZ4[78,100],DAZ2[52,60],DAZL[24,56],BOLL[9,24]	486	403	83	1	1	393	93	1	0	390	96	1	0
Q13117	DAZ2	Deleted in azoospermia protein 2	family-163	DAZ1,DAZ3,DAZ4,DAZ2,DAZL,BOLL	DAZ1	DAZ3[53,90],DAZ4[78,100],DAZ2[52,60],DAZL[24,56],BOLL[9,24]	558	475	83	1	1	465	93	1	0	440	118	1	0
Q9NQZ3	DAZ1	Deleted in azoospermia protein 1	family-163	DAZ1,DAZ3,DAZ4,DAZ2,DAZL,BOLL	DAZ1	DAZ3[53,90],DAZ4[78,100],DAZ2[52,60],DAZL[24,56],BOLL[9,24]	744	499	245	1	1	493	251	1	0	496	248	1	1
Q92904	DAZL	Deleted in azoospermia-like (DAZ homolog) (DAZ-like autosomal) (Deleted in azoospermia-like 1) (SPGY-like-autosomal)	family-163	DAZ1,DAZ3,DAZ4,DAZ2,DAZL,BOLL	DAZ1	DAZ3[53,90],DAZ4[78,100],DAZ2[52,60],DAZL[24,56],BOLL[9,24]	295	119	176	1	1	172	123	1	0	149	146	1	0
Q8N9W6	BOLL	Protein boule-like	family-163	DAZ1,DAZ3,DAZ4,DAZ2,DAZL,BOLL	DAZ1	DAZ3[53,90],DAZ4[78,100],DAZ2[52,60],DAZL[24,56],BOLL[9,24]	283	184	99	1	1	141	142	0	0	171	112	0	0
Q2TBE0	CWF19L2	CWF19-like protein 2	family-1021	CWF19L1,CWF19L2	CWF19L1	CWF19L2[20,12]	894	287	607	1	1	460	434	1	1	221	673	1	1
Q69YN2	CWF19L1	CWF19-like protein 1 (C19L1)	family-1021	CWF19L1,CWF19L2	CWF19L1	CWF19L2[20,12]	538	454	84	1	1	400	138	0	0	401	137	1	1
O43310	CTIF	CBP80/20-dependent translation initiation factor	family-587	CTIF,MIF4GD	CTIF	MIF4GD[12,27]	598	224	374	1	1	268	330	1	1	202	396	1	1
A9UHW6	MIF4GD	MIF4G domain-containing protein (SLBP-interacting protein 1) (hSLIP1)	family-587	CTIF,MIF4GD	CTIF	MIF4GD[12,27]	222	202	20	0	0	178	44	1	0	178	44	0	0
P33240	CSTF2	Cleavage stimulation factor subunit 2 (CF-1 64 kDa subunit) (Cleavage stimulation factor 64 kDa subunit) (CSTF 64 kDa subunit) (CstF-64)	family-560	CSTF2,CSTF2T	CSTF2	CSTF2T[74,69]	577	120	457	1	1	171	406	1	1	109	468	1	1
Q9H0L4	CSTF2T	Cleavage stimulation factor subunit 2 tau variant (CF-1 64 kDa subunit tau variant) (Cleavage stimulation factor 64 kDa subunit tau variant) (CSTF 64 kDa subunit tau variant) (TauCstF-64)	family-560	CSTF2,CSTF2T	CSTF2	CSTF2T[74,69]	616	119	497	1	1	159	457	1	1	102	514	1	1
Q05048	CSTF1	Cleavage stimulation factor subunit 1 (CF-1 50 kDa subunit) (Cleavage stimulation factor 50 kDa subunit) (CSTF 50 kDa subunit) (CstF-50)	family-775	CSTF1,SPAG16	CSTF1	SPAG16[20,13]	431	431	0	0	0	365	66	1	0	389	42	0	0
Q08257	CRYZ	Quinone oxidoreductase (EC 1.6.5.5) (NADPH:quinone reductase) (Zeta-crystallin)	family-292	CRYZ,VAT1L,TP53I3,VAT1,ZADH2	CRYZ	VAT1L[31,25],TP53I3[27,27],VAT1[31,26],ZADH2[24,21]	329	329	0	0	0	276	53	0	0	303	26	0	0
Q16630	CPSF6	Cleavage and polyadenylation specificity factor subunit 6 (Cleavage and polyadenylation specificity factor 68 kDa subunit) (CPSF 68 kDa subunit) (Cleavage factor Im complex 68 kDa subunit) (CFIm68) (Pre-mRNA cleavage factor Im 68 kDa subunit) (Protein HPBRII-4/7)	family-619	CPSF6,CPSF7	CPSF6	CPSF7[45,48]	551	137	414	1	1	195	356	1	1	114	437	1	1
Q8N684	CPSF7	Cleavage and polyadenylation specificity factor subunit 7 (Cleavage and polyadenylation specificity factor 59 kDa subunit) (CPSF 59 kDa subunit) (Cleavage factor Im complex 59 kDa subunit) (CFIm59) (Pre-mRNA cleavage factor Im 59 kDa subunit)	family-619	CPSF6,CPSF7	CPSF6	CPSF7[45,48]	471	112	359	1	1	179	292	1	1	118	353	1	1
O95639	CPSF4	Cleavage and polyadenylation specificity factor subunit 4 (Cleavage and polyadenylation specificity factor 30 kDa subunit) (CPSF 30 kDa subunit) (NS1 effector domain-binding protein 1) (Neb-1) (No arches homolog)	family-56	CPSF4,CPSF4L	CPSF4	CPSF4L[42,63]	269	163	106	1	1	180	89	1	1	172	97	1	1
A6NMK7	CPSF4L	Putative cleavage and polyadenylation specificity factor subunit 4-like protein	family-56	CPSF4,CPSF4L	CPSF4	CPSF4L[42,63]	179	179	0	0	0	163	16	0	0	169	10	0	0
Q5TA45	CPSF3L	Integrator complex subunit 11 (Int11) (EC 3.1.27.-) (Cleavage and polyadenylation-specific factor 3-like protein) (CPSF3-like protein) (Protein related to CPSF subunits of 68 kDa) (RC-68)	family-528	CPSF3,CPSF3L	CPSF3	CPSF3L[29,32]	600	576	24	0	0	474	126	0	0	551	49	0	0
Q9UKF6	CPSF3	Cleavage and polyadenylation specificity factor subunit 3 (EC 3.1.27.-) (Cleavage and polyadenylation specificity factor 73 kDa subunit) (CPSF 73 kDa subunit) (mRNA 3'-end-processing endonuclease CPSF-73)	family-528	CPSF3,CPSF3L	CPSF3	CPSF3L[29,32]	684	632	52	1	1	535	149	1	0	564	120	1	0
Q17RY0	CPEB4	Cytoplasmic polyadenylation element-binding protein 4 (CPE-BP4) (CPE-binding protein 4) (hCPEB-4)	family-728	CPEB1,CPEB2,CPEB4,CPEB3	CPEB1	CPEB2[29,15],CPEB4[28,22],CPEB3[28,22]	729	432	297	1	1	521	208	1	1	246	483	1	1
Q8NE35	CPEB3	Cytoplasmic polyadenylation element-binding protein 3 (CPE-BP3) (CPE-binding protein 3) (hCPEB-3)	family-728	CPEB1,CPEB2,CPEB4,CPEB3	CPEB1	CPEB2[29,15],CPEB4[28,22],CPEB3[28,22]	698	382	316	1	1	405	293	1	1	276	422	1	1
Q7Z5Q1	CPEB2	Cytoplasmic polyadenylation element-binding protein 2 (CPE-BP2) (CPE-binding protein 2) (hCPEB-2)	family-728	CPEB1,CPEB2,CPEB4,CPEB3	CPEB1	CPEB2[29,15],CPEB4[28,22],CPEB3[28,22]	589	373	216	1	1	430	159	1	0	257	332	1	1
Q9BZB8	CPEB1	Cytoplasmic polyadenylation element-binding protein 1 (CPE-BP1) (CPE-binding protein 1) (h-CPEB) (hCPEB-1)	family-728	CPEB1,CPEB2,CPEB4,CPEB3	CPEB1	CPEB2[29,15],CPEB4[28,22],CPEB3[28,22]	566	361	205	1	1	425	141	1	0	292	274	1	1
Q9UIV1	CNOT7	CCR4-NOT transcription complex subunit 7 (EC 3.1.13.4) (BTG1-binding factor 1) (CCR4-associated factor 1) (CAF-1) (Caf1a)	family-346	CNOT7,CNOT8	CNOT7	CNOT8[76,74]	285	280	5	0	0	249	36	0	0	229	56	0	0
Q9UFF9	CNOT8	CCR4-NOT transcription complex subunit 8 (EC 3.1.13.4) (CAF1-like protein) (CALIFp) (CAF2) (CCR4-associated factor 8) (Caf1b)	family-346	CNOT7,CNOT8	CNOT7	CNOT8[76,74]	292	286	6	0	0	243	49	0	0	241	51	0	0
P62633	CNBP	Cellular nucleic acid-binding protein (CNBP) (Zinc finger protein 9)	family-428	CNBP,ZCCHC13	CNBP	ZCCHC13[56,61]	177	70	107	1	1	133	44	0	0	58	119	1	1
Q8WW36	ZCCHC13	Zinc finger CCHC domain-containing protein 13	family-428	CNBP,ZCCHC13	CNBP	ZCCHC13[56,61]	166	46	120	1	1	106	60	0	0	52	114	1	1
P49761	CLK3	Dual specificity protein kinase CLK3 (EC 2.7.12.1) (CDC-like kinase 3)	family-29	CLK1,CLK4,CLK2,CLK3,PRPF4B	CLK1	CLK4[72,79],CLK2[50,53],CLK3[46,38],PRPF4B[27,14]	638	371	267	1	1	363	275	1	1	297	341	1	1
Q9HAZ1	CLK4	Dual specificity protein kinase CLK4 (EC 2.7.12.1) (CDC-like kinase 4)	family-29	CLK1,CLK4,CLK2,CLK3,PRPF4B	CLK1	CLK4[72,79],CLK2[50,53],CLK3[46,38],PRPF4B[27,14]	481	345	136	1	1	321	160	1	1	277	204	1	1
P49760	CLK2	Dual specificity protein kinase CLK2 (EC 2.7.12.1) (CDC-like kinase 2)	family-29	CLK1,CLK4,CLK2,CLK3,PRPF4B	CLK1	CLK4[72,79],CLK2[50,53],CLK3[46,38],PRPF4B[27,14]	499	375	124	1	1	276	223	1	1	292	207	1	1
P49759	CLK1	Dual specificity protein kinase CLK1 (EC 2.7.12.1) (CDC-like kinase 1)	family-29	CLK1,CLK4,CLK2,CLK3,PRPF4B	CLK1	CLK4[72,79],CLK2[50,53],CLK3[46,38],PRPF4B[27,14]	484	316	168	1	1	312	172	1	1	282	202	1	1
Q13523	PRPF4B	Serine/threonine-protein kinase PRP4 homolog (EC 2.7.11.1) (PRP4 kinase) (PRP4 pre-mRNA-processing factor 4 homolog)	family-29	CLK1,CLK4,CLK2,CLK3,PRPF4B	CLK1	CLK4[72,79],CLK2[50,53],CLK3[46,38],PRPF4B[27,14]	1007	397	610	1	1	373	634	1	1	336	671	1	1
P98179	RBM3	RNA-binding protein 3 (RNA-binding motif protein 3) (RNPL)	family-345	CIRBP,RBM3	CIRBP	RBM3[63,69]	157	50	107	1	1	91	66	0	0	54	103	1	1
Q14011	CIRBP	Cold-inducible RNA-binding protein (A18 hnRNP) (Glycine-rich RNA-binding protein CIRP)	family-345	CIRBP,RBM3	CIRBP	RBM3[63,69]	172	50	122	1	1	70	102	1	1	38	134	1	1
Q5SZQ8	CELF3	CUGBP Elav-like family member 3 (CELF-3) (Bruno-like protein 1) (CAG repeat protein 4) (CUG-BP- and ETR-3-like factor 3) (ELAV-type RNA-binding protein 1) (ETR-1) (Expanded repeat domain protein CAG/CTG 4) (RNA-binding protein BRUNOL-1) (Trinucleotide repeat-containing gene 4 protein)	family-721	CELF1,CELF2,CELF4,CELF5,CELF6,CELF3,CELF6	CELF1	CELF2[77,76],CELF4[42,45],CELF5[42,44],CELF6[41,44],CELF3[42,46],CELF6[41,44]	465	264	201	1	1	227	238	1	1	217	248	1	1
Q9BZC1	CELF4	CUGBP Elav-like family member 4 (CELF-4) (Bruno-like protein 4) (CUG-BP- and ETR-3-like factor 4) (RNA-binding protein BRUNOL-4)	family-721	CELF1,CELF2,CELF4,CELF5,CELF6,CELF3,CELF6	CELF1	CELF2[77,76],CELF4[42,45],CELF5[42,44],CELF6[41,44],CELF3[42,46],CELF6[41,44]	486	198	288	1	1	227	259	1	1	157	329	1	1
Q8N6W0	CELF5	CUGBP Elav-like family member 5 (CELF-5) (Bruno-like protein 5) (CUG-BP- and ETR-3-like factor 5) (RNA-binding protein BRUNOL-5)	family-721	CELF1,CELF2,CELF4,CELF5,CELF6,CELF3,CELF6	CELF1	CELF2[77,76],CELF4[42,45],CELF5[42,44],CELF6[41,44],CELF3[42,46],CELF6[41,44]	485	344	141	1	1	275	210	1	0	281	204	1	0
Q96J87	CELF6	CUGBP Elav-like family member 6 (CELF-6) (Bruno-like protein 6) (CUG-BP- and ETR-3-like factor 6) (RNA-binding protein BRUNOL-6)	family-721	CELF1,CELF2,CELF4,CELF5,CELF6,CELF3,CELF6	CELF1	CELF2[77,76],CELF4[42,45],CELF5[42,44],CELF6[41,44],CELF3[42,46],CELF6[41,44]	481	235	246	1	1	247	234	1	1	205	276	1	1
Q92879	CELF1	CUGBP Elav-like family member 1 (CELF-1) (50 kDa nuclear polyadenylated RNA-binding protein) (Bruno-like protein 2) (CUG triplet repeat RNA-binding protein 1) (CUG-BP1) (CUG-BP- and ETR-3-like factor 1) (Deadenylation factor CUG-BP) (Embryo deadenylation element-binding protein homolog) (EDEN-BP homolog) (RNA-binding protein BRUNOL-2)	family-721	CELF1,CELF2,CELF4,CELF5,CELF6,CELF3,CELF6	CELF1	CELF2[77,76],CELF4[42,45],CELF5[42,44],CELF6[41,44],CELF3[42,46],CELF6[41,44]	486	316	170	1	1	242	244	1	1	243	243	1	1
O95319	CELF2	CUGBP Elav-like family member 2 (CELF-2) (Bruno-like protein 3) (CUG triplet repeat RNA-binding protein 2) (CUG-BP2) (CUG-BP- and ETR-3-like factor 2) (ELAV-type RNA-binding protein 3) (ETR-3) (Neuroblastoma apoptosis-related RNA-binding protein) (hNAPOR) (RNA-binding protein BRUNOL-3)	family-721	CELF1,CELF2,CELF4,CELF5,CELF6,CELF3,CELF6	CELF1	CELF2[77,76],CELF4[42,45],CELF5[42,44],CELF6[41,44],CELF3[42,46],CELF6[41,44]	508	306	202	1	1	245	263	1	1	201	307	1	1
Q96SZ6	CDK5RAP1	Mitochondrial tRNA methylthiotransferase CDK5RAP1 (EC 2.8.4.3) (CDK5 activator-binding protein C42) (CDK5 regulatory subunit-associated protein 1) (mt-tRNA-2-methylthio-N6-dimethylallyladenosine synthase) (mt-tRNA-N6-(dimethylallyl)adenosine(37) methylthiotransferase)	family-359	CDK5RAP1,CDKAL1	CDK5RAP1	CDKAL1[21,21]	601	493	108	1	1	387	214	1	0	432	169	1	1
P50750	CDK9	Cyclin-dependent kinase 9 (EC 2.7.11.22) (EC 2.7.11.23) (C-2K) (Cell division cycle 2-like protein kinase 4) (Cell division protein kinase 9) (Serine/threonine-protein kinase PITALRE) (Tat-associated kinase complex catalytic subunit)	family-838	CDK10,CDK11B,CDK11A,CDK13,CDK9,CDK12	CDK10	CDK11B[51,23],CDK11A[51,23],CDK13[38,9],CDK9[34,33],CDK12[39,9]	372	315	57	1	0	315	57	0	0	284	88	1	1
O60508	CDC40	Pre-mRNA-processing factor 17 (Cell division cycle 40 homolog) (EH-binding protein 3) (Ehb3) (PRP17 homolog) (hPRP17)	family-134	CDC40,WDR25	CDC40	WDR25[19,20]	579	387	192	1	1	446	133	1	1	371	208	1	1
O60563	CCNT1	Cyclin-T1 (CycT1) (Cyclin-T)	family-956	CCNC,CCNT1,CCNT2,CCNK,CCNL1,CCNL2,FAM58A	CCNC	CCNT1[20,8],CCNT2[20,8],CCNK[27,13],CCNL1[28,15],CCNL2[28,15],FAM58A[17,20]	726	279	447	1	1	390	336	1	1	237	489	1	1
O60583	CCNT2	Cyclin-T2 (CycT2)	family-956	CCNC,CCNT1,CCNT2,CCNK,CCNL1,CCNL2,FAM58A	CCNC	CCNT1[20,8],CCNT2[20,8],CCNK[27,13],CCNL1[28,15],CCNL2[28,15],FAM58A[17,20]	730	227	503	1	1	360	370	1	1	226	504	1	1
Q8N163	CCAR2	Cell cycle and apoptosis regulator protein 2 (Cell division cycle and apoptosis regulator protein 2) (DBIRD complex subunit KIAA1967) (Deleted in breast cancer gene 1 protein) (DBC-1) (DBC.1) (NET35) (p30 DBC)	family-208	CCAR1,CCAR2	CCAR1	CCAR2[27,34]	923	341	582	1	1	418	505	1	1	350	573	1	1
Q8IX12	CCAR1	Cell division cycle and apoptosis regulator protein 1 (Cell cycle and apoptosis regulatory protein 1) (CARP-1) (Death inducer with SAP domain)	family-208	CCAR1,CCAR2	CCAR1	CCAR2[27,34]	1150	378	772	1	1	482	668	1	1	341	809	1	1
P49589	CARS	Cysteine--tRNA ligase, cytoplasmic (EC 6.1.1.16) (Cysteinyl-tRNA synthetase) (CysRS)	family-720	CARS,CARS2	CARS	CARS2[24,35]	748	495	253	1	1	474	274	1	1	449	299	1	1
Q9HA77	CARS2	Probable cysteine--tRNA ligase, mitochondrial (EC 6.1.1.16) (Cysteinyl-tRNA synthetase) (CysRS)	family-720	CARS,CARS2	CARS	CARS2[24,35]	564	488	76	0	0	420	144	1	0	408	156	1	0
Q9Y534	CSDC2	Cold shock domain-containing protein C2 (RNA-binding protein PIPPin)	family-470	CARHSP1,CSDC2	CARHSP1	CSDC2[63,60]	153	67	86	1	1	101	52	0	0	67	86	1	1
Q9Y2V2	CARHSP1	Calcium-regulated heat-stable protein 1 (Calcium-regulated heat-stable protein of 24 kDa) (CRHSP-24)	family-470	CARHSP1,CSDC2	CARHSP1	CSDC2[63,60]	147	95	52	1	1	85	62	1	1	74	73	1	1
Q14444	CAPRIN1	Caprin-1 (Cell cycle-associated protein 1) (Cytoplasmic activation- and proliferation-associated protein 1) (GPI-anchored membrane protein 1) (GPI-anchored protein p137) (GPI-p137) (p137GPI) (Membrane component chromosome 11 surface marker 1) (RNA granule protein 105)	family-131	CAPRIN1,CAPRIN2	CAPRIN1	CAPRIN2[34,22]	709	84	625	1	1	247	462	1	1	78	631	1	1
Q6IMN6	CAPRIN2	Caprin-2 (C1q domain-containing protein 1) (Cytoplasmic activation/proliferation-associated protein 2) (Gastric cancer multidrug resistance-associated protein) (Protein EEG-1) (RNA granule protein 140)	family-131	CAPRIN1,CAPRIN2	CAPRIN1	CAPRIN2[34,22]	1127	335	792	1	1	600	527	1	1	278	849	1	1
P27824	CANX	Calnexin (IP90) (Major histocompatibility complex class I antigen-binding protein p88) (p90)	family-261	CALR,CALR3,CANX,CLGN	CALR	CALR3[45,49],CANX[42,30],CLGN[38,26]	592	323	269	1	1	334	258	1	1	270	322	1	1
P27797	CALR	Calreticulin (CRP55) (Calregulin) (Endoplasmic reticulum resident protein 60) (ERp60) (HACBP) (grp60)	family-261	CALR,CALR3,CANX,CLGN	CALR	CALR3[45,49],CANX[42,30],CLGN[38,26]	417	247	170	1	1	285	132	1	1	200	217	1	1
Q96L12	CALR3	Calreticulin-3 (Calreticulin-2) (Calsperin)	family-261	CALR,CALR3,CANX,CLGN	CALR	CALR3[45,49],CANX[42,30],CLGN[38,26]	384	278	106	1	1	346	38	1	0	232	152	1	1
Q9NX07	TRNAU1AP	tRNA selenocysteine 1-associated protein 1 (SECp43) (tRNA selenocysteine-associated protein 1)	family-335	C6orf52,TRNAU1AP	C6orf52	TRNAU1AP[29,15]	287	210	77	1	1	222	65	0	0	200	87	1	1
Q8TCC3	MRPL30	39S ribosomal protein L30, mitochondrial (L30mt) (MRP-L30) (39S ribosomal protein L28, mitochondrial) (L28mt) (MRP-L28) (Mitochondrial large ribosomal subunit protein uL30m)	family-364	C2orf15,MRPL30,MRPL30	C2orf15	MRPL30[100,100],MRPL30[74,91]	161	97	64	1	1	103	58	0	0	115	46	0	0
Q8WU43	C2orf15	Uncharacterized protein C2orf15	family-364	C2orf15,MRPL30,MRPL30	C2orf15	MRPL30[100,100],MRPL30[74,91]	125	66	59	1	1	67	58	0	0	48	77	1	0
Q9Y6E2	BZW2	Basic leucine zipper and W2 domain-containing protein 2	family-494	BZW1,BZW2	BZW1	BZW2[67,72]	419	331	88	1	0	328	91	1	0	329	90	1	0
Q7L1Q6	BZW1	Basic leucine zipper and W2 domain-containing protein 1 (Protein Orf)	family-494	BZW1,BZW2	BZW1	BZW2[67,72]	419	336	83	1	0	352	67	0	0	336	83	1	0
P78406	RAE1	mRNA export factor (Rae1 protein homolog) (mRNA-associated protein mrnp 41)	family-604	BUB3,RAE1	BUB3	RAE1[35,31]	368	321	47	1	0	305	63	0	0	285	83	1	0
Q9H2Y7	ZNF106	Zinc finger protein 106 (Zfp-106) (Zinc finger protein 474)	family-626	BTRC,WDR86,ZNF106,FBXW11,FBXW2,FBXW7	BTRC	WDR86[15,24],ZNF106[20,7],FBXW11[76,84],FBXW2[16,21],FBXW7[26,22]	1883	499	1384	1	1	849	1034	1	1	392	1491	1	1
Q9NYF8	BCLAF1	Bcl-2-associated transcription factor 1 (Btf) (BCLAF1 and THRAP3 family member 1)	family-967	BCLAF1,THRAP3,CXorf23	BCLAF1	THRAP3[39,38],CXorf23[14,20]	920	38	882	1	1	294	626	1	1	28	892	1	1
A2AJT9	CXorf23	BCLAF1 and THRAP3 family member 3	family-967	BCLAF1,THRAP3,CXorf23	BCLAF1	THRAP3[39,38],CXorf23[14,20]	711	194	517	1	1	308	403	1	1	140	571	1	1
Q9Y2W1	THRAP3	Thyroid hormone receptor-associated protein 3 (BCLAF1 and THRAP3 family member 2) (Thyroid hormone receptor-associated protein complex 150 kDa component) (Trap150)	family-967	BCLAF1,THRAP3,CXorf23	BCLAF1	THRAP3[39,38],CXorf23[14,20]	955	16	939	1	1	303	652	1	1	20	935	1	1
Q9UIF8	BAZ2B	Bromodomain adjacent to zinc finger domain protein 2B (hWALp4)	family-984	BAZ2A,BAZ2B	BAZ2A	BAZ2B[34,30]	2168	718	1450	1	1	1000	1168	1	1	595	1573	1	1
Q9UIF9	BAZ2A	Bromodomain adjacent to zinc finger domain protein 2A (Transcription termination factor I-interacting protein 5) (TTF-I-interacting protein 5) (Tip5) (hWALp3)	family-984	BAZ2A,BAZ2B	BAZ2A	BAZ2B[34,30]	1905	713	1192	1	1	827	1078	1	1	604	1301	1	1
P25311	AZGP1	Zinc-alpha-2-glycoprotein (Zn-alpha-2-GP) (Zn-alpha-2-glycoprotein)	family-232	AZGP1,HLA-F,HLA-C,HLA-E,HLA-B,HLA-G,HLA-A,MR1,FCGRT,HFE	AZGP1	HLA-F[36,24],HLA-C[37,30],HLA-E[34,28],HLA-B[39,32],HLA-G[37,33],HLA-A[38,31],MR1[34,30],FCGRT[27,22],HFE[36,31]	298	287	11	0	0	223	75	0	0	238	60	0	0
Q13825	AUH	Methylglutaconyl-CoA hydratase, mitochondrial (EC 4.2.1.18) (AU-specific RNA-binding enoyl-CoA hydratase) (AU-binding protein/enoyl-CoA hydratase) (Itaconyl-CoA hydratase) (EC 4.2.1.56)	family-454	AUH,ECHDC3,ECHDC2,ECHS1,ECH1	AUH	ECHDC3[22,25],ECHDC2[46,53],ECHS1[26,31],ECH1[24,24]	339	284	55	1	0	169	170	1	1	252	87	0	0
Q99700	ATXN2	Ataxin-2 (Spinocerebellar ataxia type 2 protein) (Trinucleotide repeat-containing gene 13 protein)	family-581	ATXN2,ATXN2L	ATXN2	ATXN2L[32,38]	1313	119	1194	1	1	304	1009	1	1	89	1224	1	1
Q8WWM7	ATXN2L	Ataxin-2-like protein (Ataxin-2 domain protein) (Ataxin-2-related protein)	family-581	ATXN2,ATXN2L	ATXN2	ATXN2L[32,38]	1075	146	929	1	1	236	839	1	1	112	963	1	1
P54253	ATXN1	Ataxin-1 (Spinocerebellar ataxia type 1 protein)	family-397	ATXN1,ATXN1L	ATXN1	ATXN1L[28,33]	815	250	565	1	1	217	598	1	1	189	626	1	1
P0C7T5	ATXN1L	Ataxin-1-like (Brother of ataxin-1) (Brother of ATXN1)	family-397	ATXN1,ATXN1L	ATXN1	ATXN1L[28,33]	689	209	480	1	1	227	462	1	1	178	511	1	1
Q96DI7	SNRNP40	U5 small nuclear ribonucleoprotein 40 kDa protein (U5 snRNP 40 kDa protein) (U5-40K) (38 kDa-splicing factor) (Prp8-binding protein) (hPRP8BP) (U5 snRNP-specific 40 kDa protein) (WD repeat-containing protein 57)	family-70	ATG16L1,WDR38,DAW1,WDR5,WDR5B,ATG16L2,SNRNP40,WDR83	ATG16L1	WDR38[11,22],DAW1[14,20],WDR5[12,22],WDR5B[13,24],ATG16L2[39,38],SNRNP40[16,27],WDR83[10,19]	357	301	56	1	1	255	102	1	1	269	88	1	1
P61964	WDR5	WD repeat-containing protein 5 (BMP2-induced 3-kb gene protein)	family-70	ATG16L1,WDR38,DAW1,WDR5,WDR5B,ATG16L2,SNRNP40,WDR83	ATG16L1	WDR38[11,22],DAW1[14,20],WDR5[12,22],WDR5B[13,24],ATG16L2[39,38],SNRNP40[16,27],WDR83[10,19]	334	293	41	1	0	305	29	0	0	269	65	1	1
Q9BRX9	WDR83	WD repeat domain-containing protein 83 (Mitogen-activated protein kinase organizer 1) (MAPK organizer 1)	family-70	ATG16L1,WDR38,DAW1,WDR5,WDR5B,ATG16L2,SNRNP40,WDR83	ATG16L1	WDR38[11,22],DAW1[14,20],WDR5[12,22],WDR5B[13,24],ATG16L2[39,38],SNRNP40[16,27],WDR83[10,19]	315	239	76	0	0	239	76	0	0	232	83	0	0
Q9NR48	ASH1L	Histone-lysine N-methyltransferase ASH1L (EC 2.1.1.359) (EC 2.1.1.367) (ASH1-like protein) (huASH1) (Absent small and homeotic disks protein 1 homolog) (Lysine N-methyltransferase 2H)	family-123	ASH1L,SUV39H1,SUV39H2,SETBP1,WHSC1,WHSC1L1	ASH1L	SUV39H1[3,21],SUV39H2[3,20],SETBP1[11,20],WHSC1[10,21],WHSC1L1[10,21]	2969	781	2188	1	1	1417	1552	1	1	772	2197	1	1
O75643	SNRNP200	U5 small nuclear ribonucleoprotein 200 kDa helicase (EC 3.6.4.13) (Activating signal cointegrator 1 complex subunit 3-like 1) (BRR2 homolog) (U5 snRNP-specific 200 kDa protein) (U5-200KD)	family-247	ASCC3,SNRNP200	ASCC3	SNRNP200[39,40]	2136	1806	330	1	1	1580	556	1	1	1706	430	1	1
Q9Y2K5	R3HDM2	R3H domain-containing protein 2	family-612	ARPP21,R3HDM2,R3HDM1	ARPP21	R3HDM2[41,34],R3HDM1[46,34]	976	176	800	1	1	280	696	1	1	151	825	1	1
Q15032	R3HDM1	R3H domain-containing protein 1	family-612	ARPP21,R3HDM2,R3HDM1	ARPP21	R3HDM2[41,34],R3HDM1[46,34]	1099	180	919	1	1	350	749	1	1	137	962	1	1
P27695	APEX1	DNA-(apurinic or apyrimidinic site) endonuclease (EC 3.1.-.-) (APEX nuclease) (APEN) (Apurinic-apyrimidinic endonuclease 1) (AP endonuclease 1) (APE-1) (REF-1) (Redox factor-1) [Cleaved into: DNA-(apurinic or apyrimidinic site) endonuclease, mitochondrial]	family-752	APEX1,APEX2	APEX1	APEX2[23,14]	318	218	100	1	1	210	108	1	0	197	121	1	1
Q8IWZ3	ANKHD1	Ankyrin repeat and KH domain-containing protein 1 (HIV-1 Vpr-binding ankyrin repeat protein) (Multiple ankyrin repeats single KH domain) (hMASK)	family-50	ANKHD1,ANKRD17	ANKHD1	ANKRD17[60,60]	2542	1182	1360	1	1	1220	1322	1	1	919	1623	1	1
O75179	ANKRD17	Ankyrin repeat domain-containing protein 17 (Gene trap ankyrin repeat protein) (Serologically defined breast cancer antigen NY-BR-16)	family-50	ANKHD1,ANKRD17	ANKHD1	ANKRD17[60,60]	2603	1089	1514	1	1	949	1654	1	1	817	1786	1	1
Q96LI5	CNOT6L	CCR4-NOT transcription complex subunit 6-like (EC 3.1.13.4) (Carbon catabolite repressor protein 4 homolog B)	family-892	ANGEL1,ANGEL2,CCRN4L,CNOT6,CNOT6L,PDE12	ANGEL1	ANGEL2[33,41],CCRN4L[16,25],CNOT6[17,21],CNOT6L[17,21],PDE12[17,19]	555	494	61	0	0	455	100	0	0	458	97	0	0
Q9ULM6	CNOT6	CCR4-NOT transcription complex subunit 6 (EC 3.1.13.4) (CCR4 carbon catabolite repression 4-like) (Carbon catabolite repressor protein 4 homolog) (Cytoplasmic deadenylase)	family-892	ANGEL1,ANGEL2,CCRN4L,CNOT6,CNOT6L,PDE12	ANGEL1	ANGEL2[33,41],CCRN4L[16,25],CNOT6[17,21],CNOT6L[17,21],PDE12[17,19]	557	525	32	1	0	448	109	0	0	427	130	1	0
Q6L8Q7	PDE12	2',5'-phosphodiesterase 12 (2'-PDE) (2-PDE) (EC 3.1.4.-) (Mitochondrial deadenylase) (EC 3.1.13.4)	family-892	ANGEL1,ANGEL2,CCRN4L,CNOT6,CNOT6L,PDE12	ANGEL1	ANGEL2[33,41],CCRN4L[16,25],CNOT6[17,21],CNOT6L[17,21],PDE12[17,19]	609	424	185	1	1	449	160	1	0	386	223	1	1
Q5VTE6	ANGEL2	Protein angel homolog 2	family-892	ANGEL1,ANGEL2,CCRN4L,CNOT6,CNOT6L,PDE12	ANGEL1	ANGEL2[33,41],CCRN4L[16,25],CNOT6[17,21],CNOT6L[17,21],PDE12[17,19]	544	465	79	1	0	486	58	0	0	423	121	0	0
Q9UNK9	ANGEL1	Protein angel homolog 1	family-892	ANGEL1,ANGEL2,CCRN4L,CNOT6,CNOT6L,PDE12	ANGEL1	ANGEL2[33,41],CCRN4L[16,25],CNOT6[17,21],CNOT6L[17,21],PDE12[17,19]	670	502	168	1	1	460	210	1	1	498	172	1	1
Q9UK39	CCRN4L	Nocturnin (EC 3.1.3.-) (Carbon catabolite repression 4-like protein)	family-892	ANGEL1,ANGEL2,CCRN4L,CNOT6,CNOT6L,PDE12	ANGEL1	ANGEL2[33,41],CCRN4L[16,25],CNOT6[17,21],CNOT6L[17,21],PDE12[17,19]	431	287	144	1	1	301	130	1	1	278	153	1	1
P10153	RNASE2	Non-secretory ribonuclease (EC 4.6.1.18) (Eosinophil-derived neurotoxin) (RNase UpI-2) (Ribonuclease 2) (RNase 2) (Ribonuclease US)	family-443	ANG,RNASE7,RNASE6,RNASE8,RNASE3,RNASE4,RNASE1,RNASE2	ANG	RNASE7[31,29],RNASE6[28,27],RNASE8[28,27],RNASE3[29,27],RNASE4[41,41],RNASE1[37,35],RNASE2[27,24]	161	140	21	0	0	135	26	0	0	106	55	0	0
P12724	RNASE3	Eosinophil cationic protein (ECP) (EC 3.1.27.-) (Ribonuclease 3) (RNase 3)	family-443	ANG,RNASE7,RNASE6,RNASE8,RNASE3,RNASE4,RNASE1,RNASE2	ANG	RNASE7[31,29],RNASE6[28,27],RNASE8[28,27],RNASE3[29,27],RNASE4[41,41],RNASE1[37,35],RNASE2[27,24]	160	144	16	0	0	149	11	0	0	139	21	0	0
P07998	RNASE1	Ribonuclease pancreatic (EC 4.6.1.18) (HP-RNase) (RIB-1) (RNase UpI-1) (Ribonuclease 1) (RNase 1) (Ribonuclease A) (RNase A)	family-443	ANG,RNASE7,RNASE6,RNASE8,RNASE3,RNASE4,RNASE1,RNASE2	ANG	RNASE7[31,29],RNASE6[28,27],RNASE8[28,27],RNASE3[29,27],RNASE4[41,41],RNASE1[37,35],RNASE2[27,24]	156	112	44	1	0	104	52	1	0	83	73	1	1
Q9H1E1	RNASE7	Ribonuclease 7 (RNase 7) (EC 3.1.27.-) (Skin-derived antimicrobial protein 2) (SAP-2)	family-443	ANG,RNASE7,RNASE6,RNASE8,RNASE3,RNASE4,RNASE1,RNASE2	ANG	RNASE7[31,29],RNASE6[28,27],RNASE8[28,27],RNASE3[29,27],RNASE4[41,41],RNASE1[37,35],RNASE2[27,24]	156	67	89	1	1	126	30	0	0	37	119	1	1
Q93091	RNASE6	Ribonuclease K6 (RNase K6) (EC 3.1.27.-)	family-443	ANG,RNASE7,RNASE6,RNASE8,RNASE3,RNASE4,RNASE1,RNASE2	ANG	RNASE7[31,29],RNASE6[28,27],RNASE8[28,27],RNASE3[29,27],RNASE4[41,41],RNASE1[37,35],RNASE2[27,24]	150	150	0	0	0	146	4	0	0	128	22	0	0
P34096	RNASE4	Ribonuclease 4 (RNase 4) (EC 3.1.27.-)	family-443	ANG,RNASE7,RNASE6,RNASE8,RNASE3,RNASE4,RNASE1,RNASE2	ANG	RNASE7[31,29],RNASE6[28,27],RNASE8[28,27],RNASE3[29,27],RNASE4[41,41],RNASE1[37,35],RNASE2[27,24]	147	138	9	0	0	118	29	0	0	119	28	0	0
Q8TDE3	RNASE8	Ribonuclease 8 (RNase 8) (EC 3.1.27.-)	family-443	ANG,RNASE7,RNASE6,RNASE8,RNASE3,RNASE4,RNASE1,RNASE2	ANG	RNASE7[31,29],RNASE6[28,27],RNASE8[28,27],RNASE3[29,27],RNASE4[41,41],RNASE1[37,35],RNASE2[27,24]	154	105	49	1	0	131	23	0	0	86	68	1	0
P03950	ANG	Angiogenin (EC 3.1.27.-) (Ribonuclease 5) (RNase 5)	family-443	ANG,RNASE7,RNASE6,RNASE8,RNASE3,RNASE4,RNASE1,RNASE2	ANG	RNASE7[31,29],RNASE6[28,27],RNASE8[28,27],RNASE3[29,27],RNASE4[41,41],RNASE1[37,35],RNASE2[27,24]	147	109	38	1	0	118	29	0	0	86	61	1	0
Q96BT7	ALKBH8	Alkylated DNA repair protein alkB homolog 8 (Probable alpha-ketoglutarate-dependent dioxygenase ABH8) (S-adenosyl-L-methionine-dependent tRNA methyltransferase ABH8) (tRNA (carboxymethyluridine(34)-5-O)-methyltransferase ABH8) (EC 2.1.1.229)	family-1005	ALKBH8,KIAA1456	ALKBH8	KIAA1456[17,25]	664	470	194	1	1	472	192	1	0	436	228	1	1
Q5BKZ1	ZNF326	DBIRD complex subunit ZNF326 (Zinc finger protein 326) (Zinc finger protein interacting with mRNPs and DBC1)	family-1044	AKAP8,ZNF326,AKAP8L	AKAP8	ZNF326[21,25],AKAP8L[28,30]	582	92	490	1	1	343	239	1	1	88	494	1	1
Q9ULX6	AKAP8L	A-kinase anchor protein 8-like (AKAP8-like protein) (Helicase A-binding protein 95) (HAP95) (Homologous to AKAP95 protein) (HA95) (Neighbor of A-kinase-anchoring protein 95) (Neighbor of AKAP95)	family-1044	AKAP8,ZNF326,AKAP8L	AKAP8	ZNF326[21,25],AKAP8L[28,30]	646	170	476	1	1	312	334	1	1	94	552	1	1
O43823	AKAP8	A-kinase anchor protein 8 (AKAP-8) (A-kinase anchor protein 95 kDa) (AKAP 95)	family-1044	AKAP8,ZNF326,AKAP8L	AKAP8	ZNF326[21,25],AKAP8L[28,30]	692	129	563	1	1	276	416	1	1	94	598	1	1
Q8N1W1	ARHGEF28	Rho guanine nucleotide exchange factor 28 (190 kDa guanine nucleotide exchange factor) (p190-RhoGEF) (p190RhoGEF) (Rho guanine nucleotide exchange factor)	family-823	AKAP13,ARHGEF2,ARHGEF18,ARHGEF28	AKAP13	ARHGEF2[13,38],ARHGEF18[14,33],ARHGEF28[19,31]	1705	822	883	1	1	913	792	1	1	718	987	1	1
Q8IUX4	APOBEC3F	DNA dC->dU-editing enzyme APOBEC-3F (EC 3.5.4.38) (Apolipoprotein B mRNA-editing enzyme catalytic polypeptide-like 3F) (A3F)	family-152	AICDA,APOBEC2,APOBEC3D,APOBEC3F,APOBEC1,APOBEC3C,APOBEC3B,APOBEC3H,APOBEC3G,APOBEC3A	AICDA	APOBEC2[29,26],APOBEC3D[36,18],APOBEC3F[38,20],APOBEC1[28,23],APOBEC3C[39,41],APOBEC3B[39,20],APOBEC3H[33,33],APOBEC3G[40,21],APOBEC3A[39,39]	373	373	0	0	0	333	40	0	0	341	32	0	0
Q6NTF7	APOBEC3H	DNA dC->dU-editing enzyme APOBEC-3H (EC 3.5.4.38) (APOBEC-related protein 10) (ARP-10) (Apolipoprotein B mRNA-editing enzyme catalytic polypeptide-like 3H) (A3H)	family-152	AICDA,APOBEC2,APOBEC3D,APOBEC3F,APOBEC1,APOBEC3C,APOBEC3B,APOBEC3H,APOBEC3G,APOBEC3A	AICDA	APOBEC2[29,26],APOBEC3D[36,18],APOBEC3F[38,20],APOBEC1[28,23],APOBEC3C[39,41],APOBEC3B[39,20],APOBEC3H[33,33],APOBEC3G[40,21],APOBEC3A[39,39]	200	193	7	0	0	153	47	0	0	156	44	0	0
P41238	APOBEC1	C->U-editing enzyme APOBEC-1 (EC 3.5.4.36) (Apolipoprotein B mRNA-editing enzyme 1) (HEPR) (mRNA(cytosine(6666)) deaminase 1)	family-152	AICDA,APOBEC2,APOBEC3D,APOBEC3F,APOBEC1,APOBEC3C,APOBEC3B,APOBEC3H,APOBEC3G,APOBEC3A	AICDA	APOBEC2[29,26],APOBEC3D[36,18],APOBEC3F[38,20],APOBEC1[28,23],APOBEC3C[39,41],APOBEC3B[39,20],APOBEC3H[33,33],APOBEC3G[40,21],APOBEC3A[39,39]	236	218	18	0	0	213	23	0	0	200	36	0	0
Q9HC16	APOBEC3G	DNA dC->dU-editing enzyme APOBEC-3G (EC 3.5.4.-) (APOBEC-related cytidine deaminase) (APOBEC-related protein) (ARCD) (APOBEC-related protein 9) (ARP-9) (CEM-15) (CEM15) (Deoxycytidine deaminase) (A3G)	family-152	AICDA,APOBEC2,APOBEC3D,APOBEC3F,APOBEC1,APOBEC3C,APOBEC3B,APOBEC3H,APOBEC3G,APOBEC3A	AICDA	APOBEC2[29,26],APOBEC3D[36,18],APOBEC3F[38,20],APOBEC1[28,23],APOBEC3C[39,41],APOBEC3B[39,20],APOBEC3H[33,33],APOBEC3G[40,21],APOBEC3A[39,39]	384	378	6	0	0	353	31	0	0	345	39	0	0
Q9Y235	APOBEC2	C->U-editing enzyme APOBEC-2 (EC 3.5.4.36) (mRNA(cytosine(6666)) deaminase 2)	family-152	AICDA,APOBEC2,APOBEC3D,APOBEC3F,APOBEC1,APOBEC3C,APOBEC3B,APOBEC3H,APOBEC3G,APOBEC3A	AICDA	APOBEC2[29,26],APOBEC3D[36,18],APOBEC3F[38,20],APOBEC1[28,23],APOBEC3C[39,41],APOBEC3B[39,20],APOBEC3H[33,33],APOBEC3G[40,21],APOBEC3A[39,39]	224	181	43	1	0	163	61	1	0	159	65	1	0
Q9HCK5	AGO4	Protein argonaute-4 (Argonaute4) (hAgo4) (Argonaute RISC catalytic component 4) (Eukaryotic translation initiation factor 2C 4) (eIF-2C 4) (eIF2C 4)	family-516	AGO1,AGO2,AGO3,AGO4	AGO1	AGO2[82,82],AGO3[85,84],AGO4[84,83]	861	773	88	0	0	621	240	0	0	698	163	0	0
Q9UKV8	AGO2	Protein argonaute-2 (Argonaute2) (hAgo2) (EC 3.1.26.n2) (Argonaute RISC catalytic component 2) (Eukaryotic translation initiation factor 2C 2) (eIF-2C 2) (eIF2C 2) (PAZ Piwi domain protein) (PPD) (Protein slicer)	family-516	AGO1,AGO2,AGO3,AGO4	AGO1	AGO2[82,82],AGO3[85,84],AGO4[84,83]	859	755	104	1	0	699	160	0	0	710	149	1	0
Q9UL18	AGO1	Protein argonaute-1 (Argonaute1) (hAgo1) (Argonaute RISC catalytic component 1) (Eukaryotic translation initiation factor 2C 1) (eIF-2C 1) (eIF2C 1) (Putative RNA-binding protein Q99)	family-516	AGO1,AGO2,AGO3,AGO4	AGO1	AGO2[82,82],AGO3[85,84],AGO4[84,83]	857	815	42	0	0	662	195	0	0	760	97	0	0
Q9H9G7	AGO3	Protein argonaute-3 (Argonaute3) (hAgo3) (EC 3.1.26.n2) (Argonaute RISC catalytic component 3) (Eukaryotic translation initiation factor 2C 3) (eIF-2C 3) (eIF2C 3)	family-516	AGO1,AGO2,AGO3,AGO4	AGO1	AGO2[82,82],AGO3[85,84],AGO4[84,83]	860	822	38	0	0	654	206	0	0	745	115	0	0
P52594	AGFG1	Arf-GAP domain and FG repeat-containing protein 1 (HIV-1 Rev-binding protein) (Nucleoporin-like protein RIP) (Rev-interacting protein) (Rev/Rex activation domain-binding protein)	family-847	AGFG1,AGFG2	AGFG1	AGFG2[36,44]	562	200	362	1	1	375	187	1	0	72	490	1	1
P51816	AFF2	AF4/FMR2 family member 2 (Fragile X E mental retardation syndrome protein) (Fragile X mental retardation 2 protein) (FMR2P) (Protein FMR-2) (Protein Ox19)	family-333	AFF1,AFF4,AFF2,AFF3	AFF1	AFF4[38,39],AFF2[31,29],AFF3[31,30]	1311	340	971	1	1	598	713	1	1	246	1065	1	1
P51826	AFF3	AF4/FMR2 family member 3 (Lymphoid nuclear protein related to AF4) (Protein LAF-4)	family-333	AFF1,AFF4,AFF2,AFF3	AFF1	AFF4[38,39],AFF2[31,29],AFF3[31,30]	1226	289	937	1	1	416	810	1	1	196	1030	1	1
P51825	AFF1	AF4/FMR2 family member 1 (ALL1-fused gene from chromosome 4 protein) (Protein AF-4) (Protein FEL) (Proto-oncogene AF4)	family-333	AFF1,AFF4,AFF2,AFF3	AFF1	AFF4[38,39],AFF2[31,29],AFF3[31,30]	1210	173	1037	1	1	347	863	1	1	148	1062	1	1
Q9UHB7	AFF4	AF4/FMR2 family member 4 (ALL1-fused gene from chromosome 5q31 protein) (Protein AF-5q31) (Major CDK9 elongation factor-associated protein)	family-333	AFF1,AFF4,AFF2,AFF3	AFF1	AFF4[38,39],AFF2[31,29],AFF3[31,30]	1163	185	978	1	1	383	780	1	1	137	1026	1	1
Q9GZR2	REXO4	RNA exonuclease 4 (EC 3.1.-.-) (Exonuclease XPMC2) (Prevents mitotic catastrophe 2 protein homolog) (hPMC2)	family-814	AEN,ISG20L2,ISG20,REXO4	AEN	ISG20L2[38,35],ISG20[29,52],REXO4[25,19]	422	185	237	1	1	148	274	1	1	119	303	1	1
Q8WTP8	AEN	Apoptosis-enhancing nuclease (EC 3.1.-.-) (Interferon-stimulated 20 kDa exonuclease-like 1)	family-814	AEN,ISG20L2,ISG20,REXO4	AEN	ISG20L2[38,35],ISG20[29,52],REXO4[25,19]	325	150	175	1	1	177	148	0	0	140	185	1	1
Q9H9L3	ISG20L2	Interferon-stimulated 20 kDa exonuclease-like 2 (EC 3.1.-.-)	family-814	AEN,ISG20L2,ISG20,REXO4	AEN	ISG20L2[38,35],ISG20[29,52],REXO4[25,19]	353	127	226	1	1	209	144	1	0	118	235	1	1
Q96AZ6	ISG20	Interferon-stimulated gene 20 kDa protein (EC 3.1.13.1) (Estrogen-regulated transcript 45 protein) (Promyelocytic leukemia nuclear body-associated protein ISG20)	family-814	AEN,ISG20L2,ISG20,REXO4	AEN	ISG20L2[38,35],ISG20[29,52],REXO4[25,19]	181	122	59	1	0	110	71	0	0	145	36	0	0
P78563	ADARB1	Double-stranded RNA-specific editase 1 (EC 3.5.4.37) (RNA-editing deaminase 1) (RNA-editing enzyme 1) (dsRNA adenosine deaminase)	family-289	ADAD1,ADAD2,ADAR,ADAT1,ADARB1,ADARB2	ADAD1	ADAD2[28,24],ADAR[24,11],ADAT1[18,21],ADARB1[25,19],ADARB2[24,19]	741	513	228	1	1	485	256	1	1	407	334	1	1
Q9NS39	ADARB2	Double-stranded RNA-specific editase B2 (EC 3.5.-.-) (RNA-dependent adenosine deaminase 3) (RNA-editing deaminase 2) (RNA-editing enzyme 2) (dsRNA adenosine deaminase B2)	family-289	ADAD1,ADAD2,ADAR,ADAT1,ADARB1,ADARB2	ADAD1	ADAD2[28,24],ADAR[24,11],ADAT1[18,21],ADARB1[25,19],ADARB2[24,19]	739	446	293	1	1	473	266	1	1	383	356	1	1
Q8NCV1	ADAD2	Adenosine deaminase domain-containing protein 2 (Testis nuclear RNA-binding protein-like)	family-289	ADAD1,ADAD2,ADAR,ADAT1,ADARB1,ADARB2	ADAD1	ADAD2[28,24],ADAR[24,11],ADAT1[18,21],ADARB1[25,19],ADARB2[24,19]	583	369	214	1	1	342	241	1	1	329	254	1	1
Q96M93	ADAD1	Adenosine deaminase domain-containing protein 1 (Testis nuclear RNA-binding protein)	family-289	ADAD1,ADAD2,ADAR,ADAT1,ADARB1,ADARB2	ADAD1	ADAD2[28,24],ADAR[24,11],ADAT1[18,21],ADARB1[25,19],ADARB2[24,19]	576	452	124	1	1	493	83	1	0	362	214	1	1
P55265	ADAR	Double-stranded RNA-specific adenosine deaminase (DRADA) (EC 3.5.4.37) (136 kDa double-stranded RNA-binding protein) (p136) (Interferon-inducible protein 4) (IFI-4) (K88DSRBP)	family-289	ADAD1,ADAD2,ADAR,ADAT1,ADARB1,ADARB2	ADAD1	ADAD2[28,24],ADAR[24,11],ADAT1[18,21],ADARB1[25,19],ADARB2[24,19]	1226	653	573	1	1	827	399	1	0	562	664	1	1
Q9BUB4	ADAT1	tRNA-specific adenosine deaminase 1 (hADAT1) (EC 3.5.4.34) (tRNA-specific adenosine-37 deaminase)	family-289	ADAD1,ADAD2,ADAR,ADAT1,ADARB1,ADARB2	ADAD1	ADAD2[28,24],ADAR[24,11],ADAT1[18,21],ADARB1[25,19],ADARB2[24,19]	502	388	114	1	1	418	84	1	0	316	186	1	1
P21399	ACO1	Cytoplasmic aconitate hydratase (Aconitase) (EC 4.2.1.3) (Citrate hydro-lyase) (Ferritin repressor protein) (Iron regulatory protein 1) (IRP1) (Iron-responsive element-binding protein 1) (IRE-BP 1)	family-417	ACO1,IREB2	ACO1	IREB2[61,56]	889	834	55	1	0	733	156	1	0	770	119	0	0
P48200	IREB2	Iron-responsive element-binding protein 2 (IRE-BP 2) (Iron regulatory protein 2) (IRP2)	family-417	ACO1,IREB2	ACO1	IREB2[61,56]	963	879	84	1	1	764	199	1	0	761	202	1	1
Q8NE71	ABCF1	ATP-binding cassette sub-family F member 1 (ATP-binding cassette 50) (TNF-alpha-stimulated ABC protein)	family-653	ABCF1,ABCF3	ABCF1	ABCF3[30,36]	845	389	456	1	1	431	414	1	1	355	490	1	1
Q9BTE6	PTGES3L-AARSD1	Alanyl-tRNA editing protein Aarsd1 (Alanyl-tRNA synthetase domain-containing protein 1)	family-527	AARSD1,PTGES3L-AARSD1	AARSD1	PTGES3L-AARSD1[93,66]	412	275	137	1	1	280	132	1	1	270	142	1	1
NULL	NULL	NULL	family-527	AARSD1,PTGES3L-AARSD1	AARSD1	PTGES3L-AARSD1[93,66]	NULL	NULL	NULL	NULL	NULL	NULL	NULL	NULL	NULL	NULL	NULL	NULL	NULL
Q5JTZ9	AARS2	Alanine--tRNA ligase, mitochondrial (EC 6.1.1.7) (Alanyl-tRNA synthetase) (AlaRS)	family-586	AARS,AARS2	AARS	AARS2[45,44]	985	688	297	1	1	662	323	1	1	691	294	1	1
P49588	AARS	Alanine--tRNA ligase, cytoplasmic (EC 6.1.1.7) (Alanyl-tRNA synthetase) (AlaRS) (Renal carcinoma antigen NY-REN-42)	family-586	AARS,AARS2	AARS	AARS2[45,44]	968	890	78	1	0	742	226	0	0	730	238	1	0
Q9GZS3	WDR61	WD repeat-containing protein 61 (Meiotic recombination REC14 protein homolog) (SKI8 homolog) (Ski8) [Cleaved into: WD repeat-containing protein 61, N-terminally processed]	family-935	AAMP,WDR61	AAMP	WDR61[17,24]	305	305	0	0	0	296	9	0	0	266	39	0	0
A0AV96	RBM47	RNA-binding protein 47 (RNA-binding motif protein 47)	family-347	A1CF,RBM47,DND1,RBM46,SYNCRIP,HNRNPR	A1CF	RBM47[46,46],DND1[19,32],RBM46[44,49],SYNCRIP[31,30],HNRNPR[32,30]	593	439	154	1	1	329	264	1	1	379	214	1	1
Q9NQ94	A1CF	APOBEC1 complementation factor (APOBEC1-stimulating protein)	family-347	A1CF,RBM47,DND1,RBM46,SYNCRIP,HNRNPR	A1CF	RBM47[46,46],DND1[19,32],RBM46[44,49],SYNCRIP[31,30],HNRNPR[32,30]	594	553	41	1	0	362	232	1	1	489	105	0	0
O60506	SYNCRIP	Heterogeneous nuclear ribonucleoprotein Q (hnRNP Q) (Glycine- and tyrosine-rich RNA-binding protein) (GRY-RBP) (NS1-associated protein 1) (Synaptotagmin-binding, cytoplasmic RNA-interacting protein)	family-347	A1CF,RBM47,DND1,RBM46,SYNCRIP,HNRNPR	A1CF	RBM47[46,46],DND1[19,32],RBM46[44,49],SYNCRIP[31,30],HNRNPR[32,30]	623	298	325	1	1	355	268	1	1	283	340	1	1
O43390	HNRNPR	Heterogeneous nuclear ribonucleoprotein R (hnRNP R)	family-347	A1CF,RBM47,DND1,RBM46,SYNCRIP,HNRNPR	A1CF	RBM47[46,46],DND1[19,32],RBM46[44,49],SYNCRIP[31,30],HNRNPR[32,30]	633	287	346	1	1	342	291	1	1	261	372	1	1
Q8TBY0	RBM46	Probable RNA-binding protein 46 (Cancer/testis antigen 68) (CT68) (RNA-binding motif protein 46)	family-347	A1CF,RBM47,DND1,RBM46,SYNCRIP,HNRNPR	A1CF	RBM47[46,46],DND1[19,32],RBM46[44,49],SYNCRIP[31,30],HNRNPR[32,30]	533	432	101	1	0	426	107	1	0	369	164	1	0
Q8IYX4	DND1	Dead end protein homolog 1 (RNA-binding motif, single-stranded-interacting protein 4)	family-347	A1CF,RBM47,DND1,RBM46,SYNCRIP,HNRNPR	A1CF	RBM47[46,46],DND1[19,32],RBM46[44,49],SYNCRIP[31,30],HNRNPR[32,30]	353	247	106	1	1	259	94	1	0	213	140	1	1
