# Supplementary material for: Phase separation driven by interchangeable properties in the intrinsically disordered regions of protein paralogs
Source: Commun Biol. 2022 Apr 29;5:400. doi: 10.1038/s42003-022-03354-4 (PMC9054762; doi:10.1038/s42003-022-03354-4)
Supplement: Supplementary file 6 — Supplementary Data 3 [file 42003_2022_3354_MOESM6_ESM.xlsx]

## Sheet: FRAP_msi1_pH55
#Average	#1	#2	#3	#4	#5	#6	#7	#8	#9	#1	#2	#3	#4	#5	#6	#7	#8	#9	#1	#2	#3	#1	#2	#3	#4	#1	#2	#3	#4	#5	#6	#1	#2	#3	#4	#5
-1	96.3511	98.2578	98.6189	97.1236	98.1975	98.586	97.411	97.0348	95.6306	99.7318	99.2731	98.6499	98.331	99.3372	98.9649	100.584	99.6411	98.4998	98.7312	98.571	97.7908	96.7618	99.5238	133.699	102.072	97.8098	97.4605	97.6154	97.1441	97.8893	97.1838	95.9921	94.9262	95.5453	96.5879	95.2492
-1	97.814	100.007	100.132	99.3276	100.075	99.1313	99.1834	98.8011	98.3472	100.379	99.2682	98.9283	98.9659	99.0202	98.9422	101.116	100.3	100.258	98.7703	98.9791	98.0425	100.239	100.39	116.922	100.393	98.9033	98.8659	99.163	97.7161	98.6873	98.8898	96.2747	94.7365	95.9204	96.4129	96.4211
-1	98.9321	99.8107	100.103	100.49	101.497	99.7863	99.5491	99.4242	98.7476	100.375	99.7879	98.8909	99.6913	100.6	98.9203	101.138	101.21	99.6858	98.8342	98.5972	98.4594	99.3784	99.6256	132.756	99.8249	100.102	99.7803	99.5733	99.9275	100.705	99.9315	97.7584	96.503	97.4989	98.4505	97.3398
-1	98.4563	100.015	99.2488	98.6168	99.5318	98.428	98.1543	98.5199	98.6026	100.858	99.9546	99.808	100.502	100.294	100.066	100.665	100.675	100.74	99.3131	99.5497	98.8647	98.6087	99.7885	115.216	99.8837	99.5852	98.8565	98.8405	98.4074	99.3564	98.796	99.6062	96.9589	98.0744	99.283	97.5978
-1	99.4434	100.236	100.016	99.398	100.33	99.8447	99.8499	99.4843	99.6238	98.8335	98.6087	98.2539	99.3278	99.1364	98.7074	99.5397	99.0639	99.3878	99.4693	99.6199	98.8004	99.708	100.048	135.442	100.054	99.9407	99.3632	99.4393	99.5648	99.6776	99.4342	98.4931	99.1499	98.2933	98.9968	99.0195
-1	100	100	100	100	100	100	100	100	100	100	100	100	100	100	100	100	100	100	100	100	100	100	100	100	100	100	100	100	100	100	100	100	100	100	100	100
0	0	0	0	0	0	0	0	0	0	0	0	0	0	0	0	0	0	0	0	0	0	0	0	0	0	0	0	0	0	0	0	0	0	0	0	0
1.449	2.64199	2.59824	2.1387	1.70851	2.06059	3.3764	2.85807	3.06755	3.52026	1.21571	1.04593	0.510639	0.780696	0.793262	1.15546	0.233865	1.31421	1.14144	1.31302	1.6286	1.29036	1.51783	1.10134	0.61866	1.23943	4.18743	4.07824	4.5075	4.35792	4.30671	4.20528	3.38935	4.17146	3.73619	3.04384	3.4064
2.46	4.48199	4.79216	3.74391	4.21208	4.06614	5.41199	4.51949	5.03867	5.77644	1.94314	2.3569	1.75759	1.543	1.43826	1.85648	0.314741	1.89031	2.61793	2.20068	2.74193	2.20625	2.85255	2.08603	1.88302	2.30839	7.02718	6.72554	7.30079	6.3745	6.59876	6.94133	5.03818	6.47391	5.5647	4.46191	6.23934
3.357	5.54331	5.49813	4.07207	5.0147	4.58337	6.76817	6.13398	6.20864	6.0443	3.29625	3.90621	3.08902	2.57169	2.51412	3.40411	1.13091	3.15905	3.8258	2.83318	3.51225	2.83393	3.72768	2.51942	2.21378	2.77837	8.77391	8.46734	9.1695	7.88817	8.32196	8.94588	7.78852	10.6135	8.75399	7.5993	9.08076
4.349	7.3518	7.49547	5.55857	5.31487	6.02998	8.88614	7.39935	8.00071	8.96613	3.43925	4.42305	3.07044	2.86683	2.34959	4.04454	1.09721	4.25443	4.67826	3.5265	4.41121	3.73867	4.98529	3.57072	2.49546	4.15361	11.3911	11.0074	11.7248	9.95298	10.9398	11.0157	9.55263	12.3437	10.5839	8.72814	10.283
5.352	8.56426	7.83727	6.4922	7.44477	6.97905	10.0112	8.88535	9.02166	10.4319	4.56804	5.56211	4.36771	3.70485	3.9075	5.27069	1.52181	5.45083	6.24715	4.14729	5.08716	4.20734	5.90994	4.23767	2.46778	4.78737	12.6437	12.1596	13.2633	11.3175	12.4328	12.0527	10.8803	14.183	11.7933	10.0828	12.1597
6.35	9.97827	9.95934	7.82557	8.69793	8.44101	11.7061	10.6221	10.473	12.0745	5.02936	5.8947	4.88049	3.94051	3.71206	5.46509	1.49552	5.9904	6.35794	4.35693	5.45742	4.45966	6.58553	4.68895	3.00328	5.35148	13.3923	12.8891	14.2552	11.9163	13.0422	12.7782	12.1291	15.7631	12.7036	10.9803	13.0915
7.351	11.0213	10.3822	8.97564	9.21066	8.90306	12.7867	11.5837	11.8556	13.2459	5.88561	7.22368	5.35511	4.60597	4.6671	7.12717	2.03807	6.61968	7.27619	4.80793	5.97211	4.90624	7.1587	5.19993	3.76018	5.89829	14.6152	14.1069	15.6205	12.9177	14.3034	14.069	13.0584	18.9167	14.402	11.8639	14.4681
8.358	11.5857	11.4499	9.04191	10.4005	9.53608	14.3546	12.2782	12.9383	14.4594	5.95672	7.78006	5.98877	4.82562	4.92951	7.33335	2.06637	7.45802	7.9914	5.11274	6.47823	5.26395	7.6928	5.52305	3.38526	6.18241	15.8574	15.1894	16.7694	13.8911	15.6482	15.3953	14.6681	19.3395	15.7244	13.2071	15.7147
9.359	13.304	12.894	10.1466	11.7887	10.6077	15.5296	13.4167	14.0191	15.8204	7.01695	8.56505	6.36608	5.34465	5.32594	7.98135	2.13377	7.63591	8.84863	5.47316	6.84881	5.57361	8.66065	5.9037	3.55258	6.69383	16.9269	16.3723	18.14	14.8267	16.7119	16.782	15.6791	20.3594	16.8198	13.9648	16.9021
10.375	14.0141	13.5791	10.7046	12.3451	11.8862	16.368	14.7019	15.09	16.6648	7.10724	8.83901	7.29195	5.49887	6.05485	8.07729	2.15331	8.23928	9.39115	5.71905	7.26526	5.90552	9.34796	6.35348	4.81805	7.11305	18.8157	18.1763	20.1519	16.7816	18.1963	18.4879	16.984	21.346	18.4127	15.1356	18.1672
11.374	14.9031	14.5154	11.3418	12.9374	12.5366	17.6449	15.6276	15.9531	17.6311	7.61318	9.01265	7.5699	5.75476	6.35515	8.83806	2.31776	9.49688	9.9487	5.99785	7.72981	6.29642	9.68377	6.69111	4.58379	7.50538	20.0881	19.5188	21.5541	18.1604	19.8468	19.1219	17.5892	23.0653	19.3223	16.0788	18.6248
12.822	16.5969	15.6711	12.4886	14.4974	14.4923	19.5647	16.6394	17.3241	19.4235	8.69939	9.9769	8.39692	5.97974	6.9116	9.28913	2.65609	9.15123	10.3726	6.31194	8.06445	6.63649	10.9826	7.44984	4.83089	8.43012	21.5885	20.5107	22.7303	18.4257	20.8295	20.4651	18.9099	23.4166	20.6662	16.8468	19.5438
13.969	17.9349	17.3781	13.3499	16.1015	15.2335	21.0042	18.1359	18.3686	20.8503	8.99159	10.4351	8.5434	6.44734	7.54728	10.2149	2.74977	9.88789	11.1685	6.63021	8.40049	6.85082	11.4755	7.7909	5.85503	8.57105	22.8007	21.7206	24.2141	19.4381	21.9905	21.4849	19.1632	24.5356	21.027	17.3421	20.0375
15.55	19.1219	18.2727	14.2942	16.7194	16.2677	21.9064	19.6718	20.0383	21.9427	9.23202	11.0273	9.31805	7.08628	8.0583	10.0322	3.06856	10.841	11.5174	6.87467	8.77076	7.16159	12.5123	8.33167	5.51366	9.10698	24.1522	23.4342	25.7843	20.6703	23.8166	22.6509	20.6861	25.7201	22.8665	18.544	21.5977
16.93	20.0257	19.5479	15.566	18.1054	17.3611	24.1119	21.2695	21.1456	23.2685	9.74017	11.1452	9.80532	7.2247	7.76012	11.17	2.92905	11.2315	12.3882	7.16818	9.18083	7.51956	13.0101	8.55164	4.88796	9.43841	26.8144	25.9387	28.1964	22.4347	25.9307	25.1273	21.5113	27.9751	22.8208	18.8324	22.3709
18.012	20.9252	20.1681	15.6905	18.3706	17.3453	24.779	21.7108	21.6174	23.5065	9.69725	11.3781	10.0679	8.06315	7.92176	11.6792	2.92163	11.1671	12.0649	7.32777	9.58494	7.69631	13.2799	8.78369	5.13833	9.60323	27.9995	27.0717	29.3639	24.0293	26.6076	26.0501	23.3464	28.4033	24.0997	20.4313	23.5852
18.878	21.5189	20.4862	16.314	18.7611	17.2482	24.7267	22.0738	22.4638	24.6461	9.90524	11.7687	9.71669	7.8749	7.78296	11.4864	2.81312	11.5624	12.2869	7.59418	10.0168	8.04453	13.8079	9.11819	6.9038	9.71061	29.4657	28.27	30.8151	25.0125	27.7713	27.3595	23.835	30.5404	25.6733	21.357	25.2563
20.516	22.3593	22.1116	16.9622	20.1562	18.3895	25.9832	23.4115	23.7013	25.9037	10.9726	12.769	10.6221	8.30769	8.79442	12.1185	3.21278	12.1048	13.1573	7.75648	10.1653	8.42795	14.2912	9.5154	7.17175	10.2534	30.8602	29.3349	32.1798	25.8925	28.8935	28.3145	25.59	32.419	27.2698	22.5978	27.0895
21.679	23.1701	23.3102	18.9416	21.3222	19.411	27.7505	24.9813	24.7306	27.8297	10.8219	12.9125	11.0553	8.23932	8.65099	12.7286	3.04901	13.3366	13.5764	7.9919	10.5052	8.75188	15.0392	9.78058	6.24071	10.5093	31.988	30.5897	33.7409	26.6085	29.67	29.1892	26.0645	32.7302	27.9297	23.018	27.8255
22.829	23.6337	23.3065	19.4988	21.1697	19.7195	29.288	25.5654	25.3666	27.911	11.5773	13.2258	11.1904	8.75397	9.8181	12.9726	3.14	13.3652	14.0847	8.2361	10.8081	9.04619	15.6191	10.1344	6.62895	10.6294	32.927	31.3786	34.8329	27.5745	30.2922	29.7798	27.6421	35.6045	29.349	24.1909	28.3204
23.945	24.375	25.2456	19.5673	22.1423	20.7201	29.784	26.0952	25.8744	28.9165	11.8609	13.6722	11.9672	8.84463	10.2728	14.2013	3.42373	14.2489	14.3635	8.44969	11.2231	9.34765	15.9551	10.4003	7.36508	10.922	35.1122	33.5621	36.8358	29.4871	32.5803	31.9979	28.6988	35.9029	30.3177	24.5658	29.3849
24.739	24.6894	24.8502	20.3091	23.1607	21.8796	29.7279	26.2626	26.515	29.3558	12.4771	14.0766	12.1487	9.4719	10.1979	13.8933	3.44598	14.7648	14.4229	8.58367	11.4388	9.6976	16.6351	10.7332	6.77454	11.2406	36.4373	34.1163	37.9722	30.5682	34.21	32.59	29.1529	37.119	30.7343	24.7005	29.4828
25.738	25.6396	25.4404	20.5385	23.326	21.4367	30.7552	27.0902	26.9328	29.6959	13.1595	15.2092	13.2951	9.85933	11.336	15.4914	4.01615	15.2266	15.807	8.86917	11.815	9.88877	16.9748	11.1767	6.69167	11.7189	37.031	35.2436	38.7088	30.8649	34.4031	33.0072	30.2473	38.9077	31.7732	25.8615	30.3446
26.731	26.2242	26.3345	21.5534	24.4893	22.3014	31.5121	27.9365	27.8293	30.5163	13.4311	16.0823	13.5237	9.97617	10.7589	15.2895	3.37723	14.923	16.2394	9.06962	12.0924	10.2136	17.5339	11.4932	7.08556	12.0746	37.6244	35.9495	39.9481	32.3252	35.2779	33.9432	31.5086	40.4258	32.3848	26.3357	31.4815
27.745	26.5666	26.1268	21.569	24.2862	22.5171	32.294	28.9097	28.0555	30.6156	14.2913	16.6567	14.3144	10.4546	12.0333	16.2514	3.34084	15.6682	16.5156	9.2192	12.1626	10.4169	18.1705	11.6495	8.72502	12.1479	38.5789	36.7813	41.0545	33.1039	35.6881	34.692	31.8887	41.5596	33.0062	26.6765	32.1633
28.738	27.1602	27.0752	21.8692	24.0144	22.9092	32.5487	28.4803	28.6307	31.3122	14.3445	16.6693	14.1002	10.1801	12.0812	15.7489	3.37251	15.6341	16.7258	9.55744	12.4569	10.8009	18.9387	11.9692	9.13657	12.5608	39.5067	37.0408	41.3871	33.2422	36.3635	35.2703	32.3777	40.874	34.4696	28.0033	33.4137
29.744	27.9199	27.9824	22.5977	25.9347	24.1454	33.1627	28.9297	29.1602	30.8914	14.3193	16.8935	14.167	10.2808	11.8035	16.8598	3.47024	16.1821	17.3758	9.68141	12.8847	11.1016	19.7774	12.4019	8.87019	12.8549	41.1968	38.8863	42.551	33.7192	38.4393	36.4427	33.4034	43.5623	35.1309	28.4984	33.5395
30.736	28.2728	28.3665	23.1848	25.7768	23.7364	33.8437	29.9081	29.763	31.998	14.9079	17.686	14.5212	10.6786	12.5905	18.1996	3.51135	16.9908	18.1847	9.86613	13.1425	11.3013	20.38	12.6774	9.138	13.0577	41.9229	39.4442	43.3709	34.7768	38.9357	37.6179	34.2786	43.0137	36.4798	29.3877	34.8551
31.74	28.7205	29.1238	23.2916	25.7855	24.4821	33.759	30.0907	29.9495	31.9076	14.8152	17.8764	14.9483	11.1496	13.4433	18.2728	3.75735	17.339	19.051	10.1577	13.3702	11.2595	20.7063	12.7479	10.1328	13.1969	43.7168	41.1825	44.918	36.8134	40.4667	39.4776	34.6652	44.2982	36.2242	29.7558	34.676
32.745	29.1988	29.3177	23.2797	26.1632	24.4833	35.2397	30.9941	30.6637	32.2786	15.4412	18.3259	15.2247	11.3668	13.246	17.7384	3.55314	17.6699	19.3047	10.2857	13.6801	11.6761	20.6444	13.0134	10.4528	13.3281	44.3234	41.802	45.4934	36.766	40.7734	39.3825	35.3416	46.7437	36.683	30.0144	35.7635
33.749	29.6694	30.0622	23.4742	26.3099	25.0308	35.5764	31.4592	31.5109	33.6752	16.1689	18.3516	15.1836	12.1529	13.7571	18.3241	4.07344	17.923	19.4376	10.4532	14.0453	12.0529	21.4847	13.4775	9.91447	13.811	45.4787	43.1604	46.925	37.9528	41.5716	40.3502	36.418	47.2016	37.9704	30.7744	36.8641
34.746	30.0421	30.7786	24.2989	27.2855	24.9913	36.7517	32.5105	32.1778	34.1023	16.4277	19.0392	16.226	12.8615	14.3416	19.1951	4.25608	18.4852	20.0771	10.6986	14.2684	12.2965	22.2521	13.9755	8.54358	14.4316	46.5934	44.0178	47.865	38.3105	42.4176	41.0478	37.0323	47.6999	38.5714	31.4969	37.8216
35.82	31.0151	31.3239	25.1988	27.961	24.4896	37.7213	32.7986	32.9312	34.9866	17.1233	20.0159	16.247	12.1212	14.6695	19.2734	4.72651	19.7527	21.6585	10.8416	14.5964	12.5708	23.8598	15.148	9.09731	15.7285	48.5726	45.7386	49.4868	40.3995	44.2279	42.4559	37.8667	49.3892	39.3726	31.3789	38.2266
36.75	31.1037	31.6313	24.8506	27.4112	24.9636	39.028	33.1625	32.9472	35.0752	17.7737	21.2741	17.11	12.3744	14.036	20.4558	4.50005	20.0868	21.9524	11.1956	15.1226	12.8387	24.6182	15.4397	9.51193	15.8162	49.0905	46.8317	50.1674	41.3931	45.1719	42.9559	38.4243	49.4329	40.1674	32.2559	38.7086
37.759	31.6286	32.0156	24.4694	27.9817	25.4064	38.7085	33.6166	33.2583	35.3456	18.4661	22.334	17.6343	13.2924	14.7922	20.9683	4.83973	20.8735	22.5955	11.5454	15.5382	13.244	25.3131	15.9369	10.1218	16.3577	49.5291	46.5332	50.6407	40.5558	45.3302	44.0879	39.3852	50.0539	40.7441	32.9218	38.9693
38.751	31.8498	31.8005	25.1359	28.5824	25.7416	38.9743	34.252	33.9861	36.4683	18.2559	22.491	17.5226	13.4619	14.5922	20.7091	4.97789	21.1376	22.5658	11.5954	15.3588	13.3419	25.7725	16.329	10.5656	16.6245	50.3364	47.3881	51.9259	41.5034	46.2794	44.2594	39.3623	50.6928	41.1679	33.5414	40.2214
39.81	32.8221	32.5194	24.787	28.7944	25.7952	40.4151	34.9517	34.9704	37.5351	18.479	22.6154	17.8335	13.3075	14.1249	20.4642	4.60115	21.8632	22.2398	11.8483	15.9093	13.638	25.9879	16.3864	10.3003	16.7538	51.0448	48.0957	52.2004	42.6223	46.6932	45.483	39.7731	50.7016	41.7522	33.7536	40.5193
41.549	33.498	33.2694	26.1768	30.1312	26.6823	41.4939	35.9851	36.2059	39.0208	18.4895	23.0707	18.483	13.8273	15.1046	22.3872	4.91724	21.1025	23.4757	12.195	16.4391	13.9644	26.6681	16.7248	11.7176	16.9373	51.4274	48.3772	53.1225	42.6556	47.1991	46.1797	40.5187	50.7523	41.8792	33.9369	40.9154
42.366	33.2059	32.958	26.1751	30.5211	27.2182	41.353	35.926	35.985	39.3545	19.6483	22.9298	19.1393	14.1777	15.4612	22.9241	5.09314	22.1038	24.5115	12.2185	16.5068	14.0597	27.1049	16.9152	12.451	17.1233	52.4422	49.4495	53.4888	43.5744	47.8407	46.5946	40.5741	51.3366	42.142	33.8103	40.3484
43.37	34.0148	33.5786	26.0659	30.5397	27.5392	42.132	35.6056	36.3955	39.5248	20.3129	23.6889	19.6729	14.242	16.5101	23.525	5.11134	23.0177	24.7892	12.2699	16.543	14.1161	27.5574	17.0936	13.9117	17.1819	52.7136	49.5554	53.4572	43.6676	47.9406	46.5954	40.4333	52.0272	42.2747	34.1054	40.8492
44.36	34.706	34.1349	26.6051	31.6778	28.7267	43.2578	36.8705	36.5588	40.4376	19.5955	23.8689	19.2658	13.6752	16.3396	23.0958	5.31892	22.7643	24.7849	12.5595	16.9988	14.481	27.8505	17.2328	12.4955	17.4218	53.0998	50.5743	54.8565	44.5254	48.98	47.4009	41.0622	52.1599	42.9399	34.2824	41.4045
45.369	34.9537	34.3446	27.2733	31.6115	30.9863	43.6393	36.6445	37.0219	41.1655	20.0418	24.0472	19.1595	13.9723	15.6802	23.1345	5.12954	22.6745	24.5816	12.8608	17.1742	14.8621	29.0564	17.9315	14.3622	18.1531	54.3262	50.5972	55.3402	44.9106	48.9806	47.1407	41.6124	53.0887	43.3048	34.9179	42.0288
46.361	35.9241	35.8989	27.5808	32.1278	30.9071	44.2402	37.7537	37.9812	42.7212	20.2812	24.0517	18.9637	14.1559	16.9695	23.6503	5.22591	22.9097	25.0992	13.0526	17.3618	14.8777	29.4224	18.3103	13.748	18.4881	54.9007	51.578	55.738	45.3185	49.8076	48.5069	41.8932	53.0696	43.6111	35.0903	42.1226
47.36	36.2644	35.9594	28.3319	32.4468	31.6309	43.4066	38.1875	38.4172	42.4831	19.6938	24.4177	19.0436	14.3832	16.8703	23.1008	5.07831	23.1295	25.3566	13.3452	17.7958	15.0156	30.4713	18.8267	15.2546	18.9083	55.236	51.4034	55.9843	45.7254	50.4	48.6096	42.1019	53.1904	44.3891	34.6574	42.5887
48.662	36.7432	36.641	27.7754	33.5409	32.1861	44.0622	38.415	39.1809	43.4227	20.7078	24.4725	19.3842	15.2943	17.3864	24.5971	5.14571	23.8234	25.7295	13.337	17.8024	15.2602	30.1317	18.8907	15.3682	19.0012	55.9198	52.4749	57.2675	46.4215	50.5358	49.4752	42.4717	54.8035	44.8784	35.6409	43.7455
50.227	37.1986	37.4257	29.1135	35.573	32.6985	45.5554	39.5926	40.063	44.7638	20.9363	25.2941	19.7684	15.4619	18.3177	24.0703	5.29061	24.0747	26.0072	13.5056	18.2215	15.6147	31.1266	19.5446	15.467	19.5857	55.8049	52.3134	56.6783	46.1685	50.0118	48.8489	44.0635	55.9512	45.2159	36.1675	43.7834
51.375	37.6356	38.1628	29.5757	34.8593	32.1323	46.6797	40.0936	40.5333	45.5228	21.2805	25.6157	20.0419	15.2887	16.9639	24.6181	5.60333	23.7765	26.006	13.7554	18.3508	15.8276	32.0021	19.9463	11.2627	20.0071	56.967	53.4213	58.1156	47.6727	51.4736	49.2609	44.7068	56.293	46.0742	36.6078	44.777
52.422	37.8961	37.831	29.9562	34.0678	32.8645	46.6422	40.2701	40.8556	46.6039	21.8209	26.593	20.5093	15.6632	17.4769	25.0835	5.21378	24.2468	26.4799	14.0534	18.7494	16.16	32.1097	19.8819	12.7933	19.8624	56.7802	53.0245	57.9394	46.9276	51.1546	49.7628	45.7163	56.7504	46.5086	36.9004	45.198
53.511	38.4644	39.206	30.6549	34.8746	32.2983	47.7233	40.7047	41.5137	46.1159	22.3096	26.4555	20.0626	15.8156	17.3398	25.2813	5.20772	24.8559	26.7878	14.1331	18.634	16.1712	32.5808	20.1221	12.0029	19.9355	57.211	53.6829	58.8928	47.4301	51.94	50.2695	46.2247	57.9695	47.7129	38.2667	46.61
55.15	39.7769	39.4834	31.4066	35.3177	33.0129	48.4703	41.6326	42.338	47.3332	23.2047	28.0872	20.9867	16.2776	18.8629	26.5302	5.75363	25.6449	27.7704	14.2404	19.068	16.4486	33.1798	20.2278	12.3556	20.0757	57.4967	54.115	58.7078	47.7262	52.0751	50.3054	46.7399	57.1862	47.2385	38.1548	46.1274
56.121	39.4092	39.3925	30.8966	35.4819	32.9813	49.3564	41.8026	42.4051	46.9762	23.2411	27.6309	20.9122	16.981	18.7784	26.579	5.9302	25.8819	27.7962	14.7017	19.5178	17.0942	34.3267	20.6803	14.5883	20.5063	59.6327	55.7128	60.7257	50.8815	53.8237	51.2836	46.9027	58.4438	48.6614	39.3757	47.2856
57.442	39.8151	40.7686	31.6578	36.4649	33.6704	48.6725	42.7067	42.7681	47.9541	23.649	28.7876	22.4512	17.2167	19.3807	28.2427	5.86281	26.2387	28.4772	15.0276	19.9637	17.5372	34.5545	20.969	12.7888	20.8969	59.3438	55.6389	60.5992	49.7388	53.4176	51.6989	48.1296	59.7768	50.0018	39.4465	48.2031
59.393	41.0768	41.7408	32.335	36.8042	35.8496	52.1567	43.6935	43.709	49.1372	24.4671	28.9768	22.4011	17.1069	18.6917	27.5644	5.86753	27.345	29.3904	15.3683	20.5941	18.0476	35.6112	21.8299	14.2748	21.6723	60.7751	57.0186	60.9205	49.8733	54.795	52.0183	48.4886	60.9999	49.9122	40.1425	48.9521
61.295	42.6428	42.5831	32.7062	37.7386	38.5062	52.0473	44.6593	45.134	49.826	26.0099	29.3187	23.0736	17.5113	19.1875	28.1594	6.18429	27.6429	29.8163	15.8086	21.3042	18.4405	36.2153	22.2174	14.7714	22.0728	61.5615	57.7276	62.1476	51.3917	55.1497	52.8685	49.7667	62.8305	51.6494	40.9666	50.2264
62.894	42.3913	42.7864	32.2678	37.5406	38.6593	52.2144	45.0272	44.2644	50.3854	26.1707	29.6646	23.5273	17.8128	19.442	29.2131	5.71386	27.8624	29.6747	16.0919	21.3105	18.9024	37.2251	23.0852	17.5319	22.9925	63.3038	59.1612	63.3818	52.2841	56.6907	54.0428	50.1339	63.4724	52.3884	41.3054	50.8503
64.251	43.2273	43.0237	33.5707	38.4197	39.0622	53.9608	46.0615	45.8537	51.3222	27.5905	29.7823	23.4221	17.7922	19.5133	29.2509	5.92886	28.3902	30.8932	16.5582	22.1099	19.1643	37.5568	23.1733	17.9016	22.9442	63.6764	59.3234	64.2317	52.226	56.7443	54.4262	50.6268	64.2572	53.6795	42.7168	51.6325
65.531	43.3442	44.1075	33.6531	38.656	39.0675	54.8743	46.3968	46.497	51.9046	27.5461	30.0479	23.7757	17.2082	20.1105	29.415	6.09196	28.1725	29.5394	16.8549	22.5462	19.5347	37.6038	23.3954	18.5133	23.19	63.9286	59.561	64.5123	53.1655	57.3403	54.9274	51.5777	65.5412	54.1535	42.3535	52.9657
66.862	44.1112	43.8085	33.7271	38.6135	38.5048	55.1403	47.272	47.1489	52.4416	28.0423	30.2275	23.7228	18.2294	19.9931	29.4167	5.96525	27.6731	29.4415	17.1498	22.8312	19.9551	38.5182	23.9575	14.713	23.8721	64.7507	60.0195	65.5213	53.6952	57.7682	55.3569	52.2143	65.2686	55.1018	42.7909	53.9225
68.563	44.4157	44.8635	34.6777	39.4825	36.9143	55.2966	47.4953	46.8325	52.5352	27.3542	30.7904	24.6025	18.588	21.1766	29.256	6.28336	28.7616	31.3345	17.6169	23.4842	20.4449	38.8258	24.5121	14.5894	24.4574	65.9954	61.7094	66.2444	54.3478	58.6366	55.5613	52.2261	65.2174	54.5675	42.883	53.7613
70.653	45.5707	45.1682	35.713	39.4119	37.3161	57.3771	47.2547	48.0791	53.25	28.1395	30.9987	24.4355	18.6199	20.6637	30.7169	6.63921	29.5871	31.9773	17.7764	23.8847	20.8651	39.139	24.6332	13.7912	24.5938	65.0082	60.8913	66.0909	53.1821	58.3051	55.4663	52.8879	66.5087	55.4152	43.9995	54.4153
72.154	46.0397	45.5744	35.3361	39.5015	36.147	58.2134	48.1423	48.4991	53.3997	28.1506	31.7601	24.6365	19.1259	20.822	30.6589	6.4067	30.1998	32.1611	18.1243	24.2135	21.2925	39.9903	25.4614	15.7368	25.3293	66.105	61.5375	67.0396	54.3748	59.3366	56.6969	53.2959	66.9673	55.596	44.5091	54.9903
73.463	46.9025	45.4507	36.2189	39.1311	37.1392	57.7265	48.82	48.4826	53.5999	28.1251	31.7062	24.6314	19.7847	20.1825	30.7329	6.41074	29.9354	31.8364	18.6294	24.6318	22.0923	39.8347	25.3518	16.5398	25.2709	67.2022	62.4932	68.1262	54.9388	60.1509	57.419	53.8424	67.1768	55.7356	44.2882	54.9164
74.706	46.7493	45.7498	36.1577	39.9266	37.5542	57.6038	48.0112	49.0324	53.6835	27.5507	32.0064	25.3709	19.6742	21.0114	31.625	6.55025	29.7998	32.6003	18.6617	24.9183	22.3252	41.0933	26.162	16.0709	26.2028	67.6965	63.3348	68.1895	55.7638	60.3516	57.8939	54.9088	68.8578	57.6742	45.1833	55.9697
76.011	46.9838	46.0575	36.68	41.0468	38.1832	58.9193	48.8302	49.5659	54.6132	27.9969	32.1982	26.0449	19.3574	20.454	32.6895	6.89734	29.9765	32.2109	19.1618	25.4152	22.8891	41.67	26.0983	19.046	25.9963	68.6904	63.9434	69.8437	56.3088	61.6758	58.7396	55.7663	70.1782	58.4634	45.9915	57.0653
78.204	48.0567	47.8528	37.0334	41.5436	38.3068	59.695	50.7058	51.0612	55.7502	28.3191	32.2604	25.2043	19.0417	20.9309	31.694	6.65	29.8184	32.4664	19.2638	25.3987	23.0453	43.4295	27.0961	17.1901	27.3152	70.0076	64.4581	70.3848	57.3873	62.0763	58.9028	55.6631	70.7384	58.1305	45.5249	56.0603
79.423	48.3428	48.0857	37.5934	41.7675	38.7617	60.1701	50.7051	50.8907	55.9525	28.5325	32.9158	25.7734	20.038	21.7217	32.8957	6.98833	30.421	32.6969	19.3656	25.7787	23.3694	43.2869	27.5351	17.3149	27.5031	69.6613	64.1249	70.1429	56.0409	61.9899	59.3731	56.9244	70.8201	58.8694	46.2327	56.5781
80.822	47.876	48.8307	37.6963	42.0262	39.4797	61.4466	51.492	50.4219	55.8531	28.2827	32.6372	25.8092	19.7769	21.7374	32.1905	7.04427	30.542	32.4331	19.8491	26.0443	23.9334	43.7652	27.9754	20.7053	27.9089	71.3009	65.533	71.3203	57.0949	63.2782	59.8798	57.243	72.4418	59.4314	46.6487	57.6797
82.491	49.0678	50.2623	38.5935	42.3041	42.1568	62.9481	51.9043	51.648	56.486	28.6471	33.8714	26.4421	20.28	22.2356	33.0253	7.21208	30.9457	33.2826	19.9743	26.0463	24.2422	44.3908	28.0563	17.0167	27.9901	71.72	66.0447	72.1346	58.2293	63.5526	60.4987	57.2625	73.6016	59.562	46.2027	58.1706
83.917	49.3428	50.9159	38.3342	43.0585	43.1885	62.9795	52.2602	52.0031	57.3286	28.0719	33.0422	25.9423	20.1604	22.3418	32.9984	7.28083	30.2773	33.3509	20.1448	26.4474	24.5697	45.4306	28.8253	17.8581	28.7501	72.4036	66.8026	72.6525	58.3114	64.4247	61.2097	57.6793	72.6556	59.8078	46.6227	57.7989
85.373	49.7234	51.1614	38.7464	43.3736	44.1311	62.7175	53.0183	52.0322	57.4363	28.8266	34.0415	27.0376	20.5139	22.7268	34.084	7.16828	31.8579	33.9149	20.7312	27.3176	25.3541	45.5607	29.0725	19.061	28.9601	72.7976	67.0382	73.1308	59.6654	65.2371	62.0849	57.2947	72.8906	59.9148	47.4625	57.8139
86.532	50.0511	50.7079	39.0834	44.0154	46.849	62.245	53.2725	52.0602	57.3277	28.9683	34.6961	27.6819	20.7507	22.6931	34.5283	7.49313	32.0176	33.909	21.0461	27.596	25.6645	46.5439	29.7436	21.4101	29.5984	73.5557	67.1841	73.498	59.9878	65.0766	61.942	57.7491	71.3787	60.6254	47.1714	58.5859
88.333	50.0993	51.6134	38.6781	44.5522	45.3382	63.3098	53.6544	52.5168	57.6717	29.0465	34.7619	27.626	21.0817	23.0958	34.1942	6.95395	32.2568	34.1578	21.6443	28.4167	26.2878	46.6839	29.7116	21.2113	29.7169	74.608	68.1841	74.743	61.0059	66.31	63.7593	57.6871	75.4343	61.7693	48.2657	59.6527
90.529	51.3605	53.539	39.906	45.4869	46.5931	65.6199	55.7955	54.0509	59.6956	29.8734	35.1352	27.3403	21.5872	22.5403	35.189	7.29498	32.1859	34.3638	21.9064	28.6482	27.1822	46.9364	30.0652	18.7876	30.1033	75.7353	69.546	75.9819	62.075	67.7378	64.5436	57.7676	73.8426	61.2725	48.0698	59.2927
91.332	51.7485	52.8148	39.6575	44.8798	44.462	65.5107	55.0237	53.7037	59.3054	30.446	36.2392	27.8703	21.5665	23.9568	35.7032	7.33811	33.2666	34.6945	22.3298	28.925	27.4995	47.6722	30.5957	19.8914	30.4989	76.7271	70.1794	76.7726	61.5977	67.8466	64.3142	57.4197	75.2699	61.575	48.3761	59.9879
92.825	52.1575	52.9837	40.6392	47.1184	48.6819	66.8935	56.2606	54.2089	60.5953	29.8582	34.8132	27.5579	22.0727	23.659	35.1881	7.30576	32.4497	34.6493	22.6992	29.3923	28.0256	48.6175	31.2888	19.9771	31.3373	77.3239	70.9941	77.3169	62.0861	68.7261	65.8778	57.4979	75.7128	61.8055	48.7548	60.4037
94.344	51.7732	52.8104	40.2522	45.7712	44.0622	66.7095	56.276	54.4493	59.8563	31.5931	37.1407	28.8795	21.7494	24.0408	36.814	7.89818	33.275	35.1331	22.6787	29.3971	28.3104	48.4991	31.2264	17.6636	31.0559	78.0034	71.6637	78.0964	63.5482	69.4005	66.5565	57.9505	75.3179	62.0844	48.8641	61.2455
96.503	52.8246	52.9116	41.2347	46.8243	45.4602	67.3446	56.8221	55.1938	59.9642	32.177	36.8498	28.7975	22.0356	24.7663	37.2298	8.19203	34.3745	36.1846	23.1419	29.7622	28.3016	48.5596	31.4648	17.85	31.0856	79.7033	73.281	78.8347	64.8225	70.1829	67.5701	58.938	76.0697	63.3058	49.3801	61.8094
97.341	53.42	53.8784	41.986	46.0705	45.6693	67.8508	57.3514	55.4909	60.6862	33.3768	37.0744	28.9008	22.4363	24.7001	37.2676	8.22707	33.965	35.1502	23.2127	29.4702	28.8035	49.2316	31.8373	20.471	31.4508	79.6022	73.1603	79.1632	63.7698	70.1344	68.076	59.7288	77.7766	63.7936	49.9384	62.2607
98.853	54.1061	54.8986	41.7597	47.6635	43.8527	67.8068	58.0607	55.9931	62.5583	34.2856	37.3125	29.8995	23.2078	25.2433	38.8885	8.23516	33.8448	35.75	23.3727	29.872	28.5762	49.466	32.1979	22.6881	31.6469	79.8521	73.0225	78.8427	64.7021	70.5545	67.269	60.0958	78.3455	64.1582	49.8007	62.9114
101.003	53.9655	55.4335	42.009	47.339	46.3565	68.4347	58.5363	57.0735	64.3564	33.2067	36.5276	30.3519	22.3419	25.1384	37.7961	7.84763	34.1803	35.9466	23.6224	30.0132	28.7887	50.6166	33.0884	23.5307	32.6447	81.7814	74.4713	81.0928	65.944	71.6832	68.3948	61.0131	79.4563	66.7653	52.3063	65.028
102.402	54.668	55.8518	41.8034	47.3607	45.7985	67.2396	58.5847	57.0322	63.6029	34.688	37.5081	30.2112	22.8933	25.8559	38.4366	8.02488	34.7018	37.1977	23.5789	29.9942	28.758	50.9377	33.253	20.0024	32.7105	82.1624	74.7259	80.7405	65.6624	72.1823	68.9157	61.1523	81.8021	65.8806	52.1394	64.5522
104.526	56.0408	55.8343	42.2794	47.7348	49.1423	68.5022	58.6006	58.2581	64.5775	34.0573	36.6558	29.7855	23.0945	25.6496	39.0543	8.02421	34.9391	36.2791	23.7601	30.2526	29.2049	50.9994	33.3566	23.4104	32.6347	82.3939	74.8687	81.1977	65.8125	72.5954	69.5222	61.4205	82.1629	66.6551	52.2765	64.6208
105.353	55.6798	54.4482	41.6348	47.3779	49.1839	69.1484	58.0496	57.9775	64.1713	34.2215	37.4717	29.5914	23.107	25.1577	38.9718	8.13609	34.1943	36.3172	23.8545	30.3831	29.2522	51.1339	33.5444	18.8715	32.604	83.2545	76.3398	82.2752	67.2538	72.9927	69.2931	61.7109	82.6327	67.1555	52.7138	65.0003
106.915	56.3851	55.3617	42.6569	48.6862	54.3473	70.5571	59.0939	58.4447	65.6252	34.2513	37.654	29.8359	22.4743	25.2708	38.2615	8.27762	34.6436	36.1293	24.0531	30.5318	29.49	51.383	33.8433	20.4826	33.0233	86.5738	77.8326	84.281	68.4699	74.553	71.4216	63.0019	83.7032	67.3449	53.1094	64.8204
108.315	56.5171	55.2589	42.4515	48.8249	53.6729	69.6255	59.0557	58.409	64.9696	33.8116	37.0198	30.2231	23.1397	25.01	38.1471	8.09902	34.3822	36.1412	24.4237	31.0254	29.705	51.382	33.8848	23.2676	32.9138	86.2828	77.9426	84.5676	68.6523	74.6892	71.3803	63.1504	83.6087	68.2935	53.2835	64.8757
110.216	57.5528	56.1734	43.1278	50.1693	62.6111	70.5505	60.2075	58.7604	65.3921	32.513	36.5257	29.7018	22.9046	24.3092	37.5672	7.74317	34.589	35.8701	24.6132	31.4781	30.013	52.3322	35.0276	23.2949	34.2491	86.7088	79.373	85.4566	68.5858	76.2237	71.986	63.5075	85.1495	68.548	53.6036	65.1858
112.078	57.9945	56.4661	43.1236	50.7678	79.4221	70.186	60.6353	59.8612	65.7609	33.4104	37.6836	30.7702	23.9937	25.2525	38.6377	8.39691	34.7008	36.4678	25.2436	32.0807	30.7677	52.8709	35.0304	18.5569	34.3153	86.9784	79.1794	85.1319	69.001	75.8079	72.8736	64.0762	85.7229	68.7611	53.8364	65.242
112.843	58.3994	56.891	43.1573	50.4924	75.3195	70.7318	60.2996	60.0111	66.6445	33.3299	37.8463	31.1234	23.7534	25.9879	39.9261	8.20618	35.1763	36.8661	25.2763	32.2074	30.9028	53.659	35.6968	19.4783	34.8901	87.5513	80.7548	87.1993	69.7403	78.5479	76.186	65.7074	86.4311	70.2372	54.7576	67.0927
114.379	58.1749	56.6251	43.1161	49.3452	56.7734	72.6187	60.2494	60.185	66.9045	32.4644	36.9698	30.7674	23.1817	24.2905	38.8439	7.70879	34.6855	35.7315	25.6576	32.2338	30.9711	53.538	35.8686	25.9825	34.9886	87.4194	81.1319	87.3676	69.9118	78.7768	76.292	66.7057	88.7969	71.3076	55.8173	68.1101
115.918	59.2981	57.6828	44.6441	50.9054	57.4453	72.5769	61.9334	61.4338	68.0941	31.9926	38.0141	31.39	23.8258	25.2156	39.5861	8.10037	35.279	37.2492	26.2428	32.7412	31.8603	53.9896	36.49	25.5201	35.5787	89.0094	82.4478	87.9081	70.5983	79.6048	77.2494	66.4035	89.3964	71.4727	55.7481	68.7187
117.368	59.6266	56.8158	43.4458	50.5655	52.3218	72.85	61.7143	61.3558	68.5866	31.9822	37.7247	31.8501	23.7297	25.2259	39.5339	8.08891	35.0261	36.3162	26.6911	33.7795	32.4779	54.005	36.5956	25.4625	35.7538	89.0316	82.2228	88.5143	71.4115	80.0626	77.6645	66.971	89.6443	71.4474	56.0466	68.7206
120.007	60.6668	59.3044	44.8949	51.4277	57.4626	74.8302	63.6567	63.3113	70.3912	31.277	37.8684	31.2024	23.7193	24.4526	38.9895	8.00197	34.309	36.2553	27.0187	33.7252	32.9735	54.8781	37.1297	20.0521	36.3182	88.9209	82.5051	88.3637	71.1157	80.2652	77.8871	67.2819	88.9957	72.0619	56.2058	69.4845
121.376	60.2584	58.8507	45.7559	51.0979	59.5875	74.4087	62.5616	62.9207	70.458	31.3187	37.8314	31.3656	23.6676	23.7861	39.178	7.86313	34.2936	36.2157	27.3353	34.5384	32.8798	56.3668	37.5039	21.7346	36.6751	89.1797	82.0433	89.48	71.5185	80.1225	77.7976	67.1639	89.7537	72.0621	55.9471	69.5335
123.136	60.9258	59.5476	46.1847	51.5965	60.9412	74.0719	63.1927	64.0425	71.6217	32.3627	37.6676	31.809	23.5793	24.3888	40.1054	8.70693	34.7661	37.3966	27.7534	34.916	33.5446	56.5896	37.4573	21.2308	36.6029	90.3024	83.5548	90.3121	72.4999	81.1159	78.6972	67.8588	91.897	73.0679	56.7636	69.425
125.031	62.2697	59.442	46.7976	52.0171	60.9136	75.8724	63.8538	64.3518	73.3962	34.2485	39.5324	32.8787	24.0155	25.5633	40.2964	8.57214	35.5688	38.55	28.5377	34.9531	34.4827	57.5914	38.5125	22.2142	37.7388	91.1367	84.4736	91.2613	73.3439	81.588	79.895	69.4038	92.5647	73.0808	57.7815	70.9394
125.894	61.126	59.5435	47.3317	52.3733	61.0421	75.563	63.7769	64.5035	73.0685	32.4107	38.6984	32.453	24.0037	25.6359	39.6332	8.0269	35.1844	38.3496	28.4384	34.7426	34.2273	58.0856	39.0448	21.5929	38.2636	91.5429	84.6726	91.6619	73.0708	82.3341	80.1452	68.9131	93.2151	73.4486	57.9456	71.5316
127.341	62.3951	61.0763	47.5325	53.4674	61.3578	76.7855	65.1532	65.1981	73.4207	33.4696	39.9744	33.7993	24.5547	26.0884	41.3913	8.79657	36.0208	38.9421	28.6914	34.7729	34.8423	58.2527	38.9592	27.4584	38.0999	94.1815	86.5837	93.8708	74.2699	85.3733	82.4175	70.2863	94.8437	74.1557	57.9078	72.1505
129.796	62.9594	62.0594	47.865	53.7423	62.156	77.2209	65.4654	65.7383	74.5978	32.5654	40.0332	33.1401	23.8243	25.536	40.0582	8.55597	35.4339	38.764	28.9384	35.3455	35.1598	58.7327	39.4267	21.7952	38.6852	95.2532	87.751	95.1892	75.5838	86.2366	83.4564	70.0012	93.5469	73.7558	57.5926	71.5097
131.128	63.6836	63.5436	48.626	55.1558	63.9399	81.176	67.429	66.8983	75.2661	32.6968	40.291	33.6655	25.1268	26.1883	42.1992	8.31469	35.8317	39.5547	28.8089	35.1721	34.9994	58.7732	39.3102	22.7816	38.3774	95.7788	88.507	96.2195	76.1926	86.9101	84.577	70.6257	93.8039	75.3358	58.9102	72.1314
132.337	62.6379	63.0871	48.1945	55.2106	63.3386	79.3613	66.798	66.6055	75.5525	33.0255	40.1454	34.4069	25.1239	26.0828	41.4872	8.79859	35.9792	39.3599	28.8867	35.2385	35.5865	58.5869	39.7247	21.0414	38.9685	95.7228	88.4367	95.6662	76.143	86.0458	83.0372	71.2756	94.5904	75.1246	58.6087	73.0392
134.156	63.6586	63.9746	48.6073	55.8573	63.5695	81.1338	67.5031	66.8024	76.5861	33.1065	40.0238	33.7176	24.9741	25.7987	41.621	8.29649	35.1472	38.5044	28.5607	34.7867	35.0722	59.7742	40.5655	26.5646	39.8212	95.4264	87.8784	95.4771	76.2565	85.2303	81.9204	70.9766	94.1321	74.1074	58.6214	71.9721
135.508	63.9676	64.2323	48.8353	55.8238	64.6188	81.7286	68.0659	67.7535	77.0648	32.1241	40.1463	34.5154	24.7338	25.6828	41.8466	8.5526	36.2475	38.7354	28.6298	34.9921	35.0565	59.3256	40.1509	22.5754	39.0261	94.8334	87.8724	95.4506	76.3341	84.8169	81.2921	71.5884	95.6566	75.0603	59.5011	72.7687
136.767	64.7644	64.7703	49.5817	55.0998	64.5417	81.4014	68.6951	67.4556	76.9761	32.7736	41.0318	34.6187	25.1765	25.6356	41.956	8.6611	36.5832	38.9327	28.9996	35.3639	35.7558	60.3596	40.8376	24.5787	39.7505	95.5713	88.8209	95.3892	76.1357	85.3965	81.85	72.5339	97.1617	75.793	59.7925	73.9473
138.145	64.8769	65.2841	49.6104	55.4614	65.0314	82.1629	68.2622	68.2991	77.3676	33.3808	40.6204	34.5267	25.3086	26.7371	41.5571	8.70963	36.4729	39.2833	29.0739	35.4925	35.6936	59.6675	40.8458	23.5303	39.4904	95.5435	89.2108	95.8535	77.5789	85.9612	82.7247	72.6998	98.1652	76.3428	60.6849	74.0703
139.994	65.4332	64.7835	49.2255	55.8081	65.2568	83.4409	69.2503	68.4655	77.712	34.1795	41.8579	34.7984	25.9795	26.3292	42.5358	9.15916	37.9899	39.4624	28.9257	35.0652	35.7994	60.3172	41.1085	23.0688	39.422	96.9367	90.1569	96.625	78.2077	86.902	82.4569	72.8049	97.5896	77.6989	61.6415	75.0099
141.307	65.1461	65.6758	49.9048	56.1245	65.3193	82.8712	70.5844	68.9593	77.8206	33.9707	41.0705	34.634	26.0313	26.1279	42.5232	9.49345	36.7238	38.5401	28.869	35.2048	36.201	59.8477	40.749	24.452	38.9783	96.4704	89.3961	96.5551	78.0256	86.7775	82.6534	73.5465	100.169	78.4803	62.2289	76.3824
142.666	65.2677	66.0389	49.6143	56.1853	65.2022	83.7224	69.9764	69.839	79.1422	35.7127	42.3857	34.9788	25.6767	26.6359	41.3929	9.44695	37.1402	39.2128	29.2231	35.7557	36.0562	60.2843	41.2132	25.7604	39.3544	97.2667	91.3715	98.2286	79.0828	87.9512	84.2198	74.4402	99.7673	78.2969	61.4823	75.7767
144.315	65.7599	65.8222	49.5585	56.513	65.8588	84.2853	69.9192	69.7262	79.5724	33.8139	41.6309	34.819	26.0045	26.3074	42.0813	9.21712	37.5617	39.3813	29.3406	35.7816	36.5216	59.2354	40.6381	23.6833	38.384	99.9067	93.5401	99.1555	80.5973	89.9839	86.2337	73.7682	98.8852	78.3526	60.8736	75.6896
145.817	66.2722	66.573	50.1765	57.6746	65.9324	84.7958	69.7378	70.0806	80.5708	33.9504	42.1068	34.9149	25.5222	27.3621	42.779	9.32833	36.6494	39.9804	29.462	35.848	36.584	59.9787	41.015	22.9753	38.5348	97.9687	92.2335	98.1783	79.7495	88.876	84.9566	74.8668	100.007	77.9974	61.0113	75.6491
147.372	66.6272	68.0569	50.8755	58.1889	66.7357	85.0936	70.2383	70.8232	80.5597	33.8722	43.9046	35.7369	25.8063	26.9819	42.8665	9.60667	39.7043	42.0211	29.6296	36.2213	36.8606	59.8237	41.1903	23.8682	38.5726	98.9318	93.0844	99.7499	79.1856	89.9781	85.4455	74.5226	99.9786	78.0293	61.0002	74.6329
148.815	66.3051	67.9674	51.3625	57.6438	65.768	84.7609	70.4516	70.6986	80.4626	33.8667	43.4452	35.3172	26.0422	27.4914	43.6845	9.70575	39.3387	41.8281	29.7993	37.8871	36.9528	60.1514	41.1633	25.2468	38.4407	99.234	93.2665	100.113	80.1183	89.8005	85.4221	75.0306	100.305	78.4468	61.6003	75.5694
150.327	67.139	68.7963	51.7101	58.484	66.6086	85.2583	70.4081	71.1318	81.6459	33.6417	43.3531	36.2603	26.4967	26.3356	43.3294	9.31754	39.3896	41.1003	30.3055	38.2028	37.5579	60.5139	41.6207	24.4169	38.8113	99.8245	93.4818	100.454	80.4448	90.7173	86.2324	74.575	97.9439	78.0977	61.7686	75.2286
152.327	70.1463	68.3392	52.7229	58.3046	68.6982	87.5803	71.922	72.8033	83.6122	34.4059	44.0104	35.4287	26.6723	27.4261	44.1188	9.42807	40.2045	42.2193	30.1715	38.941	37.2141	59.8368	41.3405	27.6847	38.3142	101.74	95.1933	101.959	81.1416	92.7433	88.2835	75.7781	99.2859	78.9758	62.6742	77.6171
154.001	70.0467	68.3313	52.69	58.6959	68.7584	87.9814	71.6361	72.8855	82.9877	34.146	42.6859	35.2141	26.42	27.2157	44.0868	9.56961	39.2461	41.2229	31.1305	41.4207	38.1381	60.1912	41.7762	23.1868	38.5722	103.498	96.5583	103.294	82.9284	94.1485	89.3472	76.1804	100.297	79.1955	63.0038	78.7822
155.619	71.1355	68.8609	53.1026	59.7364	69.5209	87.7199	72.6504	73.7425	82.8258	34.677	43.6912	35.7295	26.1871	26.7842	44.1247	9.31417	38.9565	41.5731	31.0212	42.6204	37.959	60.1556	41.624	24.8714	38.3618	105.164	97.7328	103.835	84.3788	95.0708	90.8115	76.0797	99.793	79.1009	62.2954	78.5816
157.238	69.9329	69.3788	52.833	58.5398	68.5301	87.3522	71.3078	73.1786	83.2789	34.6008	43.8842	35.5959	26.2224	27.6036	43.3555	9.79067	39.0679	40.4604	31.2504	44.2854	38.3548	60.0009	41.8338	25.2122	38.3946	105.816	98.205	104.857	84.5322	96.1942	91.9111	76.7607	101.591	80.6888	63.6058	79.1939
158.83	72.397	69.8421	53.82	59.8689	69.4732	89.3588	72.6979	74.2676	84.3175	35.5152	44.9661	36.3051	26.3269	28.1926	44.5236	10.102	39.7868	42.1284	32.0006	42.0681	39.3255	59.0607	41.3668	27.6824	37.8238	108.146	101.267	107.465	86.0942	99.0688	92.7666	76.4834	102.416	81.0406	63.4313	79.6371
160.241	71.9396	69.6894	53.8702	59.8584	69.0508	89.3609	73.0965	74.5387	84.7959	35.7538	45.4235	36.7451	27.6961	28.3525	44.3283	10.4545	40.7971	42.6956	31.7547	43.3669	38.7138	59.3549	41.5046	25.2837	37.8513	109.053	101.123	108.049	87.531	99.1163	93.7568	77.3367	102.705	80.9528	64.2839	79.8404
162.142	73.2614	70.3773	54.6743	60.3072	69.894	90.0971	73.4549	76.1165	85.5237	36.0838	45.4393	37.4609	27.801	28.429	43.8074	10.778	41.188	42.8346	32.2677	42.763	39.6198	60.2333	41.994	25.7332	38.2053	110.708	103.915	109.94	89.122	101.739	96.3123	78.2097	104.073	82.0536	64.7668	81.1815
164.248	72.179	69.9446	53.4412	59.3295	69.2288	89.3209	72.9516	75.179	84.7432	35.9452	44.5227	36.7525	26.6876	27.8751	44.8543	10.4505	40.6074	42.5164	32.4966	43.2306	39.593	59.7784	41.8058	28.0928	37.8356	111.172	104.747	111.125	89.5803	101.971	96.8147	78.3212	103.918	82.1125	65.1523	81.509
166.603	73.2098	70.9968	55.5946	60.2392	70.4412	90.9803	74.545	76.1066	87.2315	35.4429	45.0117	37.3404	26.9957	27.7028	44.8097	10.4235	40.95	42.7524	33.0043	42.5145	40.4655	59.5908	41.6965	21.6997	37.4932	112.928	106.75	112.297	91.3219	103.668	98.6905	78.9631	107.778	84.5267	66.6184	82.9743
168.752	73.9549	72.8039	55.9892	61.4366	70.8928	92.4769	74.4942	77.6085	87.2727	36.2636	46.5499	37.6108	27.763	28.1892	45.2321	11.055	40.9325	43.4844	33.4383	69.5829	40.9396	59.7505	42.1163	26.2334	37.7748	114.409	106.656	113.954	92.2545	104.732	99.9473	79.7904	108.487	85.0602	67.6101	85.1932
171.02	74.8988	74.0147	56.7887	62.937	71.1921	92.8831	75.4681	78.034	88.2855	35.7135	46.5732	37.4443	27.8029	28.1397	45.4181	10.865	41.4076	42.1403	33.4674	69.7686	40.6064	58.8629	42.0866	25.0015	37.3285	115.298	109.16	115.704	93.9703	106.629	101.485	80.666	109.379	85.7705	67.9454	85.4346
172.54	74.7651	73.0336	56.3665	62.0329	69.7126	93.0379	75.6636	78.0182	88.0864	35.9056	45.6093	37.5697	27.9585	29.2532	45.1471	10.6143	41.3858	43.2136	34.0647	69.7359	41.3317	59.6436	42.7222	25.904	38.044	114.377	107.15	114.421	93.0585	106.168	100.941	81.7286	109.743	87.0039	67.8879	85.8602
175.024	74.8275	73.0546	56.7314	61.324	70.3236	92.7694	75.8877	78.4066	89.1367	37.3181	47.4317	38.3328	28.8586	29.886	46.5105	11.1258	42.3557	43.4587	34.3168	70.0111	41.6101	59.6448	42.7968	25.4447	38.0651	114.465	107.095	113.869	93.6326	105.74	100.779	82.617	111.336	87.8829	68.7559	86.8718
175.808	75.0067	73.2794	56.9791	61.5012	70.1385	91.6379	75.9114	78.1672	88.3221	37.1271	47.2653	39.491	28.6767	30.3548	46.7562	10.8454	41.6949	44.2631	34.1883	69.4377	41.8807	59.3927	43.5501	27.4315	38.695	115.193	107.517	115.151	94.3195	106.543	101.635	83.5534	113.18	88.6587	70.2891	87.4853
178.554	75.2273	73.2599	56.3513	61.261	69.9672	92.1671	76.2174	78.8211	87.5756	37.7022	47.5083	39.6777	28.7379	30.1582	46.7049	10.8245	42.9611	44.5972	34.205	69.1784	41.7155	59.8273	43.4421	29.5499	38.6319	114.525	106.97	114.31	93.9257	105.162	100.52	83.6917	112.691	88.6365	69.7773	87.6617
180.568	76.1891	73.8267	56.6007	62.6762	70.3193	93.4517	77.1658	79.0667	89.0765	37.9613	48.5573	40.5835	29.7769	30.3618	47.3882	11.5268	42.8263	45.3627	34.1933	69.3706	41.6294	60.7132	44.3205	27.4999	39.4277	116.737	109.166	116.835	96.5614	107.803	103.321	84.8225	113.035	89.1903	70.7954	88.8806
181.994	76.5126	74.3065	57.4486	61.947	71.0585	93.7208	76.946	79.37	89.3459	37.8305	47.8304	40.2842	30.0606	30.053	47.0036	11.7661	43.3072	45.2457	34.509	69.7364	42.1685	63.2188	45.1226	30.8852	40.2026	116.649	109.505	117.389	96.97	107.753	103.987	85.1874	113.36	89.9967	72.1487	89.4684
184.548	77.3264	73.9651	57.2846	63.0248	70.6803	93.8132	78.0944	80.6215	91.2725	37.4555	48.0038	39.9437	29.7324	29.5962	46.853	11.1204	42.355	44.6073	35.0968	70.3691	42.8885	63.4745	45.5896	26.632	40.3016	119.156	112.065	119.185	96.6438	109.177	106.122	85.2647	114.143	91.6498	71.784	89.6204
186.617	77.9255	75.0123	58.2903	62.9925	71.1285	93.7387	77.4547	81.0901	91.3398	37.9595	48.2878	39.7986	29.4491	29.6966	47.3781	11.4533	42.8768	44.7761	34.5693	69.8649	42.6349	64.1059	46.4242	24.7415	41.331	117.738	110.587	119.094	96.5597	108.456	106.504	86.3496	117.631	92.379	72.1499	91.4728
188.231	78.2871	74.8021	57.6646	62.5958	71.662	95.0715	78.2045	81.8395	92.0523	37.6841	49.0264	40.1921	30.1384	30.4513	47.4951	11.3671	42.8846	45.0581	34.8195	69.9172	42.6905	65.0464	47.1054	27.5046	42.0721	119.137	111.848	119.81	97.9397	109.407	106.514	87.1274	117.649	94.0603	73.8073	92.63
190.673	77.7329	74.3921	57.171	62.1646	71.4728	94.5247	78.0716	81.0938	90.88	37.8407	49.1966	40.1248	29.9331	29.7241	47.5456	11.1244	43.242	44.87	35.1202	70.3066	43.2071	66.0743	48.1867	28.7248	43.305	119.904	112.361	120.628	97.5916	109.918	107.978	86.4662	117.842	92.9923	73.2485	90.6915
192.728	78.3025	75.0439	58.3553	63.4212	70.7297	96.4275	78.6948	81.8992	92.5063	37.6335	49.7096	40.6238	30.1156	30.2896	48.4065	11.487	42.9667	44.8129	35.609	70.607	42.9921	65.8441	48.107	29.1614	42.999	120.832	112.198	120.363	97.3683	110.319	108.839	87.2389	118.703	93.7312	73.3567	91.9566
194.394	79.1851	75.2332	59.1626	63.9799	71.7091	95.8195	79.0204	82.3298	92.4496	38.0251	49.2561	40.9412	29.7064	30.2272	48.0211	11.454	42.2289	44.3316	35.7766	70.7785	43.8375	66.7524	48.6777	28.1877	43.7472	119.734	110.621	120.605	96.8627	109.288	106.916	88.0033	119.656	93.2809	73.7955	92.4715
196.445	79.208	75.2874	58.4497	63.2244	71.721	95.0433	79.174	81.6668	93.329	37.8049	48.6786	40.7261	30.3932	29.7813	47.6373	11.6926	42.343	44.0791	35.9752	71.1359	43.951	66.2297	49.2539	31.538	44.0893	120.878	112.178	121.665	97.3216	109.361	108.406	88.0676	118.911	93.6248	73.4764	92.3668
198.337	79.4684	75.3832	59.5129	63.9321	71.895	95.3782	80.2104	82.318	93.7058	39.0461	49.9559	42.9153	31.3942	33.8345	51.9478	11.9716	45.3829	47.2078	36.2047	71.0855	44.1404	67.2659	50.0371	31.6205	44.9061	120.828	113.985	123.303	99.0949	110.7	106.319	88.2535	120.115	93.8214	73.6786	93.3957
200.205	80.0895	76.9437	59.5136	64.6219	72.7447	96.9278	79.6716	82.8489	93.6422	39.4488	49.4595	42.2427	31.6846	33.0994	51.3225	11.7701	44.0423	46.7902	36.253	70.5466	44.4895	67.7028	49.6842	32.1184	44.5163	121.609	113.802	124.423	99.3298	109.934	107.095	89.1448	121.617	94.4288	74.0482	93.8127
202.905	80.1964	77.2187	60.1812	66.6884	74.2784	99.8406	81.4702	83.5577	96.44	38.3665	50.2911	42.1148	31.0194	32.1597	51.3469	11.2781	45.1342	46.4116	36.4479	70.6071	44.6793	67.6333	50.0522	27.6976	44.794	120.904	113.034	124.305	100.274	109.774	106.233	88.9878	122.191	95.3478	74.5756	93.5258
205.034	80.0401	77.9696	60.5709	66.6756	73.6133	101.786	81.8976	84.5685	95.9585	38.4567	49.6695	41.8879	31.1739	32.1046	51.899	11.7789	44.8755	46.0711	36.6102	70.3177	44.43	68.347	50.6166	28.8061	45.4192	123.71	115.003	125.272	100.751	111.633	106.917	89.5943	123.286	95.0404	74.8576	93.5468
206.404	79.9558	77.6528	60.1679	67.2908	74.3027	101.484	81.8347	84.152	96.3908	39.2922	50.7908	43.6948	31.0544	33.8872	50.7376	12.3699	46.214	47.1224	36.6845	70.8422	44.8358	68.4265	50.9088	31.2217	45.384	124.937	115.85	125.578	102.292	112.257	109.153	91.5414	122.972	95.2646	75.1474	93.8475
209.532	81.6284	77.9715	61.4307	68.2433	74.5834	102.156	82.6799	85.0609	97.4222	38.9949	50.2754	43.1655	31.0371	32.9573	52.0362	12.3517	46.0883	47.591	37.2049	71.8232	45.4995	68.7756	51.5255	32.257	45.8161	125.783	117.479	126.984	103.305	113.596	109.276	90.5625	122.971	94.8683	74.7839	93.58
210.911	82.262	79.3228	61.3974	68.4155	74.888	103.753	83.3143	85.8631	97.6547	39.3428	50.8298	44.1478	31.3386	33.3031	52.5739	12.4791	45.8834	47.7412	36.9576	71.166	45.1677	68.9242	51.6602	28.1306	45.853	126.237	118.68	129.156	104.856	114.971	110.331	91.47	124.591	94.5098	74.6805	93.3925
213.372	84.5968	79.5694	62.4043	69.4309	77.0202	104.336	84.4299	87.0277	100.212	39.8667	50.4614	44.3529	31.4702	34.0794	52.6959	12.9098	46.9574	47.7339	37.504	72.4249	46.1177	68.8919	51.575	29.3726	45.7273	124.476	117.102	128.374	103.811	113.138	109.191	92.7534	123.815	95.1514	74.973	93.7182
215.277	84.5579	80.7836	62.2445	68.9408	77.5992	105.36	84.3497	87.4538	99.8291	39.7427	51.3917	45.3087	31.7469	34.4467	53.0309	12.7204	47.0893	48.579	37.2186	70.768	45.6534	70.7952	52.6446	31.0881	46.334	125.555	118.096	129.305	104.383	114.364	110.774	89.9569	125.957	95.0449	74.6499	94.0994
216.554	85.6377	80.8773	63.5864	70.3859	78.1182	106.316	85.9286	88.4055	102.057	40.1311	50.9768	44.965	32.3769	33.7582	53.3818	13.2784	47.9231	48.9126	37.4006	71.0835	46.0353	71.2138	53.0161	28.8966	46.6779	127.395	119.775	130.361	105.533	115.09	111.208	88.7237	123.47	93.6166	73.4142	92.6356
219.047	85.6557	81.0363	63.7	69.9749	78.5727	106.802	86.2938	89.2449	102.604	40.8504	51.503	45.8529	32.4273	34.6927	53.8514	13.0419	47.9716	48.9177	37.3368	71.0737	46.1206	70.9146	53.0364	27.8881	46.7527	127.868	118.996	131.251	106.105	115.21	111.16	88.9	124.552	92.6585	72.6644	91.909
221.181	86.9271	81.774	64.679	71.9436	79.3717	107.434	87.5175	90.8069	103.21	41.1474	51.2388	45.4851	32.8003	34.6176	53.2623	13.5723	47.5537	48.3618	37.7071	71.2635	46.6425	71.7234	54.076	33.5912	47.9485	128.76	119.57	135.55	107.009	115.936	110.106	88.5877	124.151	92.6226	72.7667	91.0751
223.232	87.1109	81.9781	64.4444	72.1089	78.7876	108.235	87.5144	91.2104	103.806	41.4002	51.8155	45.0056	32.598	33.7948	53.5308	13.267	47.5161	48.2866	37.6264	70.5979	46.8438	72.1533	54.5964	29.0864	48.3276	127.863	119.708	132.756	106.16	114.879	108.856	87.9852	122.794	91.4354	71.3514	90.0426
224.836	85.512	82.0581	63.5612	71.0746	77.7926	106.07	86.387	90.4946	103.496	41.169	51.478	45.0441	32.8477	34.1639	54.1712	13.6895	46.6527	48.3752	38.3002	71.6656	47.03	72.2287	55.1517	36.3707	48.8865	127.572	119.33	131.959	105.217	114.987	108.116	87.5385	121.357	90.5575	71.3081	89.3763
227.057	87.1498	83.0037	64.5587	72.0548	79.0118	108.319	87.48	91.6425	104.389	41.8638	52.6135	46.1315	32.8975	34.3862	55.0271	13.4193	46.8702	48.4658	37.8701	70.1293	46.8199	73.6715	56.0621	34.9359	49.7129	127.693	119.581	133.859	105.353	115.106	109.134	86.9856	119.81	89.7636	70.7935	87.8156
228.879	86.6653	83.2398	64.9007	72.2976	79.1508	109.481	87.848	91.6738	104.706	41.9937	52.5627	46.3943	32.801	34.6667	54.8032	13.3175	47.3291	48.3599	38.1798	70.901	47.2401	72.4834	56.057	37.102	49.5494	126.186	118.199	135.629	104.94	114.757	109.382	87.9065	120.046	89.7396	70.9903	88.1516
230.565	87.8305	83.1481	65.5185	73.0217	79.0404	107.762	87.6656	91.8176	103.849	41.7925	52.4532	45.8001	32.7522	34.7624	54.6484	13.0742	46.0421	48.8861	38.1306	69.7432	46.825	73.138	56.0948	34.6686	49.4902	129.212	121.299	143.159	107.03	116.058	110.145	86.476	120.21	89.3559	70.4242	87.9178
233.029	87.8189	84.8377	66.8848	74.1708	81.0849	112.925	90.2525	92.689	104.695	42.0445	53.1103	46.1203	33.3945	35.336	55.7373	13.4927	47.746	49.2055	38.3949	70.2749	47.3175	73.3193	56.2743	31.1771	49.5559	127.902	119.491	146.155	106.556	116.6	112.005	86.8719	120.973	89.7266	70.173	87.5814
234.401	87.7817	84.9165	66.9133	74.9441	80.8734	111.475	90.0866	91.8447	103.472	42.1192	53.7379	46.6485	33.3832	36.3219	56.4156	13.6053	47.7029	49.3177	38.5484	70.3033	47.3403	73.4038	56.599	29.13	49.7336	129.86	120.947	153.726	109.24	118.976	113.032	87.3612	121.653	89.5047	70.63	87.2117
236.551	88.069	85.9659	66.6405	74.3339	81.4703	113.601	91.4921	93.5753	105.919	42.9166	54.2299	46.9605	33.1669	36.0261	56.4476	14.3622	47.8791	49.7448	38.6856	70.5294	47.3238	74.4024	57.5615	31.0727	50.6925	128.998	120.326	165.835	105.604	117.504	111.526	86.4104	120.171	88.9406	69.7981	86.2222
238.406	89.1393	86.0946	67.3422	75.023	81.6312	114.04	91.976	93.7241	107.65	42.9267	54.0761	46.8348	33.0864	34.3888	55.3729	13.8944	47.5352	48.9626	39.3696	71.5134	48.5906	74.0248	57.5372	26.8536	50.8146	129.699	121.342	184.035	106.97	119.702	112.926	88.3633	122.27	89.4113	70.2436	87.5969
240.452	89.2329	86.2792	68.0815	75.0823	82.2725	114.476	92.7104	94.4586	108.61	42.9825	55.0508	47.0403	32.9258	35.1689	57.0586	14.1903	48.031	49.1668	39.3656	71.6791	48.3601	75.293	59.038	33.7826	52.1316	130.538	120.903	190.964	107.113	119.205	112.757	87.7424	122.256	89.5501	70.2092	87.537
242.504	90.1912	86.532	68.5638	76.3716	82.023	115.486	92.136	94.8398	109.99	43.157	55.1571	47.7293	34.0476	35.4454	58.4875	14.652	48.1233	49.6558	39.0139	71.0219	48.1468	76.4024	59.7427	35.8158	52.7466	133.14	123.539	185.887	109.002	120.691	115.176	88.3908	121.759	90.3929	70.8315	88.4224
244.414	90.5861	86.3279	68.1809	75.4384	81.6455	116.24	92.4701	94.9772	110.133	43.9351	55.1347	48.401	34.2028	36.525	59.4932	15.4702	48.483	51.1176	39.2385	71.4196	47.9928	77.7174	60.7914	28.5478	53.8412	133.159	123.055	188.519	107.571	120.309	115.251	89.2234	123.023	91.1498	71.6533	89.2965
246.576	91.1727	87.5018	69.4661	77.6192	83.808	115.505	92.867	96.0354	110.501	44.2899	56.1142	49.1674	34.5499	36.3493	60.5738	14.9889	49.3741	51.2626	39.5037	71.517	48.6625	76.908	60.7685	33.4585	53.8669	131.211	121.196	176.688	104.35	118.772	112.654	90.0024	124.526	92.3521	72.7056	89.7498
248.408	91.4455	87.7253	68.3996	76.3469	83.747	116.134	93.7421	96.5524	110.791	44.6127	56.0743	49.6714	35.0124	37.3382	61.5399	15.7667	49.5133	50.3932	39.2929	70.7493	48.2692	77.0854	61.351	39.0989	54.3382	132.712	122.389	181.343	105.732	120.732	114.021	89.2263	124.509	91.1489	72.2067	89.5529
250.366	91.8103	87.4179	68.7332	77.3381	83.2313	115.599	93.7651	96.9037	112.54	45.589	58.1261	50.3962	36.3567	38.7987	62.4378	15.6427	49.9929	51.7272	40.0941	72.5622	49.589	77.3173	61.4105	34.7768	54.4178	132.336	121.338	181.79	104.479	119.679	113.042	90.0067	122.779	90.9811	71.5507	89.622
253.103	92.649	89.0334	69.8717	77.1851	83.9595	116.462	94.6232	98.3313	113.894	46.2584	59.8459	51.0021	36.7428	38.5099	63.3989	16.3409	52.8484	53.6063	40.9922	76.9943	50.5909	78.1281	62.203	32.157	55.0364	132.286	121.915	176.078	107.101	120.279	114.565	91.6597	126.857	93.0685	73.023	90.6207
254.546	92.8163	88.7934	71.2298	78.2268	84.1084	117.187	94.8764	97.6469	114.068	45.8349	58.7675	50.0837	36.5511	36.9071	62.4673	16.3436	52.6274	52.468	40.9395	76.1973	50.5916	77.2034	61.5797	31.6307	54.3953	135.316	124.564	189.482	107.656	123.518	115.959	91.7498	125.085	92.9428	72.7817	90.4322
256.538	92.4711	88.7751	70.6539	78.62	83.7636	117.588	94.6498	97.5687	113.408	45.6308	59.5524	50.8958	36.9123	37.373	64.7589	16.475	53.0588	53.3383	41.1431	77.0394	50.8856	77.3754	61.8684	40.1574	54.4094	133.069	122.201	207.883	105.664	120.221	115.267	91.6239	124.051	91.9689	72.6444	90.3237
258.388	92.9131	88.9077	71.0129	78.7222	83.6956	118.097	94.4863	97.4725	114.386	46.2417	59.8663	50.8384	36.7687	37.5045	64.0646	16.1165	53.496	53.1723	41.0268	76.2643	50.4118	76.2396	60.9704	34.6487	53.5281	134.043	123.406	201.322	106.012	119.652	114.08	93.7712	125.213	94.0262	73.9363	92.9825
260.603	94.056	90.1526	71.5148	79.0268	84.4262	120.089	95.4656	98.7581	114.763	46.6156	59.776	51.2776	37.8709	38.5259	65.7948	16.4798	53.6707	54.588	41.0038	77.1667	50.6461	77.8636	62.1964	37.1973	54.7111	136.141	126.739	179.072	110.934	122.249	115.076	93.8119	126.134	94.0616	73.7789	93.008
262.388	94.5163	89.7075	71.2296	79.3002	84.3714	118.152	95.5955	99.1941	115.197	46.3063	60.6805	52.1523	37.4212	38.5798	65.5869	16.4872	53.1865	53.8787	42.0714	78.3114	51.7682	81.7779	63.2815	33.4674	55.7178	132.294	123.625	166.807	105.608	118.719	111.211	94.87	128.581	96.2169	75.3864	94.4085
265.031	95.3286	91.5038	72.1207	81.1325	86.5472	120.281	96.4135	99.9478	117.573	47.1798	60.4732	51.3993	37.9711	38.4781	65.6324	16.2641	54.2155	55.1864	42.0931	78.6354	52.0279	81.0773	62.978	31.0435	55.5979	137.772	128.162	196.902	109.906	123.864	113.902	95.5791	129.146	96.7426	76.0566	94.3678
266.947	94.1981	90.1864	71.8505	80.1717	84.8415	119.886	96.2652	100.316	116.664	47.6935	62.0681	52.8282	38.8809	38.8601	65.7569	16.659	55.6164	56.4268	41.882	77.6946	51.4255	81.2884	63.1123	30.6649	55.721	132.546	123.494	174.449	105.332	118.719	110.785	96.8144	130.497	98.3046	76.9425	95.6898
268.396	95.2157	90.1147	72.5233	81.6743	86.0371	119.867	96.3021	100.621	117.346	47.9863	62.822	53.3375	38.5821	39.9734	68.1596	16.998	54.977	55.7261	41.7592	76.7516	51.0534	81.6299	63.1708	31.504	55.453	135.464	126.037	165.732	109.863	122.516	112.802	96.5955	130.456	96.5967	76.5345	95.68
270.548	95.5991	90.8221	71.8387	81.4959	85.1778	120.063	96.3402	100.724	116.551	47.7402	63.4514	53.0382	38.2724	40.1907	68.1293	17.4435	55.0758	55.1848	41.5525	76.2837	50.593	81.8619	63.6473	40.7044	55.9631	135.481	126.699	162.935	110.78	122.496	114.657	97.4244	129.875	97.8799	75.9692	95.853
272.402	95.5677	90.5789	72.8877	80.4776	84.697	119.94	97.3753	100.908	116.227	47.8045	62.5182	53.0014	38.5101	38.2695	66.6591	17.2083	55.0732	53.8939	41.7247	77.3017	51.5286	80.7484	63.53	41.6839	55.6671	140.909	132.329	164.504	118.512	127.527	119.888	95.6332	128.77	96.0468	74.9631	94.3024
274.566	94.392	91.5344	73.2086	81.1727	85.4734	120.647	97.1764	101.295	116.642	48.8325	64.2008	52.8518	39.1132	39.1363	67.1708	17.9598	55.6617	55.0332	41.9871	77.7181	51.5032	82.7234	64.675	31.258	56.7641	142.112	132.834	159.668	120.782	128.705	120.607	96.8108	130.709	97.826	75.9176	95.677
276.649	96.4949	94.325	75.4377	83.2688	87.5894	122.911	99.8203	103.325	119.104	48.9617	64.4206	53.7619	38.7871	40.0639	67.9029	18.0016	56.0844	55.3914	42.0943	77.4189	51.9351	83.2831	65.801	34.3462	57.9373	140.953	131.481	159.242	117.991	126.79	117.831	97.0961	132.939	98.9049	77.5407	99.2717
279.07	96.9272	93.6916	74.0681	82.1038	87.4085	122.698	98.5095	102.95	120.516	49.9521	66.0832	54.2277	39.9116	39.9268	69.3538	18.5589	57.3411	57.2081	41.9504	77.3457	51.777	83.2647	65.4992	33.289	57.597	141.925	133.024	156.749	120.305	128.909	120.002	97.1765	133.44	99.6412	77.7634	99.8132
281.051	95.5401	91.9373	73.1757	80.8948	85.4616	121.776	97.8132	101.105	118.023	49.5148	64.9112	54.9536	39.424	39.497	69.8385	18.476	57.4235	56.1385	42.4213	78.3799	52.3357	83.1738	65.7663	40.4036	58.0132	143.448	134.927	155.825	120.494	130.849	121.559	97.4446	133.356	99.7808	78.0186	99.4292
283.044	97.6749	94.6484	75.1756	83.2916	87.4887	124.297	99.2647	103.208	120.612	50.2774	64.1651	55.2001	39.7303	40.7542	70.9351	20.7291	57.0335	56.6824	42.3365	77.7228	52.2976	84.6988	67.7606	34.4947	60.0371	143.277	134.918	154.092	121.748	130.073	122.133	98.957	133.446	101.194	79.1528	101.193
284.429	97.6315	93.867	74.7366	82.7455	87.1149	123.953	99.4642	103.601	121.717	49.4766	64.2229	54.6711	39.2464	40.1209	69.6046	20.417	56.8447	55.9816	42.1879	77.2557	51.5654	85.4925	68.5124	31.5274	60.7004	142.608	134.359	152.27	119.52	129.168	120.882	100.436	134.931	102.452	79.799	102.378
286.83	98.4442	94.5948	75.2509	84.0433	88.2635	123.906	99.9234	103.587	122.526	49.3852	63.0846	54.7099	39.2797	39.0604	68.8455	19.9857	56.502	55.7351	42.6417	77.9133	52.4336	86.2172	69.166	42.7122	61.5017	141.192	133.216	157.36	118.746	128.386	120.231	100.391	135.104	101.599	79.255	101.333
289.052	98.736	94.3344	75.8646	83.1797	87.5913	122.909	99.85	104.143	121.394	49.7673	63.3899	53.8454	39.5978	38.8267	68.0132	18.937	55.1039	54.6234	42.6001	77.5032	52.1884	86.253	69.2788	31.831	61.7228	140.572	133.346	169.642	117.671	126.596	119.34	101.086	136.589	102.603	80.3163	102.674
291.23	98.6987	93.397	75.2758	82.9222	88.7415	123.539	99.3338	104.061	121.234	49.2357	62.3381	53.3579	39.421	38.7166	68.9624	19.578	53.7229	54.2145	42.7886	77.7633	52.6609	87.3499	69.9797	34.9816	62.5088	141.412	133.354	171.199	117.859	128.18	120.245	101.738	138.006	103.29	80.294	103.365
293.44	99.9458	95.4097	76.2551	84.1488	89.0765	124.649	100.386	105.079	122.917	49.4734	62.8601	53.1732	38.4944	37.9574	68.6191	17.7556	53.6762	53.5129	42.9338	77.5194	52.5765	86.991	69.6282	35.9927	61.8392	141.139	133.933	168.459	119.157	127.246	120.182	101.719	137.878	103.731	80.509	102.723
295.243	97.6825	97.7143	76.6704	85.0331	89.666	128.568	101.839	104.439	120.873	48.8822	62.2162	52.985	39.3122	38.4242	66.0574	19.0415	54.4008	52.3609	42.9242	77.4161	52.7086	86.377	69.5095	34.865	61.7544	138.961	131.703	151.181	116.466	124.549	116.56	99.0644	143.678	105.938	83.5879	107.199
297.512	98.9213	97.6936	77.5503	87.0882	89.9753	129.406	102.289	105.495	123.522	49.2057	61.8487	52.4771	38.3435	38.1926	65.3084	18.0912	53.3888	52.4269	43.1992	78.0869	53.1205	87.1562	69.9754	35.9365	62.2044	140.939	132.594	152.627	118.462	126.618	119.203	100.357	145.642	107.46	84.6649	108.298
299.331	100.415	98.6101	77.9345	87.2479	91.7092	130.123	102.472	107.079	125.081	49.7445	62.4311	52.5809	38.8574	38.3997	65.1249	18.3635	54.0067	52.7343	43.1833	77.2598	52.6588	87.9228	70.4201	40.9414	62.5002	143.481	136.974	150.812	125.534	129.407	121.502	100.396	145.156	105.93	84.1823	108.054
301.531	100.938	100.475	77.9624	85.4446	91.2886	129.303	102.404	106.994	125.438	49.4477	63.5536	54.2785	39.7848	39.4057	68.9515	19.0118	55.4357	55.0361	42.9324	76.5452	52.4451	87.8682	69.9699	40.6678	62.1802	144.575	138.565	146.586	123.9	130.066	122.302	100.398	145.512	106.36	84.3598	107.247
303.531	101.501	98.4397	78.8288	86.6975	92.7168	130.651	103.497	107.896	125.257	49.7291	63.9441	54.5365	40.2037	39.9853	70.8374	18.6236	56.0657	54.6178	43.9356	78.0956	53.9607	87.9769	70.3507	37.8902	62.3538	145.397	139.828	149.79	124.358	131.157	124.271	101.007	145.498	106.653	84.5444	108.14
304.392	102.243	98.7373	78.3283	85.5604	91.7992	130.159	103.974	107.956	125.985	49.4122	64.1222	53.6134	39.8397	39.7641	70.2753	20.045	56.263	54.6889	43.8706	77.7998	54.1774	88.4653	70.3109	34.6605	62.1989	147.319	140.436	149.067	123.823	133.468	125.32	101.416	146.105	106.922	84.7703	108.549
306.41	101.865	98.6623	78.0931	85.9922	91.336	129.304	101.956	107.151	124.396	50.0078	64.4515	54.974	40.7234	40.9058	68.5972	19.1311	56.0166	55.344	44.1381	77.4812	54.705	87.2515	70.3191	34.9487	61.8397	147.727	139.599	150.091	123.619	133.995	126.497	100.265	147.31	106.056	84.6025	107.54
308.712	101.241	99.6957	78.1537	86.5257	91.1099	129.886	103.063	107.102	123.938	49.482	64.1773	55.1227	40.3714	40.066	68.3742	18.0723	56.5254	55.092	44.0327	76.9128	54.4092	87.1939	70.4242	45.2132	61.9426	149.325	141.15	151.774	126.295	136.713	128.353	100.758	146.981	105.821	84.5031	107.87
310.579	102.43	101.088	78.2541	86.899	90.8519	130.379	104.047	106.716	125.369	49.5361	63.7682	55.2573	40.2859	39.8448	68.4987	19.2032	55.7287	54.7675	44.4097	77.7934	55.0944	87.7794	70.5754	41.5534	61.9669	150.16	142.442	154.345	128.531	137.023	129.847	100.303	146.202	107.051	84.7537	107.288
312.416	104.155	101.699	79.6241	87.8394	92.0028	130.391	104.853	108.26	127.383	49.3193	63.9129	55.4708	40.3464	39.9505	69.22	19.0166	56.4077	55.8849	44.2642	77.6452	55.0177	87.2353	70.6396	44.0738	62.0824	150.314	143.798	156.029	130.778	138.761	129.172	99.6485	146.671	106.355	83.5317	106.957
314.622	104.424	102.465	78.5763	87.9954	92.8174	130.617	104.531	107.643	128.054	49.8574	63.8302	55.0471	40.576	40.6059	70.7415	17.9679	56.1516	56.0765	44.4506	76.7838	54.5926	87.6872	71.126	46.4574	62.5884	150.561	143.851	158.008	134.988	139.758	130.05	101.941	147.111	107.81	84.8784	108.585
316.471	105.549	103.798	80.2217	88.8818	93.0855	131.836	105.039	108.344	129.027	49.6166	64.4019	55.5952	39.9666	40.4451	69.5869	17.0371	55.2379	55.3536	44.3101	76.382	54.9436	87.439	71.3233	46.5818	62.8285	153.966	146.136	158.293	134.728	142.876	134.043	101.767	146.548	106.976	84.0394	108.063
319.053	106.52	103.51	79.8366	88.8847	92.9556	132.377	105.786	109.814	128.885	50.333	64.3135	54.4614	39.9372	39.3069	68.779	17.5028	55.0264	54.9373	44.0842	75.6809	54.3658	88.4523	71.8098	33.798	63.2073	153.425	145.812	157.59	134.632	141.577	133.113	100.764	148.034	105.711	83.2528	106.689
320.598	106.271	103.585	80.066	88.3624	92.7198	132.302	105.951	109.251	128.897	50.3889	65.255	55.6467	40.7565	40.3091	70.3544	17.9254	55.2779	54.7368	44.3398	76.7805	54.668	88.276	71.6164	46.6577	62.8876	153.805	146.54	157.583	134.613	143.188	135.2	101.114	144.697	106.477	83.8959	106.991
322.476	105.791	103.643	79.8062	89.4675	92.8744	132.663	105.862	109.511	129.15	51.6866	65.8365	56.2617	41.2843	41.242	72.9699	19.092	55.2407	55.8018	44.1425	75.4271	53.7394	88.0385	71.4653	36.9644	62.8593	152.549	145.509	156.702	132.559	142.146	135.181	101.063	144.993	105.517	83.7856	106.882
324.424	106.948	104.031	80.1705	90.5127	92.7833	131.747	106.11	109.94	128.969	51.9887	66.9274	57.5444	41.7464	41.2887	72.6712	20.0174	55.4076	55.2931	43.6876	74.9188	53.34	88.8775	71.782	40.0127	62.9842	154.699	146.866	157.871	134.929	143.844	136.706	102.735	145.438	106.247	83.4215	106.833
326.429	107.841	104.757	81.566	89.7341	93.6904	133.469	106.854	110.643	130.369	51.7765	65.5416	56.7295	40.7881	41.3688	72.2992	20.2971	55.274	55.0278	44.4036	76.1802	54.6556	89.6342	72.3999	42.9717	63.6598	155.754	147.354	159.113	135.615	144.188	136.79	102.753	146.955	107.694	84.2812	108.35
329.052	105.846	102.549	80.0395	89.4245	91.7471	131.983	105.456	109.494	127.28	51.9166	65.1915	56.2263	40.5011	41.392	70.0767	20.9212	54.7553	54.9276	44.302	75.4808	54.3642	89.2139	72.1195	46.7276	63.1252	155.914	147.356	159.294	136.731	144.494	136.097	103.115	146.77	108.026	85.0563	108.699
330.636	108.224	104.076	80.2456	89.9423	92.4333	133.061	106.393	109.964	129.007	52.5212	66.8983	57.3467	41.7094	41.2071	70.4251	17.9153	55.861	55.766	44.2494	75.7187	54.5685	89.3715	72.2994	40.6363	63.2758	155.139	146.97	157.888	135.736	143.82	137.707	103.25	145.467	108.029	85.0844	108.742
332.62	108.108	104.331	80.8395	89.7512	93.081	132.896	107.485	111.405	130.179	52.78	65.4553	56.8055	40.7439	40.8779	71.2624	16.0828	54.542	55.3954	43.957	74.7126	53.7656	89.9875	72.6555	46.9623	63.7486	158.607	149.442	161.339	138.733	148.241	142.37	104.301	147.986	107.69	85.1533	109.783
335.042	108.69	104.698	81.5619	91.2077	93.3019	132.798	107.421	112.098	131.233	52.6074	67.7369	56.3285	39.5916	40.4271	70.1692	16.2762	56.9775	55.8966	44.2013	74.7014	53.9038	89.4998	72.1719	33.6615	63.1706	156.815	147.675	158.711	135.674	145.149	139.063	105.742	146.888	108.169	86.1119	110.351
336.678	108.573	105.38	81.5912	91.4355	94.0808	134.667	108.293	112.827	133.334	52.2262	66.096	55.9937	40.1869	41.3554	70.0826	16.0814	56.1299	55.6762	44.3222	75.1667	53.6857	88.7689	71.5821	37.8812	62.3646	156.086	146.156	158.621	134.974	144.08	138.309	107.325	149.568	109.554	86.6624	111.414
338.703	109.769	105.017	81.3753	91.2363	94.4586	134.497	108.313	113.244	133.944	52.0832	66.9693	55.8934	40.2018	41.1787	67.3509	20.5357	56.0439	54.361	44.776	75.9101	54.0192	89.1552	71.953	47.1147	62.6352	156.128	145.815	159.258	136.562	143.557	140.754	107.287	152.068	111.53	87.8906	112.599
341.036	110.336	106.478	82.1391	91.2605	94.9319	134.894	108.698	113.796	135.631	52.6536	67.4875	55.7632	40.4905	40.5784	67.1186	20.3591	56.1441	54.5511	46.0542	80.6709	56.7023	88.7125	72.0483	38.3039	62.724	156.707	146.123	158.912	136.623	144.012	141.673	108.455	150.839	111.74	88.1844	112.398
342.913	110.742	106.525	81.6951	91.8911	95.7635	137.072	109.822	114.7	136.942	52.0454	66.9181	55.6033	39.8356	39.5095	67.0487	20.3267	56.0435	53.5235	46.3295	80.9753	57.2669	89.2336	71.9792	43.5584	62.5396	156.464	146.335	159.506	137.277	144.734	142.686	108.397	150.755	111.078	87.5758	111.067
345.559	112.239	108.054	82.6932	93.5574	96.1227	135.837	110.82	114.683	138.189	52.3473	67.3869	55.967	40.3655	40.3886	68.5366	20.7567	56.0302	53.6733	45.9187	79.5484	56.5418	89.0473	72.1633	48.0566	62.6707	156.791	146.61	159.504	137.948	144.867	141.988	108.868	150.121	111.759	88.0208	112.727
346.465	112.503	107.545	83.402	94.6025	96.3911	135.546	111.376	115.007	137.228	52.2366	66.1891	56.218	39.8066	40.5482	68.2724	20.5977	56.354	53.7934	46.0269	80.0568	56.2962	88.9907	72.3769	36.2423	62.9731	156.236	146.142	158.717	135.426	143.823	140.867	110.404	153.01	111.846	88.4344	112.879
348.663	111.594	107.611	82.5871	93.0697	96.0958	135.231	110.123	115.428	137.92	52.5929	69.0133	56.9262	40.0383	42.2838	71.1673	20.1967	57.7175	56.3518	46.1408	80.2375	56.6223	89.1991	72.4788	48.306	63.1734	155.187	144.415	157.64	134.436	142.775	138.769	110.415	152.48	111.934	88.2463	113.408
350.975	112.406	106.82	82.8659	93.8607	96.0323	135.506	110.915	115.907	137.195	52.5251	68.3911	57.6817	40.3065	42.4078	73.5717	20.2074	57.7573	56.632	46.5852	80.7991	57.3713	93.6105	73.3877	40.8908	64.4578	157.681	145.846	158.945	135.246	144.117	141.033	110.889	153.145	113.262	89.4634	114.317
353.016	112.575	106.912	81.672	93.83	95.7021	136.288	110.945	115.61	138.61	53.5422	69.1018	57.8347	41.201	42.9411	73.0061	20.694	58.5869	56.4606	46.6002	80.4238	57.1428	92.688	72.8839	46.4473	63.7538	157.127	146.402	160.255	136.754	143.431	140.137	111.523	154.506	114.059	89.4108	114.99
354.936	112.985	107.025	82.3553	93.5958	96.4154	136.433	111.378	115.721	137.245	53.1964	69.2007	58.8399	41.2261	43.1399	74.0396	20.1475	59.0239	57.2236	46.4261	79.8294	56.6768	94.2299	73.6486	49.1103	64.6846	157.559	146.89	159.935	136.91	144.693	139.832	110.997	153.624	113.061	88.2638	112.817
357.277	112.057	109.239	86.6778	99.0001	98.9281	144.375	115.211	117.122	140.417	53.8508	69.4283	57.9632	42.2654	43.2622	81.9873	20.7116	58.6598	57.6024	46.4642	80.0475	56.8368	94.4135	74.0699	48.0745	64.9521	158.519	146.743	161.363	137.468	145.277	138.87	112.169	153.353	114.162	90.0215	114.611
359.334	112.599	109.941	85.9458	97.3888	100.402	144.18	115.598	117.559	141.177	53.5902	69.303	58.5543	41.6264	43.5969	86.3794	20.7237	58.1753	57.7492	46.8033	79.7322	57.3325	94.4894	73.9264	48.4857	65.1106	160.695	149.503	162.575	139.404	147.573	140.659	111.541	153.646	112.537	89.4128	113.706

## Sheet: FRAP_msi2_pH55
#Average	#1	#2	#3	#4	#5	#6	#7	#8	#9	#10	#1	#2	#3	#4	#5	#6	#7	#8	#9	#1	#2	#3	#4	#5	#6	#7	#8	#9	#1	#2	#3	#4	#5	#6	#7	#8	#1	#2	#3	#4	#5	#6	#7	#8	#9	#1	#2	#3	#4
-27.221	95.4106	92.9468	95.909	97.8148	97.2532	96.835	97.1046	96.0716	96.0016	96.5698	94.1707	93.7922	92.7079	94.3513	93.1232	92.9109	92.8471	93.9254	92.8551	97.9735	98.5529	97.9957	94.3469	97.6552	92.8156	95.8558	98.8623	99.3203	95.0715	96.372	92.8899	95.6269	93.9744	97.6589	93.677	96.6139	93.4263	94.8038	94.1878	94.5082	95.9599	94.7552	95.7966	95.3784	96.1124	99.5071	97.9117	97.9365	97.7161
-25.541	96.8148	94.6419	96.7134	96.96	97.1777	97.7852	97.5284	96.6501	96.2722	97.3264	95.6006	94.843	95.1076	95.0246	94.3289	95.1678	94.0527	95.4271	94.7869	98.0723	98.6676	98.7497	95.2322	98.2778	92.8517	96.3498	98.6858	100.164	97.8006	97.7974	95.5831	98.092	96.1049	98.8181	96.4579	97.9266	94.028	95.9883	96.005	96.1949	96.9355	96.2214	96.8525	96.0348	97.9918	100.386	98.5735	98.8824	98.8204
-23.89	97.3159	96.3396	97.4487	97.8957	97.8162	98.0305	98.4423	97.2596	96.9593	97.9172	96.5225	96.5397	96.5926	95.6186	96.9114	96.2232	95.274	96.5061	96.5233	97.9921	99.1671	99.1791	94.8729	99.2243	94.1535	96.5167	99.2221	99.9793	98.3082	98.6222	97.1653	97.8531	97.6229	100.333	98.6398	98.9734	96.0344	98.589	97.0989	97.3106	98.6833	97.3649	97.7927	99.0361	99.0197	100.247	99.1076	98.9073	99.352
-22.206	98.5823	97.434	98.9962	99.4853	99.4005	97.9336	99.3181	99.1368	98.872	99.4765	98.2247	98.0744	98.1461	97.3515	97.9587	98.2832	97.7919	97.9704	97.8139	98.7891	99.5052	100.513	96.3261	99.4174	95.4231	97.4036	99.4127	99.9788	100.017	99.3103	98.0529	99.1571	97.0217	99.8574	100.358	98.8595	97.9766	98.2021	98.456	98.2729	98.478	98.251	98.8077	99.0784	99.444	100.34	99.0061	99.4444	99.7257
-21.006	99.4497	98.9443	99.8793	100.443	99.7497	99.3973	99.9433	99.7601	100.606	99.029	98.9445	98.4954	98.2462	98.1261	99.2392	99.3278	98.2675	98.4859	98.2839	100.485	101.197	101.565	98.2672	99.964	97.6711	98.7735	100.74	101.248	101.543	100.986	101.475	101.105	99.5382	101.53	101.287	100.554	98.0288	98.8706	99.0271	99.0168	100.011	99.6893	98.8724	100.636	99.7631	100.252	100.593	99.8755	101.63
-19.391	100	100	100	100	100	100	100	100	100	100	100	100	100	100	100	100	100	100	100	100	100	100	100	100	100	100	100	100	100	100	100	100	100	100	100	100	100	100	100	100	100	100	100	100	100	100	100	100	100
0	0	0	0	0	0	0	0	0	0	0	0	0	0	0	0	0	0	0	0	0	0	0	0	0	0	0	0	0	0	0	0	0	0	0	0	0	0	0	0	0	0	0	0	0	0	0	0	0	0
1.443	4.56711	5.45779	4.19339	4.03678	3.84883	4.04027	4.16954	4.30083	3.95372	4.7965	6.5243	6.19068	6.87953	5.97889	7.1995	6.67859	6.91646	6.7678	7.30028	3.65083	3.09854	4.17469	4.21919	3.60096	4.58747	3.87775	3.73904	3.44875	5.1402	3.06913	6.15803	5.53308	5.87623	7.17872	6.89663	5.23015	4.29636	4.22369	3.6726	4.01625	3.54505	4.1694	4.03596	4.30517	3.00879	3.89719	4.6281	4.3888	5.9551
2.56	6.68903	8.43783	6.47895	5.98679	5.62446	5.83697	6.22158	7.08955	6.81446	7.10691	8.99218	8.95287	10.0444	8.99536	10.5087	9.61908	10.2706	10.1191	10.7969	7.38167	5.65858	7.46131	7.97506	7.06024	8.75869	7.96207	7.63268	6.71868	8.17052	5.31662	9.38779	8.82652	9.05363	13.2406	11.3708	8.49932	8.04789	8.04239	7.60593	7.63873	7.20861	8.03467	7.68743	9.0667	6.39682	6.13283	7.58158	7.45174	10.6109
3.711	9.62758	10.9628	8.79797	8.82784	7.57787	7.3753	8.50558	9.97702	8.84864	9.47258	12.1078	12.0462	13.1137	12.1623	14.4047	13.4601	13.5673	13.677	14.656	11.1132	8.64981	10.9387	11.713	10.7444	12.3817	11.2721	10.7986	9.89579	10.9185	7.40847	12.762	11.8627	12.302	16.5751	15.0372	11.1641	11.0226	10.7533	10.0341	9.75637	9.55818	10.3593	10.4957	12.5327	8.50607	8.58178	10.5812	10.7334	14.1533
4.64	11.752	13.7177	10.7881	10.7946	9.41025	9.54247	10.0834	11.8386	10.8495	11.2751	13.9767	14.9741	15.7541	14.3382	17.0259	16.1562	17.2985	16.7587	16.858	14.1318	11.0436	14.5557	14.7073	13.6582	17.0931	14.0103	13.7643	12.8803	12.7715	8.55943	15.1789	13.4294	14.2637	18.6942	17.839	13.5237	11.9176	12.7867	11.123	11.2872	10.7945	11.9318	11.5838	13.9518	9.72799	9.94802	12.5969	12.5172	16.3763
5.774	13.4939	15.5066	12.5954	12.3483	10.8062	11.0763	11.8712	13.9721	12.8378	13.5811	17.6223	16.7108	18.0054	16.1018	19.4603	18.4427	19.205	19.1718	19.3121	16.3141	13.1018	16.7138	17.1803	15.3491	19.989	15.9021	16.2816	15.048	16.4703	10.8843	19.1845	16.5704	17.7402	22.7323	22.3912	16.3135	14.9467	14.7513	13.5317	13.1719	12.9893	14.1036	13.9746	16.316	11.6033	11.7177	15.1756	14.7202	19.2494
7.261	15.81	18.1528	14.8212	14.0958	13.096	12.9925	14.0935	16.0496	15.0691	15.7818	22.1016	18.4307	20.0251	17.6693	21.7639	20.3366	21.4512	20.6219	21.2741	17.8298	13.8655	17.8664	18.4455	16.5926	21.8523	17.7613	17.8199	16.6874	18.3177	12.6589	21.6636	18.5476	20.3669	25.7953	24.8662	19.077	16.9866	16.7185	15.439	15.0094	14.9615	16.071	15.7807	18.5496	13.2807	13.4276	16.7574	16.4132	21.5377
9.111	18.6459	22.3656	19.0198	19.1755	15.8995	16.4336	17.3892	19.187	19.0232	19.3119	20.1055	19.8896	22.1437	19.4148	23.3462	22.0704	23.0024	22.3789	23.191	21.2829	17.1074	21.1876	21.5455	19.9119	24.8947	20.7654	20.7042	19.495	21.116	14.394	24.4354	21.66	22.788	27.4155	28.3939	20.5925	17.8658	18.1079	17.0143	16.3289	16.5426	17.6242	16.8973	20.7849	14.4995	15.371	19.1242	18.6242	24.5245
10.561	21.1339	24.3386	20.8104	20.048	17.4366	18.1194	18.787	21.4201	20.8154	21.1981	20.7745	21.1203	22.5619	20.8829	25.7957	23.6201	24.9558	23.721	24.5011	23.436	19.071	23.9223	23.6073	22.095	27.8296	22.7922	22.8229	21.6699	22.0008	15.8154	26.1785	22.5161	23.6571	29.6016	29.8793	22.1495	19.55	20.0725	18.3101	17.8296	17.7866	19.0463	18.1338	22.6587	15.521	16.2489	20.4649	19.7317	25.676
11.812	22.3772	25.7743	22.0817	22.1744	18.6923	18.9591	20.0229	23.0477	22.1281	22.9654	23.0341	23.1961	24.7812	23.0827	26.8756	25.9788	26.7834	26.0237	26.5786	25.4918	21.0417	26.3964	25.8486	24.4916	30.1756	25.2461	24.5741	23.4656	25.3824	18.2607	30.0947	25.9775	27.5264	32.8567	33.9147	24.8352	22.0155	22.4944	20.3311	19.6332	19.6743	21.4324	19.908	25.1733	17.5146	17.4179	22.071	20.982	27.7064
12.622	23.0242	27.0314	22.8355	21.9402	19.0196	19.4084	20.6718	23.3918	22.7168	23.1666	25.3078	25.5085	26.6018	24.6025	29.7855	28.9019	29.6336	29.0659	28.5675	26.5056	21.4434	26.6397	26.6271	24.9578	31.0117	25.7193	25.0166	23.5659	27.605	19.8063	31.9398	27.9816	30.1266	35.6747	36.061	27.2021	23.807	24.2591	22.2025	21.564	21.345	23.6152	22.2283	27.9715	18.9611	18.1535	22.6785	22.1716	28.0734
13.622	23.9768	28.24	23.4812	22.2367	19.9483	19.8178	20.6541	24.5611	23.7174	24.0025	26.8658	28.833	30.8686	27.4264	33.2109	31.8951	34.2094	32.7563	32.3286	28.0424	23.6651	29.0223	28.0453	26.9958	33.5028	28.03	27.3138	26.0403	29.6558	21.1861	34.4366	30.097	31.9971	37.3798	39.421	28.4855	25.3616	25.9017	23.9309	23.1233	23.1072	24.6573	23.3821	29.1716	20.1506	18.7731	23.5813	22.9285	28.9855
14.76	25.5645	30.3905	25.0195	24.2349	21.5197	21.0043	22.2359	26.6711	25.2336	25.5698	28.6492	30.4896	31.8866	28.9591	35.521	33.7322	35.1766	34.0983	33.5395	29.6268	24.9459	30.0958	30.1141	28.9497	36.0558	30.0348	28.9651	27.955	31.5437	23.3873	37.7976	32.359	35.1462	41.2766	42.4533	31.1387	26.1313	27.4904	24.5505	23.7759	23.6846	25.5735	24.0897	30.3742	20.8685	19.8822	24.7768	24.1887	30.5261
15.671	27.1907	30.9708	26.6778	25.9242	22.6945	22.3439	23.1277	27.7525	26.9138	26.4908	30.9971	33.1218	35.3492	31.7767	38.4495	37.1281	38.7191	37.038	37.1587	30.5771	25.9858	31.1684	31.8051	29.7269	36.9033	31.2205	29.7308	28.9091	33.5437	25.1778	40.2875	34.7227	37.1713	44.0929	45.075	33.4666	27.3553	28.4488	25.6115	24.9182	24.4881	27.1989	25.0312	31.6849	21.575	21.5673	27.0167	26.1152	32.9383
16.672	27.3712	31.7671	26.842	26.1956	23.1104	22.7032	23.4677	28.4974	27.4216	26.9149	32.4556	34.965	37.1531	33.5721	40.738	38.837	40.4375	39.4043	39.1321	32.0417	26.9522	32.6958	32.9638	31.2928	38.3982	32.4661	31.1492	29.7143	34.9349	26.299	41.8385	35.7605	39.0198	44.7673	46.7503	35.054	28.0471	28.9447	26.1051	25.7919	25.4386	27.9395	25.6953	32.3981	22.3743	23.3685	28.9038	28.7694	35.6197
17.724	28.2205	33.3691	28.2022	27.2779	24.1067	23.544	24.8443	29.6982	28.329	28.286	32.6644	35.4705	37.0574	33.4363	41.4219	39.1331	41.1423	39.4141	39.0827	34.0981	28.5959	34.8699	34.8467	34.4315	41.2022	34.4227	33.4368	31.745	36.5865	27.5106	43.0131	37.6568	40.0962	46.7124	49.0451	35.4032	28.8799	29.5689	26.6496	26.7311	26.4678	28.3459	26.2265	32.4154	23.0271	23.6069	30.0627	29.6377	37.0504
19.79	30.8035	36.1767	30.4593	28.8417	25.9351	25.3591	26.0811	31.8362	30.8352	30.3398	33.4376	36.2106	37.9958	34.0487	42.0525	40.6649	41.6563	40.4811	39.868	36.1399	30.1511	37.0359	36.33	35.2836	42.9503	35.7666	34.784	33.3036	36.6028	27.9666	43.8691	37.9667	40.7247	47.7892	49.4945	36.3212	29.7684	30.3505	27.7809	27.644	26.7745	29.2937	27.2057	33.3911	23.6957	24.6184	31.0271	31.459	38.8256
21.332	31.8746	37.4703	31.8835	30.5764	26.6557	26.3955	27.6962	33.9081	32.1202	31.7814	34.8257	37.6042	38.9951	34.6231	43.5325	42.8392	42.4379	41.3822	41.6885	37.0072	31.0318	37.1813	37.3845	35.7842	43.8269	37.0661	36.2092	34.3426	38.6136	29.4783	45.2757	40.0818	42.6706	48.447	51.9156	38.0089	30.6657	31.5459	28.9862	28.629	27.9905	30.3501	28.0903	34.6413	24.3191	25.5711	31.7012	32.5069	39.3399
23.031	33.5782	39.5937	33.3557	30.7084	27.4645	27.6706	28.6802	34.4374	33.3014	32.8206	35.9935	38.5975	40.2673	36.5191	44.9221	43.7083	45.0159	43.8576	42.6806	37.9164	32.208	38.6186	38.7321	36.6199	45.5524	37.802	37.1198	35.2497	39.3277	29.8032	46.261	40.0232	43.9099	49.8172	52.8318	39.3165	31.5283	32.7505	29.6636	29.4503	28.1157	30.7381	29.4591	35.4568	25.0182	26.6678	33.0887	33.4334	41.4593
24.484	35.5218	42.1823	35.2579	32.9135	29.3783	29.3608	30.6545	36.1818	35.7275	34.4241	38.1549	40.753	42.6101	38.4973	47.9614	45.6945	47.418	45.7787	45.1535	39.5243	32.9519	39.5835	40.5335	37.9568	46.6165	39.2326	38.4747	36.9545	41.1065	31.4751	48.6875	42.3578	44.7294	51.0875	54.8424	40.5424	32.3468	33.833	30.4654	29.959	28.863	31.7302	30.255	36.7075	25.6611	27.3224	34.043	34.4665	42.9156
26.804	37.972	44.7169	37.3593	35.9492	31.0433	31.0086	32.7674	38.7396	38.3619	36.4635	39.5723	42.2571	44.9934	40.1912	49.1293	48.0694	49.2182	46.026	47.3217	39.6738	33.3595	40.6164	40.8754	38.5236	47.6684	40.1102	39.061	37.2038	42.9469	32.7747	51.1922	43.8423	47.053	53.5185	57.4534	42.0435	33.0891	33.8614	31.1585	30.1728	29.6401	32.3813	30.52	37.0214	25.7193	27.6041	34.2603	34.5447	43.7499
28.192	38.5212	45.9649	37.7937	37.0321	31.5235	31.8262	33.4303	39.6755	38.9811	37.5699	40.8326	44.1373	46.6145	41.4997	51.4905	50.1935	50.9768	47.97	49.6363	40.5136	34.7434	41.6907	41.7464	40.1565	48.4921	40.9093	40.3481	37.9987	44.6265	34.0478	53.1061	45.7837	49.2461	57.0258	59.9122	44.3841	33.9226	35.1773	32.0286	30.9309	30.2404	33.3859	31.6976	38.1829	26.8459	27.9065	34.6693	34.8894	43.7712
29.83	40.1543	47.2466	38.8816	38.2032	32.3362	33.0913	34.3849	41.0298	39.6951	38.4197	41.8982	45.2192	46.8707	42.0829	52.7681	50.1261	51.6525	48.7884	49.8551	40.7786	34.7263	42.1979	42.5062	40.3299	48.9617	41.4247	40.5047	38.7128	45.3485	34.6075	53.8181	46.3449	50.0512	57.5191	61.0904	44.5731	34.3228	35.8167	32.5311	31.8751	30.7329	34.1937	31.9565	38.6573	27.3159	28.4644	35.3094	36.0192	44.1826
31.286	41.0137	48.5873	40.2582	39.222	33.8197	34.0845	35.8312	42.5232	41.9114	39.9562	42.4506	45.424	47.4186	43.2889	51.9562	51.1269	52.3993	49.1426	50.8073	41.4759	35.2476	41.8907	42.2078	41.0617	48.8457	41.888	40.9075	39.2018	46.1456	35.2969	54.0756	47.3497	51.0205	59.6978	61.9799	46.1943	35.3379	35.9437	33.194	32.6183	31.824	34.675	32.4953	38.4675	28.1213	29.1609	36.1491	36.4778	45.443
33.283	41.782	50.6081	40.8183	40.1874	34.0335	35.4263	36.5436	43.9049	41.9719	41.7383	43.5039	46.7598	48.5183	44.6658	52.6391	52.3801	53.2983	50.0655	52.3776	41.7442	35.6004	42.7205	43.0436	41.4255	49.5622	41.9571	41.2169	39.9547	46.6363	35.9119	55.0851	47.7681	52.202	60.0508	62.8515	47.2566	36.9111	37.476	34.4082	33.7961	32.4302	35.966	33.4819	40.5891	28.9908	29.7393	36.5799	36.8512	46.0526
35.043	43.8788	52.1659	43.0431	40.9704	36.259	36.8547	38.076	45.9157	43.8044	43.7067	44.8203	47.8976	50.0307	45.3655	53.8331	53.5244	54.5581	50.9657	52.8761	43.4539	36.9817	43.5893	44.3578	42.4593	51.0045	43.3335	42.2599	40.9675	48.1156	36.4781	56.6667	48.8985	53.2898	61.0792	64.8627	47.9867	38.3377	39.5063	35.9811	35.1243	34.3169	37.936	34.6444	42.2946	30.9621	30.1734	37.3841	37.4952	47.094
36.704	45.2871	52.9527	43.888	42.9879	37.7001	38.2541	39.1156	46.926	44.7218	44.609	49.1078	51.4546	52.2311	46.4038	57.4906	53.6572	59.8689	51.5827	56.6889	44.8102	38.0913	44.5792	45.5084	43.4292	52.4161	44.9877	43.9241	42.4783	49.6576	37.6547	59.0011	49.9506	54.6401	63.1323	66.3087	49.6086	40.3294	41.42	37.9965	36.9584	35.672	39.692	37.1972	44.2573	31.7297	30.8427	38.3476	38.5903	47.8307
38.274	46.2145	54.5273	45.0899	43.1609	37.4673	38.4308	39.0338	48.2472	46.1516	45.2161	50.3097	52.6542	52.8321	47.2882	59.1911	55.384	61.7261	52.8759	57.3536	46.0178	39.4519	46.1964	46.4367	44.9726	53.9104	45.7414	45.053	42.9179	50.8903	39.0168	60.2096	51.3965	56.3273	65.0387	68.6584	51.1791	40.4527	41.7304	37.9859	37.1301	35.7442	40.1439	37.2518	44.7529	31.9314	31.6576	39.8716	40.1431	49.372
39.752	47.3723	56.0126	45.8945	44.4591	38.6068	39.3374	40.2241	49.2525	47.8146	46.4378	51.5463	54.2225	54.6433	48.9572	61.2617	56.206	62.5933	54.2496	58.8509	46.8053	40.6504	47.9342	47.7829	45.9232	55.2092	46.7916	46.1386	44.1987	52.4418	40.4977	61.2871	54.5287	57.6748	66.4511	70.5502	52.4321	42.1475	43.019	39.4605	38.0432	36.8424	41.0958	38.3893	45.4748	32.6849	32.216	40.6289	41.304	50.4751
41.556	48.7977	57.5817	48.0925	45.5143	39.2166	41.0198	41.033	50.5386	48.588	47.2384	52.1274	54.8986	55.1245	49.5157	62.0207	57.7937	63.9284	55.4547	59.492	48.8786	41.695	49.1208	49.5004	47.9021	56.8649	48.4954	47.5957	45.9602	55.1079	41.9766	64.4886	56.5926	61.4147	69.7544	74.4145	54.9131	42.0671	42.7689	39.1237	38.4224	36.8638	41.2299	38.4678	45.3959	33.0808	32.7187	41.0464	41.9165	50.6794
42.915	49.7577	59.9772	49.1019	45.986	40.4658	42.3269	42.0674	51.5244	49.6529	48.3909	53.7173	56.3551	56.7242	50.9529	63.8516	59.4252	65.0029	57.556	61.5419	49.6508	42.2805	49.719	49.9248	48.2718	57.7786	48.571	47.8643	46.7422	55.6532	42.5478	65.3102	57.3152	61.6846	70.7295	75.3638	55.3358	42.9724	43.7692	40.4514	39.3095	37.0109	42.0431	39.4666	46.9347	33.9496	33.7602	42.0549	42.7656	52.4372
44.205	50.7334	59.5357	49.7762	46.6559	40.6357	42.7308	42.3188	52.0262	51.1116	49.4676	54.14	56.2865	57.3731	50.4962	63.6455	59.3069	66.3089	57.2969	61.4251	50.5135	43.1921	50.023	50.4669	48.3201	58.6476	49.1892	48.5756	46.9327	56.8533	43.5379	66.4065	58.1345	61.6647	70.324	76.3092	56.5953	44.4658	45.5555	41.8547	40.6884	39.467	43.8493	40.8998	49.172	35.6019	33.9572	42.5548	42.984	53.0897
45.837	51.7247	61.578	50.6545	48.0163	41.2802	42.8849	43.1822	53.7475	51.9631	50.8057	54.9642	57.1896	58.2631	52.0545	64.6725	60.2923	66.8555	58.0283	62.5689	50.9344	43.6129	51.5132	51.8689	49.1951	59.533	50.4046	49.5354	48.0119	56.1713	43.1832	66.4752	57.5059	62.3389	71.3796	76.2976	56.3794	45.605	45.9556	42.3259	41.6803	40.1735	44.1705	41.632	48.7944	36.3293	34.4485	42.1994	43.2845	53.0375
47.79	53.1418	63.5765	51.7953	49.285	42.559	44.3945	44.0311	54.9441	52.9486	52.8828	55.811	58.103	58.5617	52.4668	65.3705	60.8694	67.1079	57.9317	63.0067	52.0413	44.9424	52.643	52.6423	50.9715	60.832	51.0006	50.2739	48.553	57.9403	45.068	68.5209	60.0032	64.1889	72.7502	78.4311	57.4907	47.6072	48.6781	45.1881	43.3886	42.4726	46.4218	43.3837	51.9005	38.303	34.794	43.4562	44.0317	53.8612
49.223	54.3056	64.5594	52.6805	50.3332	43.3799	45.6568	45.2762	56.7822	54.4134	53.3537	56.564	59.3238	59.0676	53.6347	66.7469	62.529	68.0482	58.9511	63.5566	54.0745	46.5073	54.4921	55.2993	52.6472	63.5474	53.9833	52.4513	51.0749	58.1173	45.0869	68.5972	59.2464	64.3828	74.0787	78.8741	58.1546	48.2194	49.0151	45.1593	43.8773	42.582	46.8396	43.9999	52.4583	38.6656	35.2981	44.8179	45.4286	55.6225
51.026	55.7421	67.4226	53.4169	52.0993	44.847	47.6709	46.1818	57.8173	55.2653	54.9867	57.9576	61.3284	61.7809	55.1312	69.2599	64.4244	69.95	60.4279	66.4026	53.7352	45.9603	54.619	54.8992	52.6802	63.2791	53.3333	52.5046	50.8654	60.0125	46.378	71.3821	61.4824	66.0228	75.5206	80.9662	62.3002	48.3145	49.0996	45.4804	43.9788	43.1384	47.6269	44.2297	53.1354	38.7251	36.8572	46.6574	47.0117	57.7184
52.793	56.5155	68.6405	54.6435	52.6166	45.3849	48.4697	46.9704	59.3485	56.9527	56.0294	60.4374	63.2442	64.8139	57.1054	71.6064	66.1454	72.9903	63.2776	69.0406	54.158	46.3556	55.2075	55.0109	53.2026	64.1888	54.0421	53.0616	51.0648	60.4328	46.7802	72.5437	62.4363	67.1563	75.4589	82.1425	66.5263	49.1182	50.0386	46.0653	44.3222	43.5027	47.6135	45.1887	53.5975	39.0447	36.982	47.5797	47.673	59.4204
54.088	57.5512	68.7712	55.0762	53.5425	46.2251	48.2575	47.4824	60.4518	57.352	57.0239	61.5566	63.8343	64.5037	58.6518	73.1105	66.7254	74.6715	63.4701	69.1786	54.6328	45.7036	55.0444	54.9252	53.2307	63.4154	53.6548	52.7776	51.4984	61.4956	47.2222	73.101	62.6932	67.2643	77.9601	82.3739	66.792	49.8339	50.4495	46.3805	44.9726	44.9883	48.0827	45.5273	54.5209	40.248	38.9198	49.1715	48.6425	62.8912
55.282	58.1855	69.6859	55.5607	54.1603	46.7336	49.5166	48.1723	61.5045	58.3682	57.5048	61.9552	64.926	64.9915	59.6473	74.381	68.0689	75.752	64.6926	69.6122	54.5856	46.7047	55.247	55.5357	53.1494	64.3858	54.0278	53.5546	51.6603	62.6239	48.5103	74.1429	63.8075	68.7389	78.439	84.1343	67.4585	50.485	51.0606	46.2719	45.5102	44.7459	48.5928	45.5055	55.3463	40.6827	38.4541	49.1304	50.081	61.873
56.478	59.9719	69.6264	55.8818	55.8503	47.402	49.6465	47.5683	61.26	59.1742	57.7174	62.7213	66.3801	66.3739	59.8427	75.9169	69.4726	78.2964	66.0022	70.7185	56.0149	47.37	55.8068	55.9733	54.4133	66.2696	55.4748	54.3276	52.3057	63.5453	49.5576	74.9389	64.7782	69.6836	79.7806	86.0015	70.832	51.3973	51.9334	46.9691	46.2565	45.659	49.3395	45.8078	56.1917	40.8823	39.1301	50.0601	50.5837	63.3463
57.823	60.7728	70.4677	57.1585	56.9477	48.2132	50.1287	48.6377	62.5842	60.6773	58.5092	63.3629	66.4759	66.6804	60.3015	76.4089	70.233	77.3245	67.3988	71.6557	57.4406	48.7202	57.8498	57.9176	56.0153	66.9232	56.7726	55.7261	53.529	64.4682	50.5081	76.1271	65.9603	70.9933	80.301	87.4527	67.9628	52.0463	52.4296	47.4313	46.5836	45.5073	49.9961	46.6883	56.4869	41.1588	39.7881	51.6129	52.1509	65.3325
58.641	60.7321	69.8849	57.0363	57.4139	48.5251	50.8421	48.5409	62.3679	60.7488	58.8054	63.6108	67.5044	67.4036	60.9389	77.031	70.6631	77.0679	68.4001	71.7261	58.9175	50.0326	59.5849	58.6874	57.1317	68.7131	57.7734	57.1826	55.1216	64.3549	50.2299	75.5351	65.3682	70.9486	81.8922	88.4639	69.1255	52.7741	53.5121	47.8152	47.3432	46.2401	50.2333	47.0452	57.4235	41.7492	40.2933	51.7199	52.566	65.5423
59.638	61.6671	71.3831	58.1468	57.7024	49.3405	51.4907	49.8698	62.7481	61.938	59.8209	64.8007	68.3989	67.6443	61.8194	77.5041	71.3742	79.1701	68.5432	72.2237	58.8851	50.6078	59.7677	59.31	57.8017	68.8698	58.1548	57.3225	56.1217	66.2587	50.7405	77.3071	67.1875	71.5305	82.4945	90.8362	66.5099	53.8568	54.7729	49.5477	48.5421	46.8877	51.5808	48.3115	58.4321	42.7198	41.0005	52.4637	54.0264	67.2401
61.3	63.9474	73.0553	60.2425	60.2756	50.4029	52.9302	51.1395	64.7469	64.106	61.6992	65.8475	69.3206	69.7681	62.7278	79.061	72.6823	80.2228	69.987	74.4555	60.1973	51.7869	60.7813	60.7214	59.0967	71.0236	59.7558	59.2723	56.9376	66.5668	51.5648	79.3634	67.8214	73.0895	83.849	92.4796	67.3229	55.3303	55.4873	50.4781	49.4659	48.5063	53.3637	49.7686	59.1607	44.3457	41.9194	53.5853	55.21	68.5283
62.103	64.2004	72.8006	60.7525	59.3509	50.2664	53.1252	51.5228	64.5266	64.0407	62.0198	66.8632	69.7248	69.9781	63.7772	79.622	73.3138	81.3536	69.8343	74.118	60.7819	51.2695	60.4265	60.5422	59.31	70.2599	59.2346	58.9589	56.7671	67.2416	52.004	80.1048	68.3467	73.5203	84.3379	92.8035	66.7735	56.136	57.2541	51.9578	50.2644	48.6498	54.0204	49.8197	60.6451	44.4157	42.8027	54.824	56.5745	68.7726
63.093	63.7482	74.7279	60.9367	60.3188	51.568	52.9243	51.6278	64.5821	64.6721	61.8575	67.1704	70.5288	70.4149	63.8363	80.9582	73.5778	81.9901	71.4426	75.7362	60.7973	52.6557	62.4936	61.6308	60.1958	71.8099	60.6907	59.8692	58.136	68.6386	53.1599	80.8569	69.8238	75.2461	85.0906	95.0065	67.8454	57.3695	57.513	52.5879	51.1815	49.8489	55.0428	51.0937	61.3384	45.2025	43.6421	55.1493	56.602	69.3034
64.774	64.3045	74.057	61.3735	60.8575	51.2506	53.211	51.8437	65.1938	64.2205	63.0889	67.799	71.0861	70.3868	65.4309	80.9508	75.0401	83.9093	71.1342	76.2153	61.5435	53.2418	62.6031	61.7388	61.0074	72.4041	61.07	60.3904	58.3467	69.2014	53.895	82.6109	70.9331	75.8355	85.9692	95.9477	69.2285	58.0791	59.4467	53.5783	52.0621	51.6326	55.8957	51.5662	62.4771	46.3635	43.695	56.0116	57.7342	70.0048
66.043	64.8342	74.8674	61.4665	60.2926	50.9538	52.687	52.4469	65.8044	65.8937	62.7585	67.7689	71.0284	71.4931	66.6252	81.2622	75.6354	83.9848	72.4716	77.4178	62.6036	53.8572	63.2937	63.645	61.9349	73.5074	62.0854	61.8117	58.9728	70.0266	54.5674	83.2054	71.8385	76.9233	87.2252	96.2443	76.1008	58.7868	59.3174	54.7853	52.6685	52.3729	56.8699	52.8284	63.5622	46.949	44.4339	55.6704	57.9621	69.2795
67.297	64.7893	75.6048	61.2866	60.8447	51.0829	54.0351	52.7655	65.7571	65.0088	63.0712	67.895	71.6927	71.8755	66.4316	81.8162	75.4798	83.7714	72.4534	76.4191	64.0479	54.479	64.6162	64.3104	63.1496	74.4413	63.0956	63.0039	59.8004	70.7517	54.7323	84.1317	72.1699	77.6944	88.4321	95.9712	73.2865	59.2107	59.7406	55.006	52.7349	53.271	57.2213	53.1345	63.7578	46.9933	45.2016	56.7934	57.9859	71.0569
68.094	65.0049	76.4363	62.0024	61.8676	51.9511	53.8379	53.705	66.7856	66.2053	63.8101	69.2483	72.5881	73.1574	67.7578	82.8129	76.3262	85.0596	73.0853	78.355	63.6917	54.9396	64.5505	64.8399	63.504	74.8696	63.1275	62.8414	60.2351	70.9888	54.9305	83.8158	72.2279	76.9817	88.1286	95.5808	71.2953	60.2253	60.8427	56.2405	53.9439	52.6996	57.8208	53.6458	64.77	47.5905	45.6514	57.4779	59.3077	71.446
69.311	65.239	76.6054	62.7905	62.4969	52.6509	54.4082	53.9921	67.02	66.8865	64.8317	69.6295	72.4058	72.4472	67.3208	82.1739	76.2385	84.5746	72.8992	77.4086	64.4839	55.8098	65.7628	65.5937	64.2544	76.8246	64.1518	63.9786	60.7714	70.9212	54.7712	83.2492	71.8883	76.4114	87.9568	95.1652	71.7583	62.1438	61.7416	57.1743	55.4129	54.1726	59.1774	55.1432	66.9873	48.9192	45.5676	56.3239	58.6569	70.5337
70.956	66.4134	78.1175	64.2243	63.0715	53.1678	55.7963	54.8154	67.9714	66.8995	65.1409	70.6496	73.7421	72.2731	68.7464	82.9264	77.076	85.8542	73.3836	77.1823	65.9147	56.896	66.1146	66.5307	65.7801	78.7357	65.2588	64.9927	62.1404	72.4466	55.0352	85.4618	73.0423	77.7033	89.1859	96.6364	71.4279	62.6464	63.3666	58.4638	56.2321	54.9336	60.351	55.7284	66.9591	49.6207	46.3317	57.9649	60.2382	72.2846
72.489	67.3866	78.6957	65.4985	65.1667	54.0232	56.165	56.0647	69.2213	69.0066	65.816	71.966	73.7398	74.511	70.2917	85.0779	78.9422	87.8462	74.7064	78.9681	68.1261	58.3718	67.1553	68.1052	67.546	80.8737	67.4769	66.6991	64.2764	73.4138	56.3139	85.9125	74.1132	78.9576	91.4642	98.2812	75.0386	64.2419	64.0174	58.8069	56.7459	55.4501	61.0092	55.9557	68.1116	50.5067	46.7971	58.5009	60.4802	72.4905
74.255	66.933	79.4374	65.7547	64.7786	53.7806	55.3411	55.4751	69.0621	69.1959	66.0739	72.321	74.7118	76.0535	71.6753	85.9515	80.2307	88.1421	76.0816	80.1832	68.0489	59.5374	68.5955	68.005	67.5514	80.8439	67.4526	66.9209	64.297	74.8483	56.9645	88.6932	75.1899	80.9277	93.8486	99.9916	74.1443	65.127	65.1865	59.6846	57.8033	56.1048	61.5277	56.5921	68.8997	51.0276	47.6269	59.6449	61.8619	73.7539
75.434	66.7451	78.992	64.6366	64.4049	53.6878	56.1694	54.5072	68.6405	68.8711	65.8235	73.2146	75.2747	75.7577	71.7379	86.6414	80.458	88.3679	77.3349	80.6299	69.7303	60.7255	71.0317	70.4896	69.6378	84.3575	69.1429	68.8617	66.094	76.312	58.8329	89.9206	78.0192	82.8112	95.2982	102.416	76.8351	65.7012	65.8918	59.9329	58.2015	57.1344	62.6108	57.6212	71.9298	51.4806	47.8582	59.7644	61.796	73.2917
77.281	68.3605	80.5407	66.3687	65.1555	54.9997	57.3148	56.5889	69.8913	69.8205	66.9107	73.9105	75.7028	76.6747	72.3728	87.2183	82.2038	90.1472	77.8689	81.9413	70.2139	61.0698	71.3911	71.0372	69.9637	84.7106	70.0038	70.0729	66.921	77.6973	59.3165	92.0396	79.1455	84.2746	97.8143	104.729	78.4615	65.9071	66.8048	60.3746	58.4	57.4534	62.8471	58.0424	70.6361	52.026	48.6679	60.553	62.7779	74.5883
78.704	70.0835	81.6165	67.2268	65.9468	55.3763	58.1239	57.2262	70.9875	70.3897	67.9511	75.3769	77.4183	77.9832	73.4253	88.7056	82.8177	91.5155	78.9042	82.1938	69.836	60.4891	71.0018	71.3834	69.687	84.8237	69.9291	69.4949	67.0166	77.4406	59.4566	92.149	79.1564	84.1778	97.9286	105.434	76.9487	67.4433	68.3907	62.017	59.7563	58.9768	64.69	59.996	71.2192	53.056	49.0597	61.5363	63.687	75.6346
79.614	70.1869	81.5489	66.7217	66.6601	55.4259	57.973	56.9991	71.1091	70.1261	68.3115	76.5477	78.7592	80.0144	75.7442	89.9085	84.0001	92.5332	79.6947	83.8313	71.4653	61.8872	72.2327	72.6953	70.9473	86.0812	70.8774	70.3883	68.0122	78.1068	59.8078	91.5092	79.2786	84.9983	98.2405	105.295	77.3993	68.2115	69.617	62.5691	60.4926	59.6551	65.6091	60.7156	73.2626	53.6697	49.6069	61.8682	64.1585	76.3306
81.268	71.0805	82.6317	68.1194	67.2069	56.0826	58.2137	57.7307	72.3406	71.8039	67.8036	77.2671	79.6139	80.0267	75.7938	91.7771	84.5884	94.0131	80.24	84.3662	73.4429	63.0813	74.048	74.566	72.6288	87.7302	73.7807	71.5777	69.7048	79.2612	60.8538	91.9976	80.226	85.7897	99.5498	106.772	77.4699	70.493	71.1566	64.3851	62.5111	60.8922	67.7108	62.4281	75.101	54.7308	49.7891	61.7766	64.5836	75.9553
82.885	71.7881	83.619	68.378	67.8131	56.2467	59.3222	58.2588	72.4106	72.3287	68.3946	77.9234	81.0345	80.9969	76.4969	92.7928	86.1798	94.8704	81.8386	86.3812	74.6137	64.8583	75.867	76.3759	74.1929	90.7967	74.9072	73.8143	70.9361	79.5527	61.1747	92.6384	80.8826	86.7398	100.148	106.916	77.1485	69.7874	70.9296	63.6002	61.891	60.4019	67.5461	61.9901	74.8916	54.1727	50.4075	62.2777	65.7613	77.3133
84.126	70.8647	82.6315	68.738	67.7254	56.0132	58.6894	57.9036	72.5452	72.5398	68.7989	79.8905	82.7552	83.4117	77.6303	94.9052	87.483	97.3054	83.3783	88.1487	75.1329	65.8223	75.3825	76.4512	74.7886	90.7949	76.2608	74.5025	71.7326	81.24	61.6672	95.2382	82.6627	87.6757	100.65	108.532	77.089	70.9366	72.4109	65.4558	63.503	62.8152	68.9325	63.2585	76.3776	55.4645	50.5807	63.1284	65.4302	77.8505
85.625	72.0676	84.275	69.6837	68.3028	56.4947	59.2586	58.4213	73.9457	73.1701	69.7065	80.4126	82.6141	82.3477	78.0062	95.2564	87.966	97.5732	83.2272	87.3817	75.2446	66.1342	76.9066	77.1915	75.6436	91.2487	75.8251	75.244	72.29	82.6264	63.3763	97.788	84.0547	89.6364	103.896	110.454	77.5015	71.4581	72.9499	66.1112	64.0601	63.4211	69.6403	64.1879	76.7753	55.8283	51.0172	63.8137	66.2428	79.3286
87.118	73.185	86.183	70.0503	69.2186	57.726	59.8805	59.6766	75.1099	73.6334	70.4716	81.2589	84.5202	85.4827	80.1515	97.5701	89.9386	99.3374	84.7971	89.4469	74.8951	65.4212	76.6192	76.9386	74.9274	90.4597	75.402	74.4798	71.6409	82.6425	62.7438	98.0171	83.7167	89.7921	104.273	110.635	77.1851	73.4866	73.6776	68.11	65.494	64.2639	70.8972	64.6506	78.2757	57.1527	51.2759	64.0936	67.064	79.7513
88.821	74.0829	86.8071	71.0828	70.3084	58.5592	60.9321	60.4916	74.6548	74.0924	71.3211	82.9596	86.4031	86.4931	82.3974	99.1817	91.6443	102.644	86.7999	91.1656	75.9092	65.6958	76.4915	76.717	75.2602	91.8966	75.6977	75.0983	72.4582	83.949	63.9199	100.772	84.1078	92.8625	104.452	115.343	78.4737	74.8248	74.5783	68.6088	65.1373	64.5953	71.11	65.0874	79.1547	57.1197	51.9693	64.3724	67.4065	80.651
90.144	74.3953	87.667	71.817	71.5165	58.9443	60.5981	60.4489	75.644	74.1076	71.2281	82.2404	85.7641	86.7524	81.8656	98.7654	90.7669	103.23	86.2836	91.5577	76.7226	66.4497	76.5625	78.4577	75.7115	91.5863	77.1636	75.6434	73.4057	83.7511	63.4915	100.86	83.8129	92.831	105.532	114.982	79.0159	74.7831	74.2619	69.0851	65.7162	64.5946	71.2273	65.4503	80.1251	58.0909	52.6496	65.1493	68.5255	80.981
92.227	76.6859	89.3918	72.8387	72.2079	59.4355	62.0656	60.934	77.3212	76.1235	71.9848	83.9182	87.485	87.2476	82.8826	100.243	93.2533	106.089	87.7783	92.4628	77.1396	67.2098	77.5997	78.0713	77.1193	92.6426	77.6694	76.2386	74.1119	85.3504	64.4206	102.617	85.4019	93.7823	106.845	129.716	79.6227	75.8834	75.2293	69.365	66.6723	64.7836	71.9549	66.3919	80.4999	58.4016	53.2535	66.3188	69.5397	82.4185
94.243	76.7647	89.3457	73.0534	71.9704	58.9994	60.7619	60.7407	77.3996	75.577	72.2294	85.6142	89.4474	90.1085	83.8503	101.822	94.176	107.774	90.3043	94.8556	78.3037	67.7983	78.8662	78.4219	77.513	93.0051	78.5673	76.5879	74.5624	86.8857	65.6299	104.083	87.029	95.2748	107.327	125.1	80.6703	76.7815	76.9198	70.5431	67.4588	65.9137	72.5814	68.3053	81.4223	59.5241	53.8559	67.2908	70.6382	84.1536
95.256	77.0201	89.389	73.2885	72.4836	59.7154	61.1178	61.2397	77.2094	76.539	72.2509	85.3211	89.0692	89.2295	84.3987	102.906	95.5766	108.192	90.5468	94.7922	78.2758	68.6412	78.5214	79.333	77.7412	93.839	78.6288	77.0868	74.7107	88.2463	66.572	105.59	88.5156	96.2585	109.142	124.317	81.7481	77.1998	77.3613	71.4998	67.9887	66.5201	73.6598	68.4351	82.66	60.771	54.1294	67.2257	70.236	83.6721
96.587	78.3274	89.9973	74.6615	74.013	61.6261	63.2034	62.9987	78.4015	77.3102	73.7535	87.1709	91.2636	91.5568	85.2646	105.782	96.6675	110.904	93.0348	98.535	79.5493	68.7417	80.1606	80.358	79.0694	95.0251	79.5244	78.5007	76.4348	88.7796	67.8021	106.229	88.8072	97.4795	111.348	125.025	83.4684	78.4164	78.2318	72.1019	69.0081	67.5782	74.6476	69.5538	83.4821	61.1273	54.5524	68.2099	71.0356	84.7236
98.306	78.965	91.454	75.5436	73.7811	61.3579	62.965	63.2085	79.6344	78.4953	74.0408	88.2482	91.8852	92.0053	86.6377	105.954	98.316	111.812	94.3431	97.8038	80.3472	69.4456	80.2316	80.7958	79.0647	96.3684	80.8441	79.3094	77.3666	89.6433	68.0234	106.402	89.652	97.6522	111.155	125.568	83.4612	78.769	79.7567	73.2837	69.8518	67.3239	75.4994	69.6853	84.5337	61.5752	55.464	69.5944	71.9627	87.219
99.595	79.6808	92.0895	76.3737	74.0394	62.3452	64.6789	63.8339	79.9785	78.428	74.4619	88.2352	93.3863	93.2261	87.5413	106.391	98.0264	111.504	94.9911	99.6366	80.2515	70.5295	80.8974	81.054	80.96	97.281	81.6262	79.2209	77.3979	89.7484	67.3706	107.541	89.4704	98.8154	111.522	126.556	83.649	78.9674	80.1228	73.434	70.0196	68.0189	75.339	70.0587	84.3242	61.7822	55.407	69.6616	72.2851	86.905
101.247	79.9558	92.9701	76.5991	75.1869	62.0681	64.5021	64.9559	81.386	79.9519	75.0818	88.8952	95.0218	93.2562	89.0651	107.982	100.126	113.93	96.2121	99.5167	82.614	72.283	82.8291	82.4298	82.3723	98.887	83.7376	81.2831	79.6033	91.556	69.4502	109.683	91.2064	100.319	113.145	128.495	85.1639	79.3818	80.4773	73.0053	70.154	67.3271	75.3005	70.2647	83.9897	61.38	56.8375	70.8881	74.1178	88.6457
102.601	81.1234	94.2737	77.8361	76.3949	63.261	65.3887	64.8793	81.9988	80.4523	76.4157	90.8953	95.639	94.5128	89.8146	108.815	101.679	115.972	97.0752	100.522	83.2882	73.2172	83.1561	83.0745	82.9321	99.0831	84.378	81.4364	80.394	90.8204	68.2729	109.359	90.5649	99.8319	113.026	128.107	84.5756	80.4167	81.6427	73.8885	70.9698	68.905	76.8178	71.502	86.3833	63.0867	57.0284	70.7475	74.5463	89.0034
104.258	81.6549	94.6822	77.5604	76.9653	63.6326	66.0393	66.5402	82.2122	80.7712	75.8166	92.1842	97.4185	95.194	91.1857	110.64	103.093	116.375	98.1624	101.573	82.67	72.8214	83.766	84.2258	83.1245	99.569	84.4736	81.9015	80.0916	93.3574	70.2627	113.779	93.6761	102.397	116.579	131.97	87.5933	81.5113	83.1655	74.3047	72.2584	69.9584	77.859	72.7984	87.1627	62.9855	58.4466	72.6624	76.7684	92.1143
105.603	81.8623	95.1858	78.3356	78.0206	63.605	67.0796	66.1059	82.6487	80.6281	75.7289	92.0297	97.166	95.5387	91.2155	110.502	102.685	116.207	97.8036	101.623	84.2799	72.761	83.8294	85.1993	83.4162	100.45	84.7165	82.7403	81.8652	92.9086	70.3465	113.621	92.9098	102.834	117.038	130.835	87.3771	83.0502	84.1816	76.2535	73.477	71.2348	78.901	73.6358	88.1135	64.4854	58.1066	72.4337	75.4355	91.4203
107.279	82.8188	96.5602	79.618	77.975	63.6683	67.3541	65.8215	83.0053	81.3495	76.9547	93.0853	98.2927	97.6957	92.4735	112.31	104.037	118.317	98.5425	102.806	83.1788	72.4745	84.2408	84.1467	83.1971	99.2081	85.1001	81.6284	80.4159	94.5072	71.6286	116.054	95.4474	104.014	117.746	132.992	88.5285	82.5598	83.436	75.9864	72.6249	70.6327	78.213	72.9401	87.8173	63.6048	58.7113	73.15	76.6042	92.0097
108.606	83.535	97.3345	80.407	79.676	64.3108	68.4306	66.9036	84.1562	82.4923	77.9966	94.7237	99.6666	98.8952	93.3558	112.801	104.723	119.88	100.244	104.304	85.4427	75.5484	86.4788	86.8774	85.659	103.079	87.1643	83.6786	82.3774	95.4216	72.1698	117.706	95.5845	105.546	119.067	133.985	89.0503	84.8872	85.5521	78.3525	75.324	72.1777	80.2925	75.1943	90.1447	65.8967	59.5124	73.746	77.1858	92.9054
110.116	84.3611	98.798	80.5308	79.7072	64.8714	69.1736	66.9264	85.0103	82.4035	78.1854	93.7587	99.7876	98.2939	93.0235	113.708	105.234	119.513	100.118	103.805	85.846	77.1566	86.7725	87.2571	86.0024	102.888	87.467	84.1242	82.6588	95.621	72.3868	119.987	96.855	107.313	120.245	134.989	89.6207	85.0653	85.1111	77.9354	75.0834	73.4914	81.185	75.4304	90.7923	66.9303	60.8491	75.5337	78.7188	94.8713
111.628	84.0829	97.8321	80.0322	78.4932	64.4847	67.9882	66.2419	84.7844	82.1894	77.9869	94.277	99.9875	98.8144	92.7877	114.127	105.094	120.534	100.736	104.69	86.3357	77.0425	86.9493	87.355	85.8021	104.885	87.3728	85.0334	84.3484	97.8819	74.6912	123.233	99.1573	108.558	122.634	137.718	91.8228	84.6277	85.2538	77.4798	74.6747	72.4897	80.0449	74.1838	90.0141	66.1068	61.952	76.1425	79.3593	96.381
113.789	85.2674	99.6548	80.917	79.2419	65.5234	69.7923	67.8166	86.6042	83.9225	79.1636	95.5758	101.794	100.315	92.8693	116.076	107.481	121.95	103.263	107.174	87.304	76.7856	87.1498	87.8339	86.7268	103.749	88.061	84.9601	84.424	97.2469	74.141	123.236	98.5315	108.301	122.084	137.35	92.5302	85.9957	85.5908	79.1864	75.7094	73.9458	81.3606	76.5139	91.3975	67.5583	62.585	77.3365	81.446	97.821
114.787	85.1706	99.522	80.9251	79.7959	64.3913	69.7918	67.4098	86.4583	84.0195	79.1114	95.469	100.504	99.2432	92.9605	115.537	106.681	120.562	101.812	105.607	88.7345	77.9077	89.0913	89.4496	87.7702	105.407	89.5714	86.9149	86.263	98.7123	75.5383	123.611	98.2384	109.805	123.914	138.067	93.5018	86.687	86.8559	79.2078	76.3823	74.1953	82.4463	76.2701	93.0413	68.2445	63.6516	79.5576	83.7639	100.856
116.518	86.1248	100.159	82.5538	80.7828	65.0027	70.2107	68.0378	87.0186	84.4935	80.2336	96.9338	102.711	101.05	95.0406	116.92	108.437	123.662	103.88	107.643	89.0194	77.4302	88.4913	89.0923	87.5896	105.562	89.4517	86.2961	86.0615	98.9618	75.4278	123.246	98.2364	108.827	123.046	137.783	92.8549	86.3902	86.2495	79.234	76.233	73.6843	81.9369	75.8917	92.1119	67.7548	63.1759	79.487	83.7996	100.592
118.23	85.9819	100.989	83.5871	80.6962	65.4018	69.969	67.8897	87.3959	84.9208	80.5394	96.8297	103.122	101.369	95.7	117.889	108.38	124.322	104.861	108.348	90.1227	78.2792	89.9392	90.3934	88.4428	107.206	90.1078	87.4364	87.8003	101.187	76.952	126.597	99.9086	111.315	125.463	141.309	94.9341	86.9574	87.7391	80.1889	77.3215	75.4601	82.9941	77.5046	93.2884	68.1952	63.7138	79.2952	83.0366	101.149
120.289	88.0124	103.391	84.7278	81.1417	66.866	71.6276	69.0835	89.1158	86.6986	81.2775	98.8434	104.193	103.036	97.3236	119.097	109.817	124.612	105.484	109.945	90.0116	78.1934	90.4015	90.123	88.5369	106.934	90.3897	87.5549	87.031	99.8301	76.5061	124.997	99.2292	110.062	124.126	138.83	93.9592	88.2158	88.3628	80.7356	78.1644	75.5878	83.3927	78.2621	94.2057	69.1792	63.542	79.4405	83.2261	101.047
121.822	87.6929	103.673	84.5547	81.4723	66.864	71.8552	68.9957	89.408	86.7302	82.377	99.0752	105.62	103.633	98.9781	119.548	110.807	125.363	106.281	111.121	91.013	79.6359	90.7154	91.0234	89.4607	107.791	91.5777	88.3689	88.3274	101.211	77.3698	125.412	100.217	111.162	124.074	139.938	94.5328	88.9194	88.9599	80.9545	78.7018	76.6705	84.7136	78.4439	95.4169	70.1361	64.1476	80.1444	83.7343	101.878
123.803	89.1013	104.979	85.266	82.8549	68.2667	72.8266	71.1738	90.4353	87.0978	83.442	99.0429	105.686	105.421	99.427	120.612	111.352	126.407	106.808	111.826	91.1478	79.2585	91.3237	91.5419	89.1989	107.917	91.7839	88.5805	87.8928	100.151	76.0687	121.342	99.4435	109.914	123.887	138.275	94.5465	89.1164	89.6439	81.4755	79.4832	77.0483	85.2534	78.2959	95.7982	70.5218	65.5145	81.7286	84.6186	104.056
124.645	88.6546	103.951	85.1587	81.9279	67.4643	72.3172	69.9803	90.0126	87.2341	83.9958	100.303	106.142	106.509	101.258	121.436	112.762	127.449	108.715	112.615	93.4247	80.5922	92.7896	93.4261	92.0815	110.143	93.474	89.996	90.5012	101.18	77.4251	122.168	99.703	109.524	125.365	139.109	95.312	90.5172	90.3591	82.2839	79.6697	78.4924	86.7351	79.7054	96.1362	71.4858	65.8465	81.7013	85.4488	103.978
126.477	90.25	106.069	86.0522	82.7095	68.5175	73.7106	70.9026	91.0364	88.7272	84.5608	100.389	107.137	107.451	100.37	121.538	113.077	129.291	109.018	111.704	93.0273	81.2843	93.181	93.3279	91.8814	110.904	93.688	89.7588	89.3111	101.635	77.8623	121.553	100.755	109.525	124.879	138.889	95.2372	91.8196	92.3559	84.2851	80.5096	79.1532	87.377	81.1499	97.1962	72.4313	66.4951	83.1453	86.2656	104.886
127.689	91.0114	107.164	87.0399	83.5275	68.8188	74.4687	71.9587	91.7521	90.25	85.2008	102.347	109.203	108.784	104.038	123.121	115.069	131.049	111	114.697	95.1233	81.3552	93.0868	94.1748	92.7773	112.033	94.8597	91.3059	91.0306	102.752	78.417	121.694	101.002	110.558	126.342	141.805	96.0639	91.4476	90.8635	82.7041	80.3737	78.3308	86.5937	80.7613	97.1511	72.5824	65.5585	81.6608	86.4011	103.751
129.398	91.3758	107.791	87.3528	83.9015	68.8506	73.9703	72.0126	92.612	89.2529	86.053	103.67	110.382	109.727	104.969	123.457	115.985	132.7	111.666	116.102	94.8723	81.7175	93.2127	94.4527	93.6848	111.729	95.272	91.6635	91.6521	102.629	77.9357	120.366	101.301	111.374	125.267	141.22	95.8491	92.2493	92.2065	83.8098	81.5333	79.1127	87.7228	81.6368	98.7632	72.9247	65.495	82.6136	87.0713	104.57
130.807	91.9693	108.623	87.6252	85.099	68.7807	74.643	72.7563	93.25	90.1517	86.0898	104.16	111.256	110.327	104.506	125.022	117.879	133.428	112.423	116.805	94.1551	81.4994	93.8498	94.8549	91.5043	111.199	94.8972	90.8597	90.208	104.321	78.789	123.151	101.755	110.947	127.751	142.449	96.2478	92.7361	92.5117	83.7664	81.4604	79.6956	87.9303	81.6372	99.2086	73.428	66.074	83.4429	86.2882	105.32
132.794	92.3631	109.354	88.9083	86.2937	69.7836	75.5595	73.7795	94.2021	91.0497	86.6645	104.894	112.849	111.269	105.22	127.185	119.511	134.779	114.979	118.096	94.9852	82.1653	94.0437	95.2399	92.5038	112.238	95.4361	91.3867	91.0725	105.07	79.0368	125.5	102.541	112.851	129.82	143.771	97.8579	94.2471	94.126	85.6922	82.527	81.431	89.8245	82.7577	100.976	74.8532	66.5383	83.4506	87.0787	106.375
134.542	94.2151	111.501	89.9395	87.3977	70.1986	76.0584	73.8288	94.2138	91.8717	87.4696	104.18	112.245	110.966	104.34	125.771	118.661	133.504	113.932	116.933	95.6797	83.094	95.2037	96.1633	93.0302	113.454	96.2287	92.3104	91.7682	105.478	79.7822	124.356	102.821	113.722	130.387	144.658	99.3494	94.3359	93.9995	86.3127	82.7623	81.6319	89.6139	83.0995	102.266	74.5411	67.3851	84.0971	87.2779	107.532
135.798	94.0648	110.911	89.6093	86.9904	69.7918	75.7383	74.2345	93.9913	91.7297	87.8015	105.997	113.76	112.006	106.411	127.776	119.955	135.243	113.817	118.999	96.9862	84.033	95.889	97.8532	94.851	113.547	97.4618	93.1547	93.0565	105.94	80.7236	123.99	102.716	113.412	131.346	145.688	100.023	94.2171	94.9236	86.6965	83.4161	82.1388	90.414	83.5575	101.366	74.6916	66.9237	84.5921	87.8802	107.272
137.556	94.8382	112.9	90.7426	88.5523	71.4615	76.4057	75.0634	95.1516	92.8703	88.7135	106.33	113.526	112.836	106.59	127.163	120.754	136.021	115.138	119.111	96.9586	83.8677	96.099	97.3801	94.864	112.936	97.7147	92.5615	92.2966	104.512	79.3398	123.685	101.203	111.988	128.91	144.305	98.3221	95.927	94.4658	87.4834	84.9299	82.1382	91.789	84.8662	101.983	75.8221	68.0323	84.7768	88.731	107.738
138.947	95.2997	113.056	91.3694	89.1548	71.7944	76.6868	76.077	96.7727	93.4942	89.4372	107.061	115.17	113.064	106.167	128.786	120.595	136.103	116.555	120.003	98.0485	84.0132	96.2846	98.0472	94.8309	114.182	97.4919	93.0448	93.7423	106.639	80.0277	121.927	102.259	112.71	130.418	145.459	99.4451	96.2211	96.3657	88.4103	85.6333	83.5272	92.8928	84.9761	101.578	76.0171	68.0727	85.4428	89.0432	108.679
140.339	96.3731	114.606	91.3664	89.169	71.6099	77.6907	76.4603	98.0614	93.8625	91.0362	106.821	114.808	113.929	108.034	128.692	120.861	137.183	116.863	119.596	98.4836	84.8445	97.4	98.7484	96.3074	115.665	98.6662	95.0676	95.1619	106.965	80.3728	122.522	102.426	113.052	130.358	145.911	100.295	96.5301	97.6654	89.2456	86.2507	83.1414	92.6204	86.2548	103.97	77.4701	68.7978	86.5959	90.5301	109.773
141.915	98.101	115.952	92.5846	90.9831	73.3818	77.8892	76.5916	98.5818	97.2447	91.6838	107.641	115.772	115.04	107.783	129.475	121.39	137.638	116.867	120.199	98.8854	85.3642	97.5909	99.6249	96.6711	115.807	99.3924	95.4371	95.2815	110.403	82.6504	124.608	105.623	115.762	133.251	149.152	103.072	96.6999	97.5992	89.8426	86.4339	83.791	92.866	85.9168	103.503	77.1251	68.388	86.7405	90.1441	109.751
143.214	99.3603	117.283	92.569	91.141	74.652	79.4112	77.9167	98.788	98.3589	92.3476	109.064	116.333	115.931	108.302	131.253	122.282	137.99	119.151	121.365	99.1957	86.091	98.2381	99.2325	98.0267	116.667	99.4547	94.7343	95.6969	109.41	81.5563	124.724	104.011	114.931	132.491	148.503	102.982	97.7186	99.044	90.1375	86.9452	85.6524	93.7552	86.6951	104.678	77.9843	68.5676	86.7716	91.1856	110.058
145.281	100.955	118.6	94.3553	93.0569	75.9728	80.4984	78.9999	100.461	99.419	93.7084	109.645	118.139	117.252	110.743	131.476	123.749	140.246	119.923	122.403	99.4758	85.8973	97.6196	99.9444	98.1334	116.11	99.5787	95.4203	96.0431	109.863	82.0039	124.09	103.95	115.208	132.855	147.725	102.969	98.8959	99.8975	91.4932	87.9828	85.3975	94.1475	88.0269	105.124	78.6498	69.0783	87.2963	90.4574	110.807
146.619	101.14	118.53	93.8271	92.6692	75.7578	79.9914	78.1432	100.072	99.3743	93.4176	108.71	117.026	117.052	109.488	130.643	122.49	138.981	119.092	121.613	100.319	85.8849	98.5208	100.282	98.2314	116.998	100.069	95.9645	96.4511	109.973	82.4183	124.272	105.166	115.998	134.638	149.66	102.75	98.9525	100.584	92.3437	88.0199	85.7244	94.3112	88.5289	106.237	79.168	70.0772	87.793	92.1211	111.674
148.807	101.831	118.473	93.9438	93.734	75.621	80.0236	78.6348	100.356	99.793	93.5245	110.962	119.211	118.906	110.48	133.088	125.556	139.297	120.423	122.775	99.8938	86.4208	99.455	99.8168	98.8018	117.571	100.234	96.1513	97.0057	110.858	82.4482	125.878	106.587	117.211	137.292	150.969	104.635	99.8733	101.155	93.2414	88.6424	86.6473	95.2705	89.2602	106.907	79.898	70.283	88.9613	92.5267	112.324
149.609	101.96	118.894	94.6587	94.1726	76.0685	80.524	79.4357	100.159	99.905	93.8683	110.372	118.456	118.979	111.727	133.366	125.15	140.358	119.94	122.342	103.016	85.9632	100.536	101.244	99.1652	118.912	100.154	98.8318	99.3469	113.09	84.3016	128.549	108.577	119.221	139.015	153.216	106.6	100.078	100.624	92.3795	89.0427	86.9258	95.7838	88.6641	106.918	79.3933	69.7496	87.4555	91.3296	111.245
151.418	101.661	119.513	95.1463	94.7077	76.0486	80.1722	78.7459	101.579	100.552	93.7366	110.703	118.906	119.681	110.817	133.329	125.025	139.89	120.988	122.883	103.956	87.5903	101.278	101.725	100.108	120.497	100.885	99.6488	100.537	113.909	84.577	127.762	109.22	119.074	138.66	153.343	107.016	99.375	100.642	92.5124	88.2199	86.3706	94.8749	88.9616	105.416	79.0767	70.6306	88.7019	92.1541	111.478
153.426	102.372	120.067	96.1357	94.5307	75.7961	80.9634	79.0831	100.968	100.522	93.9167	111.037	120.225	118.914	110.802	133.787	125.623	142.118	120.137	122.85	103.596	87.4415	100.987	102.166	100.36	120.535	101.038	98.8389	99.6592	114.474	85.3715	127.461	108.942	119.828	139.128	153.082	106.866	100.539	102.276	94.1722	89.5303	86.9556	96.6753	89.975	106.734	80.8359	70.4875	87.5237	91.1917	109.216
154.721	102.873	120.506	96.2418	94.9698	76.2464	80.3898	79.1194	101.682	100.84	93.6806	111.487	120.533	119.814	112.053	133.123	126.112	142.515	119.907	123.495	105.142	87.4957	102.581	102.571	100.829	122.144	101.558	99.7114	100.52	115.187	85.9387	127.809	110.285	119.999	139.899	154.285	107.579	100.294	101.489	93.1719	90.0556	87.0588	96.5898	89.6059	106.824	80.7182	70.6938	88.6621	91.1395	109.919
155.938	102.549	120.564	97.0195	95.0363	75.7014	79.9905	79.3983	101.719	100.864	93.0672	113.284	121.028	121.388	112.213	135.243	127.333	142.973	122.308	125.48	106.375	88.8858	103.042	104.736	102.509	122.496	103.306	101.253	102.226	114.889	85.2105	127.154	108.472	119.681	139.165	152.674	107.116	101.108	102.786	93.3045	89.7137	87.9742	96.7119	90.3865	108.407	81.3188	71.88	89.497	92.5538	112.138
158.317	103.13	120.345	96.7693	94.9933	75.6558	79.6687	78.2476	101.919	100.334	93.2465	114.945	123.069	123.707	114.756	136.897	129.436	145.353	124.377	127.005	106.826	89.6836	103.617	104.815	103.03	123.203	103.312	100.932	103.439	115.834	85.0195	128.678	109.633	120.395	140.995	153.088	107.615	100.706	103.184	93.5634	90.4989	89.5716	97.938	90.5836	109.094	81.9289	72.0446	89.4201	92.6305	110.895
160.418	104.433	122.903	97.9681	95.8002	78.0417	81.4401	79.4526	102.706	101.805	94.3379	114.14	122.825	123.751	116.256	137.34	129.802	144.964	124.127	127.546	107.056	89.486	103.229	104.926	103.719	123.81	103.31	101.179	103.072	116.741	85.6118	128.445	110.545	119.433	139.313	153.467	107.378	102.099	103.422	94.6709	91.1209	88.773	97.7253	90.1729	109.761	82.5461	72.4237	90.5116	93.1403	112.957
162.078	103.523	121.662	97.335	95.0965	77.3247	81.3028	78.7993	102.257	100.269	93.3983	115.13	123.699	123.524	116.736	137.994	130.891	145.118	124.843	128.14	107.807	89.6777	103.549	105.207	104.147	124.3	103.703	102.081	103.398	117.392	84.7769	127.588	109.738	120.056	139.632	154.009	107.546	102.819	104.727	95.7449	92.0151	89.5294	98.1112	91.8584	109.781	83.4493	71.1548	89.8886	92.6927	111.291
163.291	103.775	122.331	98.3339	94.6532	78.3048	82.163	80.2241	102.897	101.34	93.8151	115.405	123.269	122.756	116.323	138.226	130.571	145.877	124.11	126.839	108.804	90.1887	104.877	105.18	105.271	125.09	105.344	102.412	103.888	117.668	85.7926	127.331	109.832	120.447	138.886	153.802	107.173	104.582	106.146	96.4648	92.4753	91.2739	99.7751	93.0674	111.248	84.3623	71.9223	89.7054	93.4305	112.721
164.646	103.639	122.622	98.1725	95.4397	78.1829	81.5166	79.9742	101.946	100.437	93.7106	116.837	123.841	124.7	116.27	139.093	130.832	146.761	125.412	126.876	110.031	90.9937	104.438	105.006	105.387	125.889	105.38	102.964	103.922	119.598	86.3334	128.809	110.671	122.504	141.542	154.601	108.335	103.695	104.574	95.2823	92.3895	90.1947	98.5887	92.2848	110.432	84.2333	73.087	90.841	93.6309	113.815
167.265	104.393	123.81	100.065	95.0159	78.3379	82.4289	80.7212	103.017	102.068	94.2524	116.809	123.301	125.539	117.109	139.217	130.969	146.855	124.972	127.184	110.609	91.4494	105.963	106.337	106.972	126.595	105.531	103.762	104.548	119.845	87.0334	129.308	111.111	121.651	140.948	154.457	108.374	105.829	107.186	97.7711	94.5797	90.9797	101.605	94.694	112.988	85.5649	72.8138	90.0007	93.1166	112.783
168.246	104.037	123.254	99.6291	95.5702	78.4365	81.7922	80.4187	102.857	100.822	94.17	118.611	126.242	127.482	119.006	141.356	132.83	150.344	126.368	129.718	111.122	92.5725	106.27	107.356	107.148	126.337	106.15	104.883	105.457	119.692	86.535	128.525	110.474	121.576	140.875	154.033	107.416	104.282	104.829	95.6981	92.6741	90.6433	99.9774	92.8197	111.532	84.2112	75.1363	92.0673	95.2974	115.425
169.756	104.611	123.91	99.43	94.9267	78.7016	82.315	80.8763	103.017	101.078	94.7885	118.951	125.98	127.251	118.777	141.835	132.624	150.151	127.855	130.09	112.881	93.1711	107.259	108.429	108.459	128.364	108.634	105.752	107.321	121.221	86.4871	129.743	109.832	121.988	142.025	155.332	107.904	107.084	108.023	98.8403	95.1284	92.2617	102.488	95.5967	113.426	86.28	74.9121	92.4499	96.2586	115.86
171.707	105.527	125.588	101.47	96.4426	79.8731	83.0392	81.9986	104.226	102.452	96.3992	119.486	126.714	127.098	119.619	142.885	133.584	150.922	127.805	130.972	111.502	92.8064	106.853	107.788	108.045	127.507	108.64	105.353	106.41	125.808	88.396	132.852	113.919	124.16	143.879	158.218	109.138	106.937	108.28	98.9507	95.1152	92.3301	102.272	95.4771	113.738	86.7852	74.169	91.6984	95.8228	115.888
173.256	105.092	125.554	101.307	95.8321	79.489	83.2732	81.6455	103.908	102.6	95.5549	119.942	127.681	127.604	118.273	141.532	133.475	151.638	127.127	129.58	112.237	92.4044	106.814	108.062	108.169	127.3	109.44	105.347	106.241	124.993	87.666	132.61	113.562	124.072	145.76	158.22	110.742	107.304	109.378	98.8465	94.7945	93.5829	102.458	95.2484	114.992	86.7488	74.3268	93.56	96.4018	117.909
174.958	104.932	125.631	101.446	97.0867	79.2137	83.059	81.9079	104.369	102.839	95.964	119.455	127.297	126.16	117.638	141.842	132.722	151.143	125.874	129.337	112.793	92.3958	106.703	108.216	108.148	128.734	109.329	105.814	107.439	126.12	88.7544	133.304	113.763	124.552	146.144	158.459	111.765	108.281	108.871	100.021	95.8337	93.4995	102.902	96.4029	115.997	87.2949	74.9596	93.0719	96.2487	117.874
176.781	106.91	127.913	102.596	97.2983	80.9616	85.0867	82.7927	105.959	103.706	97.3202	120.95	129.334	128.514	119.872	144.919	134.621	154.364	128.979	131.468	113.018	93.6977	108.536	109.309	110.054	130.817	109.297	107.348	107.437	127.555	88.4091	133.884	113.867	124.752	146.648	159.547	111.365	107.688	109.141	99.5067	95.0749	92.2887	102.116	96.2382	114.821	87.4468	74.654	92.0999	96.1771	115.447
178.268	107.189	128.472	103.069	97.4463	80.8512	84.7613	82.9976	106.084	104.786	97.7543	121.002	128.467	128.409	120.878	143.731	134.199	152.726	127.953	131.225	114.746	95.2067	110.259	111.431	111.202	132.337	110.546	109.058	108.902	128.201	88.8522	133.368	114.717	125.631	147.948	159.53	111.707	109.191	109.896	101.583	96.9169	94.782	105.106	96.9508	116.705	88.0862	76.8948	94.3556	98.0818	118.458
179.969	108.632	128.962	103.692	97.5383	81.7476	85.6978	84.1184	107.099	106.102	98.601	123.001	129.946	130.246	121.324	145.875	136.341	155.704	130.906	133.87	115.849	96.3673	111.488	112.309	112.554	133.628	112.543	109.555	110.992	131.804	89.0123	134.259	116.253	126.724	148.552	160.559	112.688	111.356	112.168	103.543	99.1433	96.6748	106.405	99.1381	118.816	90.4489	77.0123	94.2528	98.3783	118.067
181.861	110.286	131.313	105.699	100.328	83.1997	87.8101	85.3358	108.38	107.387	100.364	122.118	128.652	128.577	121.023	144.838	135.472	153.592	129.097	130.64	117.217	97.5158	112.711	114.071	114.562	136.512	116.03	110.701	112.036	129.575	89.7847	134.888	116.356	125.379	148.157	161.616	113.771	110.235	111.537	101.459	97.5434	94.4624	105.304	97.9007	116.815	89.4429	77.1095	96.0416	98.7481	119.932
183.837	109.621	129.841	105.289	99.9788	82.0128	86.2775	84.1893	108.321	106.605	99.6168	122.952	129.629	129.557	123.828	146.337	135.957	154.365	129.591	134.048	117.581	96.4421	112.132	113.975	114.479	135.135	114.776	110.458	111.42	130.235	91.7565	136.305	117.846	127.433	150.462	162.247	115.451	114.041	114.007	105.224	100.615	96.8691	108.942	102.177	119.742	92.1178	76.5799	95.5322	98.4436	119.673
186.071	111.236	130.896	106.362	100.07	81.9667	86.6644	84.9849	108.902	106.871	100.824	123.764	129.562	130.609	124.385	146.083	137.19	155.8	130.628	133.346	118.939	98.5874	114.93	116.626	115.538	137.953	115.743	112.75	112.481	132.806	91.7044	136.448	118.296	127.34	150.699	162.648	115.886	114.001	113.562	105.603	100.871	97.6803	108.512	101.797	119.798	91.9833	77.5447	96.7059	99.2639	121.826
188.176	112.051	132.017	105.98	101.994	82.8089	87.6902	85.0011	109.713	108.497	102.338	124.25	130.739	130.379	123.049	147.112	138.217	154.509	132.224	134.598	120.402	99.8936	116.595	117.063	117.542	138.762	117.697	113.233	114.468	132.243	92.365	138.493	119.211	129.628	151.741	163.953	117.115	113.836	114.706	104.935	100.565	98.1399	108.27	102.28	119.657	92.0334	78.1893	96.5691	99.8558	122.142
190.133	114.192	134.727	108.553	103.463	84.4457	89.7471	86.8221	111.735	110.843	104.473	125.197	132.158	131.11	125.165	148.966	139.461	157.229	132.079	133.936	122.295	101.097	117.712	119.383	119.406	141.684	119.613	115.646	116.373	132.822	93.2732	140.302	121.728	129.041	152.114	164.525	117.957	114.99	116.364	105.646	101.067	99.7679	109.917	102.768	122.183	93.4996	78.4686	97.3329	100.272	122.422
193.27	114.973	136.778	110.239	104.642	85.552	91.1973	87.8599	112.845	111.414	105.812	126.33	134.235	134.064	128.829	149.618	142.723	158.043	136.233	137.972	122.7	101.037	118.097	119.397	120.042	141.689	120.772	115.07	115.234	131.22	94.5055	140.965	122.401	130.428	153.886	166.023	118.926	115.067	116.401	106.038	102.545	100.598	109.705	103.399	121.882	94.8327	79.0455	97.8835	101.112	123.293
194.096	114.399	135.229	109.735	103.874	84.6148	90.3222	87.5628	112.703	110.674	105.585	127.077	135.222	134.434	128.113	150.026	143.34	159.479	137.181	139.243	125.425	102.505	119.157	121.665	121.678	144.388	122.43	117.045	118.138	131.785	94.7118	141.723	123.045	131.999	155.006	165.905	119.58	116.43	116.138	107.318	102.629	101.867	110.241	104.227	123.516	95.2709	79.7465	99.676	102.813	125.387
196.856	118.39	139.755	112.104	106.784	88.0254	94.257	90.3996	116.423	114.588	108.49	128.365	135.498	134.926	127.622	151.611	143.572	161.172	137.822	139.09	125.643	102.35	120.04	121.812	121.854	145.13	122.1	117.604	118.204	132.1	94.6647	143.906	122.493	132.789	155.848	166.525	119.361	117.409	117.535	107.289	103.032	103.474	112.007	104.722	124.132	95.0287	79.8978	99.7478	102.95	126.102
198.793	117.958	139.294	111.903	106.933	87.1962	93.2315	90.1142	116.187	113.944	108.41	131.682	139.208	137.226	133.218	154.699	146.596	164.831	140.564	140.735	127.545	103.433	121.436	123.158	124.261	147.355	124.29	120.164	119.721	130.365	95.3623	143.783	122.45	132.369	156.31	166.734	120.435	119.233	120.629	110.093	105.129	104.103	113.692	106.448	124.601	96.0718	80.0705	100.45	103.868	127.23
201.049	120.287	141.728	114.022	107.875	88.3483	95.0819	92.0429	117.127	115.942	109.793	131.691	139.33	139.66	132.239	155.345	147.372	165.097	140.345	142.204	128.882	104.363	122.058	123.901	125.358	147.824	125.342	119.602	119.741	131.027	95.765	145.051	123.451	133.154	157.228	167.198	120.794	119.092	120.44	110.377	105.478	104.187	113.677	105.64	125.171	96.5018	81.0345	100.354	103.401	128.341
203.004	120.799	142.017	115.148	109.743	88.5654	95.4632	92.0261	117.808	116.773	110.606	131.245	140.87	140.028	132.952	156.346	149.012	164.709	141.313	143.871	130.537	106.333	124.236	126.035	127.012	149.72	127.229	121.215	121.804	133.551	96.0031	146.111	123.44	135.535	157.583	168.219	122.486	119.889	120.552	110.817	106.607	104.994	115.548	107.331	126.66	97.4371	83.6315	102.418	105.579	130.964
204.863	121.089	143.656	115.712	109.02	88.9416	96.6108	92.6303	119.493	117.391	112.03	132.142	141.387	139.59	133.046	157.072	148.914	165.895	142.098	146.013	131.068	108.08	125.751	128.187	128.223	151.918	127.749	122.731	122.979	132.898	98.2152	148.411	126.568	136.664	160.657	170.727	122.809	120.293	120.209	111.406	106.916	105.631	115.165	107.425	127.061	98.7557	82.9414	103.4	106.399	130.907
206.798	121.848	144.529	117.289	109.865	89.3064	96.6937	94.5746	120.124	118.342	112.729	132.558	141.595	139.864	133.577	156.882	149.336	166.068	142.079	145.482	132.117	109.643	126.422	128.582	129.785	153.419	128.803	124.936	125.167	133.413	96.2648	152.957	124.296	140.582	161.739	172.83	123.852	121.197	120.621	111.271	107.052	106.59	115.241	107.921	126.945	99.0731	82.8304	103.422	107.125	131.398
208.407	123.525	145.719	116.723	109.499	90.2195	98.1538	94.8542	121.335	118.531	113.755	134.299	143.44	143.008	135.628	158.16	151.035	168.383	142.584	146.543	133.815	110.449	127.09	130.021	132.077	154.982	130.286	125.14	125.616	137.439	97.9342	155.738	127.102	143.874	163.594	175.33	125.757	124.086	122.919	113.229	109.65	109.03	118.917	111.162	130.518	101.966	82.1073	103.883	106.905	131.657
211.053	124.274	147.065	118.971	110.789	91.2166	97.9135	95.4855	122.662	120.07	115.266	134.48	143.75	143.835	135.904	158.708	152.109	169.102	143.607	146.612	133.869	110.826	127.636	130.598	132.753	155.829	131.738	125.397	126.269	136.543	97.4317	154.161	125.983	142.104	162.544	173.603	125.075	122.475	122.595	112.637	108.63	108.5	116.987	110.11	129.576	101.49	83.308	103.981	106.592	132.704
213.062	124.359	148.55	120.131	112.004	91.728	99.3096	95.8298	123.757	120.903	115.852	136.214	145.829	146.022	137.941	162.103	155.244	171.478	147.19	149.875	136.985	112.565	130.42	134.3	134.652	158.916	133.69	128.226	128.334	135.302	97.9074	154.84	125.695	142.854	162.839	174.369	124.873	124.304	124.198	114.24	110.027	109.596	118.817	111.184	130.548	102.544	84.3196	105.099	107.497	133.446
214.719	124.967	149.072	121.022	112.827	91.6816	98.7776	95.8479	123.647	121.238	116.812	137.756	147.385	146.539	139.041	163.522	157.769	173.477	148.572	152.452	137.738	113.9	131.417	134.738	135.934	161.01	134.623	128.616	129.294	135.287	98.7482	155.87	126.902	142.707	165.06	175.269	126.146	124.187	123.832	114.707	110.329	109.742	118.715	111.777	130.943	102.307	85.6344	105.893	109.029	134.956
216.916	125.677	150.282	119.786	112.557	92.5239	100.534	97.367	124.091	122.262	116.569	138.425	148.497	148.393	142.204	164.017	158.141	175.116	149.47	153.289	136.357	112.452	131.499	134.752	136.06	159.794	134.761	128.646	127.96	135.466	99.9056	158.409	128.306	144.283	166.55	176.493	127.285	124.091	124.333	114.708	110.71	110.318	119.37	111.955	131.394	103.249	85.7845	105.911	109.222	135.232
219.299	126.029	149.698	120.414	112.969	90.9841	98.2681	96.0388	123.359	121.486	116.134	137.197	146.697	147.486	141.435	162.357	156.921	173.274	147.972	151.359	140.366	113.674	133.207	137.029	137.031	161	136.139	130.005	130.141	134.759	99.5406	158.61	127.901	144	166.911	176.091	128.087	125.08	124.202	115.09	111.42	110.578	120.279	112.998	133.455	104.285	85.9846	107.866	110.785	136.568
220.773	125.688	149.783	120.255	113.535	92.2758	99.2606	96.278	124.542	121.703	116.06	137.279	147.009	146.956	140.067	162.047	157.778	172.292	147.68	149.409	140.608	115.431	135.094	138.209	138.362	162.497	137.191	128.864	129.966	136.748	100.881	161.076	129.701	147.213	168.163	178.252	129.032	125.734	125.467	116.249	112.228	111.394	121.184	114.647	133.695	105.589	85.381	107.292	110.311	136.834
222.816	126.169	150.72	122.335	114.155	92.7076	101.418	97.099	124.958	122.872	117.565	137.362	147.056	147.626	141.097	164.186	158.129	172.535	147.722	150.515	139.708	115.3	134.812	137.473	138.971	163.849	138.02	130.346	130.136	136.975	101.043	160.702	130.331	147.191	168.383	178.83	128.952	124.446	125.031	115.627	111.575	111.974	119.772	114.035	133.216	105.505	86.5649	107.723	109.285	137.758
224.678	127.266	152.028	122.029	114.957	93.0945	100.237	97.0265	125.772	123.146	119.052	139.677	150.113	150.433	143.167	166.681	160.154	175.417	151.705	155.175	140.008	116.879	135.827	138.898	140.179	164.042	139.878	132.114	131.408	135.733	100.735	159.36	130.005	146.409	168.936	178.002	129.156	125.549	125.151	116.643	112.491	112.889	119.953	115.8	134.599	105.753	87.388	108.373	109.981	138.215
226.807	128.008	152.894	123.75	115.792	93.5526	101.382	98.0279	127.957	123.893	119.495	140.906	151.232	151.889	144.433	167.946	161.17	176.773	152.214	155.969	139.761	116.179	135.708	138.712	139.476	163.015	139.506	131.192	131.507	136.235	101.03	159.394	130.402	146.8	169.235	177.716	129.425	126.607	125.382	117.471	113.165	113.154	120.417	116.486	134.875	106.312	88.0507	108.747	110.798	138.451
228.308	128.71	153.433	124.418	116.647	93.6081	102.685	98.5944	128.987	124.715	120.554	140.843	151.695	151.95	143.289	167.893	161.385	177.57	152.467	154.8	141.65	117.617	136.652	140.898	141.031	164.746	141.213	132.783	133.657	136.45	102.159	160.411	131.353	146.906	170.55	178.296	130.435	127.087	127.354	117.957	114.062	113.563	121.889	118.035	134.407	107.383	88.2145	108.726	111.364	139.343
230.34	129.236	153.673	125.416	117.982	94.8099	102.7	99.1214	128.778	124.669	120.658	141.299	152.386	152.225	144.438	168.999	163.862	179.377	153.529	154.406	145.749	120.153	138.95	142.698	144.17	168.147	144.505	134.538	135.886	138.124	103.58	162.113	133.27	147.886	172.218	179.726	131.415	127.91	126.677	117.196	113.662	114.069	122.456	117.735	136.443	106.844	87.837	109.465	112.241	139.959
232.751	131.886	156.274	128.382	120.234	97.4763	105.2	101.943	131.404	127.575	122.946	142.012	154.033	155.177	146.538	170.649	165.46	179.682	154.967	159.115	143.033	119.158	138.084	142.046	142.712	165.659	143.683	133.442	135.18	137.245	103.658	161.809	133.62	148.131	172.426	179.644	132.041	127.959	125.606	117.294	113.819	113.102	121.47	117.177	136.082	106.66	89.5869	110.246	113.573	139.312
234.741	132.762	158.065	127.529	118.615	96.8012	105.116	102.336	132.108	128.327	123.644	141.336	153.204	153.38	146.886	169.267	164.608	180.282	153.73	156.102	144.239	120.79	139.4	143.792	144.417	167.205	144.851	135.16	135.563	137.315	103.908	162.144	133.255	148.024	172.76	180.244	132.085	127.504	127.304	117.919	114.834	113.233	122.656	115.921	137.125	108.147	90.022	110.911	113.203	140.502
236.802	133.582	158.929	127.936	119.715	97.4221	106.232	103.061	133.862	128.309	125.01	143.097	154.673	156.084	147.593	171.17	166.346	181.357	156.412	158.278	143.629	120.569	139.812	144.191	144.454	168.011	145.384	135.327	136.101	137.386	104.188	162.301	133.855	148.73	173.73	179.749	133.488	128.334	127.014	118.721	114.67	113.655	122.013	116.669	137.788	108.515	90.7264	111.45	113.004	140.54
238.76	136.016	161.852	129.37	120.968	99.927	108.522	103.954	135.731	130.964	127.372	142.784	154.078	155.624	147.294	170.193	166.627	180.707	155.225	156.411	144.298	120.215	139.682	142.984	144.36	168.038	140.687	134.832	139.219	138.078	104.794	163.827	134.419	148.902	175.93	181.715	133.585	130.063	129.073	120.942	116.342	116.933	123.943	118.486	139.622	109.8	91.228	111.803	114.124	141.994
240.784	136.509	163.435	131.47	122.976	99.7493	108.787	106.181	137.05	133.045	128.848	144.28	156.498	157.852	149.801	172.523	168.114	183.551	157.976	159.431	148.974	121.328	141.815	144.865	146.156	171.031	142.947	137.667	140.281	139.173	106.243	165.355	136.175	150.45	175.928	183.238	135.709	129.413	129.024	120.294	116.295	117.174	123.516	119.705	139.035	110.059	90.4229	112.108	114.828	142.179
242.851	137.066	164.526	132.036	123.916	100.656	109.407	107.084	139.598	134.072	130.657	145.431	157.309	159.063	152.051	174.994	169.727	184.625	161.324	160.69	146.767	120.15	141.084	144.731	143.382	168.74	142.462	136.497	138.816	140.887	105.793	165.873	136.823	150.66	175.983	183.336	136.659	130.035	128.65	120.371	116.814	116.469	122.736	119.654	139.605	110.168	90.9085	112.394	115.689	141.51
245.004	138.703	166.905	134.232	125.113	103.488	113.294	109.498	141.26	137.715	132.396	147.877	159.576	162.693	154	177.864	172.658	189.146	163.183	164.598	149.091	123.321	141.573	146.329	145.382	171.572	145.008	139.002	141.582	140.905	107.152	166.51	137.648	151.8	178.264	183.79	135.846	130.18	129.573	121.539	116.984	117.446	122.692	120.202	139.65	110.098	91.929	112.424	115.335	142.479
246.561	138.839	166.154	133.994	125.106	101.061	111.202	108.002	140.317	136.35	131.23	149.022	160.423	163.387	153.866	179.727	174.066	190.26	162.883	165.848	148.75	122.191	142.213	147.916	144.795	171.206	144.258	139.1	140.814	141.833	107.428	167.348	139.084	153.047	178.481	185.361	137.81	131.13	131.273	122.904	118.955	118.295	123.954	121.501	141.665	111.56	91.4661	112.935	115.38	143.455
249.024	140.251	169.491	135.649	126.934	103.445	113.634	110.41	142.466	138.785	133.929	148.389	160.577	162.586	153.814	178.999	173.324	190.947	162.494	163.385	151.208	122.82	144.372	149.22	148.131	172.696	146.726	140.72	143.788	142.447	108.326	168.227	139.544	153.401	179.043	186.813	139.359	134.031	140.781	125.475	119.538	120.563	131.705	122.589	143.595	110.705	91.5366	112.759	114.836	143.732
251.302	141.305	169.743	137.046	128.347	103.36	112.931	110.491	143.956	139.69	134.015	149.876	160.834	163.597	153.767	179.208	174.844	191.719	163.547	163.084	152.451	125.694	145.915	150.751	150.817	175.009	149.386	141.335	144.389	142.332	108.564	170.304	140.149	154.433	181.304	187.559	140.867	136.09	142.704	127.351	121.243	121.445	133.781	125.63	145.759	111.161	92.0704	113.762	115.528	144.48
253.013	145.067	173.81	137.515	133.164	107.133	114.822	112.297	144.96	143.148	134.634	150.409	161.801	164.853	156.746	180.035	175.229	191.39	166.825	165.75	152.707	124.197	144.584	149.456	149.265	173.837	148.089	141.136	142.546	143.164	108.772	170.899	142.095	155.852	183.052	188.092	140.22	135.147	141.242	126.271	120.57	120.626	132.504	124.584	144.615	110.662	92.2887	113.861	115.188	143.942
254.827	144.109	172.64	136.566	132.358	106.353	113.392	111.723	144.942	143.391	134.688	151.55	162.496	165.553	157.292	183.11	175.679	193.603	166.23	165.567	150.617	124.572	142.82	148.644	148.846	173.757	149.297	141.344	142.563	143.341	109.31	169.992	141.825	155.698	182.487	187.867	140.6	137.429	143.167	128.951	122.772	123.179	135.145	128.371	146.705	112.612	92.6486	113.862	116.291	143.736
256.571	146.353	174.113	138.102	135.28	108.396	115.909	113.478	148.514	146.345	137.416	152.777	163.145	165.464	158.635	183.704	178.336	195.281	167.095	167.257	150.019	124.33	143.366	147.263	146.772	171.367	146.542	139.683	141.158	145.548	111.008	172.366	144.809	157.214	185.552	190.593	143.803	136.461	144.062	127.271	121.602	120.946	133.871	127.994	146.357	111.097	93.0676	113.264	116.385	143.873
259.3	145.933	173.178	137.284	132.981	108.176	115.204	113.08	148.858	146.261	136.192	155.869	165.807	168.394	162.209	185.413	179.92	197.579	172.213	171.406	150.251	123.012	142.599	146.8	147.306	171.089	146.651	138.883	143.564	145.739	111.949	171.946	144.685	156.748	186.376	191.575	145.401	135.537	140.838	125.328	120.955	119.971	133.481	126.764	145.842	111.359	93.2615	113.919	115.56	144.716
261.013	146.965	174.556	139.052	135.118	109.625	117.028	115.021	149.796	148.256	137.435	155.403	164.914	167.412	161.472	186.201	180.133	198.973	170.144	168.048	148.736	123.393	141.371	146.359	146.435	170.777	145.351	139.208	141.433	147.967	113.519	175.935	148.256	160.657	189.54	193.422	147.487	136.747	142.688	126.289	122.045	120.738	134.106	127.239	146.839	111.81	94.0355	114.862	116.266	145.829
262.834	147.574	174.062	141.333	135.615	107.511	115.978	114.935	149.976	148.945	137.712	155.024	164.64	167.092	160.98	186.679	179.534	197.457	169.531	169.417	151.37	124.708	142.202	147.291	148.443	173.588	146.488	140.392	143.343	145.817	111.958	173.715	146.373	159.383	188.199	192.194	145.801	138.145	145.631	129.284	123.645	122.326	135.044	127.336	149.788	114.045	93.939	114.649	116.323	146.681
265.043	149.245	177.478	143.199	137.309	111.069	118.506	115.646	151.058	149.755	139.449	154.47	164.463	165.572	161.24	184.125	179.955	196.261	167.677	167.945	150.364	123.94	142.773	146.34	146.59	171.411	145.785	139.498	141.597	147.053	113.445	175.894	148.046	160.454	190.461	192.462	147.319	138.924	144.001	129.255	123.551	122.348	135.67	125.922	147.73	115.109	93.8815	113.961	115.746	144.47
266.693	149.018	176.501	141.705	135.687	109.266	118.024	116.013	153.227	149.881	139.451	154.31	165.283	165.987	160.75	184.61	180.368	196.067	167.589	167.407	152.15	124.245	144.177	146.848	148.779	172.893	146.858	139.974	142.84	147.209	113.595	173.774	148.107	160.238	189.356	192.897	147.273	139.142	145.103	129.328	123.966	123.363	136.102	126.944	149.093	115.386	94.9536	115.086	117.093	145.833
269.319	151.236	180.454	145.078	139.395	112.965	120.97	117.943	154.024	151.741	141.032	156.533	166.43	169.509	163.463	187.452	180.545	199.875	171.691	170.584	152.726	125.546	144.407	148.139	148.065	172.18	147.064	140.433	144.92	148.154	114.519	175.825	149.627	161.235	191.577	194.082	148.486	139.414	146.691	128.889	124.252	122.879	136.331	128.492	150.238	116.069	95.4367	115.685	116.975	145.756
271.332	152.449	179.687	145.237	139.228	111.982	120.95	117.475	154.491	152.133	141.86	155.847	165.696	169.073	162.935	187.667	179.85	200.459	170.941	168.391	151.552	124.641	142.442	146.818	146.945	170.511	146.143	138.782	144.139	149.157	115.588	176.036	149.52	161.713	192.47	195.135	149.567	138.337	145.351	129.247	124.3	123.173	135.291	128.152	148.475	115.633	95.7803	115.502	117.006	146.462
272.851	152.031	181.367	145.749	140.367	113.001	121.41	118.352	153.773	152.512	142.134	155.874	166.238	168.05	164.3	186.534	178.857	199.19	169.619	170.217	152.13	124.219	143.204	147.516	145.86	171.78	147.535	138.664	143.139	149.471	115.658	177.126	150.249	162.399	193.55	195.323	149.637	140.211	146.41	129.895	124.43	122.583	136.548	132.123	149.643	115.929	94.8886	115.44	117.146	147.401
275.057	152.03	180.357	144.455	140.858	110.528	119.726	117.895	154.866	152.077	142.383	156.449	167.314	168.057	165.093	187.569	179.681	201.749	170.402	171.927	151.823	123.606	142.222	145.627	146.146	171.658	146.376	138.557	142.662	150.078	116.51	178.113	151.451	162.644	193.411	194.305	149.35	140.633	146.722	130.687	125.136	124.502	137.385	135.103	151.606	116.854	95.4374	115.894	117.484	148.228
277.847	152.883	183.823	145.804	142.188	114.14	123.076	120.021	155.259	153.545	143.818	156.238	165.625	167.788	163.255	186.833	178.835	199.62	169.052	167.65	152.263	124.409	141.438	146.137	144.618	170.849	146.219	138.975	143.413	152.313	118.284	182.921	156.19	164.383	197.89	194.596	153.934	140.975	146.668	130.39	126.246	124.805	138.694	132.807	150.98	116.91	96.1761	117.081	118.377	148.659
279.071	152.693	181.362	144.663	140.816	113.765	122.996	119.341	154.952	153.789	143.092	157.017	166.238	168.868	164.896	187.85	179.876	198.984	170.043	169.98	151.984	124.816	141.845	145.769	145.489	171.146	145.7	139.246	143.681	151.766	118.445	180.695	155.993	164.003	195.341	193.957	153.696	141.614	146.832	131.784	125.971	125.436	139.435	135.164	152.029	117.555	96.4032	116.619	118.607	148.061
281.422	152.682	181.656	145.583	139.949	114.17	122.212	119.843	156.42	153.66	143.878	156.318	165.575	168.457	164.055	186.958	180.496	199.457	170.735	168.909	152.027	125.371	141.255	147.13	145.771	171.827	146.18	138.654	144.407	153.046	119.809	183.591	157.361	165.109	198.084	194.837	154.307	144.145	148.89	133.729	127.549	126.681	140.569	136.506	153.523	119.005	96.912	118.317	119.274	149.534
283.524	153.845	182.196	148.306	144.591	118.895	124.538	122.675	158.21	155.1	143.945	155.831	165.714	167.909	164.228	187.562	180.021	198.897	170.922	167.995	153.809	125.618	143.766	147.555	147.665	173.453	148.428	139.229	145.244	153.436	119.724	183.444	157.785	165.84	197.206	194.866	154.816	144.784	149.491	133.004	128.029	127.71	140.781	141.908	154.307	120.855	97.7149	118.099	119.995	150.043
285.524	153.647	182.521	147.481	145.54	118.558	127.258	125.211	156.733	155.76	144.682	159.188	166.808	169.311	165.371	189.046	180.133	200.646	170.715	171.34	153.354	125.66	142.87	147.054	146.077	172.459	149.105	138.725	145.21	155.181	119.913	185.388	158.616	167.857	198.585	196.579	156.115	144.647	150.569	134.197	129.382	127.24	143.123	134.41	154.095	121.063	96.8551	116.682	119.178	148.775
287.175	154.616	182.12	146.268	143.268	117.233	126.015	123.605	156.646	154.79	144.305	158.432	166.529	169.386	164.681	188.212	179.22	201.197	170.077	169.275	153.34	126.396	145.167	147.908	147.638	172.493	149.055	139.248	147.311	155.071	121.388	185.474	158.981	167.581	199.781	196.924	157.207	144.529	147.028	133.589	127.645	126.838	143.025	130.359	153.546	120.817	97.5295	118.444	121.278	150.447
289.684	154.767	185.774	146.475	140.979	119.978	127.76	125.062	156.471	156.135	145.226	160.511	168.292	170.607	166.407	190.162	180.758	202.288	172.864	172.261	155.386	128.172	146.072	151.011	149.615	174.901	150.363	141.247	146.031	155.44	122.279	187.154	160.662	167.544	199.318	197.04	156.495	143.981	150.219	134.126	129.679	127.058	144.651	134.143	156.487	122.502	97.7107	118.986	121.229	150.963
291.814	154.137	184.056	146.304	140.712	119.541	127.472	124.839	157.77	153.833	144.927	160.486	169	172.07	167.966	192.732	183.448	205.307	174.591	172.809	155.647	129.847	146.748	151.431	150.01	175.922	150.92	141.054	146.369	155.976	121.879	187.432	160.893	167.959	200.343	197.591	158.667	144.765	150.522	134.355	129.971	127.658	141.298	133.647	157.986	122.647	98.8322	119.844	121.6	152.452
293.232	155.617	184.508	146.011	140.063	120.281	127.566	124.913	158.957	154.304	146.244	162.767	170.883	174.045	170.862	194.832	183.436	208.156	177.19	177.119	156.26	129.263	146.959	152.087	151.305	175.629	152.132	141.821	145.757	156.135	122.384	188.889	160.557	169.513	201.743	197.844	157.812	144.04	150.072	134.442	129.32	127.1	140.423	130.834	156.922	123.341	99.1433	121.32	122.683	155.577
295.908	156.141	185.456	147.299	137.35	121.265	128.025	124.562	160.341	155.535	147.208	161.521	170.675	174.318	170.361	194.779	183.767	207.459	176.477	174.339	156.803	129.353	148.155	151.411	151.923	176.337	153.335	141.742	148.353	154.958	122.511	187.279	160.696	167.733	200.448	197.12	157.238	146.125	151.991	135.732	131.585	128.418	142.102	132.167	158.313	124.969	98.2834	119.91	121.633	153.906
297.26	155.908	183.653	145.931	136.325	125.352	128.409	124.226	157.749	152.445	146.658	162.386	170.684	174.409	170.376	194.644	182.646	206.562	178.028	175.217	156.668	129.141	148.283	152.013	152.418	176.626	153.936	142.674	148.51	157.097	123.683	189.969	161.625	167.905	202.088	198.425	158.459	146.591	152.508	137.068	132.325	129.8	142.528	134.665	158.374	123.43	99.7006	120.696	122.471	154.86
299.543	157.327	187.028	147.54	137.427	128.969	130.737	126.602	160.898	156.571	147.562	162.167	171.739	174.363	170.629	195.231	183.834	206.703	176.91	174.093	160.213	132.065	149.135	154.641	155.635	178.557	154.413	143.726	149.524	157.313	123.345	190.459	162.642	168.04	201.743	198.531	160.002	146.323	150.259	135.508	130.554	128.525	140.627	132.569	157.403	123.539	99.2462	120.792	123.441	155.344
302.316	156.427	185.031	147.624	137.286	129.835	129.376	125.533	158.384	154.775	147.217	162.682	172.434	175.005	171.47	193.088	183.579	207.482	178.887	175.817	159.477	132.051	149.718	154.275	154.621	178.288	155.452	143.461	149.329	157.442	122.145	198.527	160.762	174.296	202.61	200.838	159.696	148.696	153.174	137.785	132.96	130.575	142.279	134.846	158.618	125.819	99.6944	121.327	123.66	155.971
303.753	158.231	184.607	146.554	136.517	133.681	129.72	125.84	158.294	154.408	147.273	165.878	174.011	177.143	174.872	195.42	185.355	210.947	180.414	179.149	160.564	131.033	149.402	153.061	154.818	178.455	155.358	144.318	150.194	156.497	121.687	196.313	160.391	175.963	204.321	201.304	158.869	148.003	151.236	135.647	131.028	128.931	142.043	134.55	156.484	124.638	99.2706	121.024	123.344	155.601
305.547	157.413	183.559	146.692	136.321	146.757	129.76	124.751	158.823	154.256	145.274	166.254	174.424	178.006	178.079	197.455	186.345	210.723	183.975	181.344	160.325	132.388	150.067	155.099	155.619	178.658	156.742	144.69	150.611	158.686	123.747	200.232	162.427	177.894	207.131	202.841	161.368	149.774	152.977	137.429	132.635	131.66	143.711	136.108	159.17	129.117	101.094	122.257	124.994	157.797
308.054	156.893	183.482	145.818	136.009	126.728	126.826	122.502	159.411	152.038	146.056	166.549	176.001	179.708	177.407	196.913	186.838	214.441	186.731	182.504	161.515	133.352	150.221	155.951	156.491	180.035	156.376	145.406	152.48	159.398	123.487	200.273	162.925	177.971	205.497	202.772	161.051	148.888	152.611	137.216	133.142	130.533	143.026	135.687	158.893	130.656	99.0074	123.431	125.111	159.473
310.28	158.1	184.816	147.575	137.903	118.583	126.76	124.724	160.508	155.12	146.78	164.816	174.914	178.529	177.452	196.256	185.531	212.42	183.714	180.092	159.949	132.015	149.949	154.344	155.102	178.648	155.115	144.622	151.255	159.781	123.554	200.435	163.014	177.638	205.52	203.139	161.792	149.772	151.222	137.358	132.924	130.89	143.64	136.043	159.855	132.925	99.34	124.715	126.229	160.406
311.564	156.028	181.463	145.031	135.005	114.654	122.885	122.38	156.502	151.497	144.92	166.08	175.599	179.718	179.176	197.448	186.849	212.563	184.006	180.987	160.144	132.244	150.858	153.588	156.295	179.796	155.751	143.924	152.46	160.003	124.04	200.536	163.515	178.609	206.928	203.601	162.551	148.607	151.846	136.876	132.077	130.432	142.81	135.392	159.007	133.419	98.9666	123.764	125.368	159.304
313.324	157.862	184.14	146.657	136.862	116.491	124.354	123.859	159.482	153.817	146.958	166.413	176.683	180.211	179.125	198.449	187.21	214.071	185.703	180.24	161.71	133.107	151.772	155.275	156.499	179.351	157.397	144.506	153.653	158.715	123.429	197.807	161.587	176.066	204.114	200.692	160.036	150.291	154.281	138.264	133.474	131.795	143.51	136.401	161.593	134.323	100.36	125.768	126.823	162.456
315.318	158.919	184.373	147.041	136.597	116.49	125.636	124.271	158.506	153.801	147.308	168.625	179.674	181.893	180.933	200.928	189.152	214.709	185.048	182.122	163.293	134.08	152.17	158.617	157.837	180.273	159.061	146.008	155.245	158.826	122.995	198.231	161.464	175.995	203.826	200.589	159.037	152.414	155.545	140.462	134.481	132.758	145.872	138.352	163.448	132.949	100.016	125.303	127.337	161.45
317.804	160.273	187.013	148.494	137.723	117.595	126.584	125.514	160.861	154.976	148.407	169.974	180.272	184.385	182.855	201.482	189.544	213.992	187.903	188.53	162.58	134.681	151.892	157.512	157.546	181.027	158.392	145.786	154.465	160.474	125.197	199.245	161.406	176.088	204.502	201.499	159.173	152.086	156.113	140.692	134.682	134.014	144.687	138.007	163.167	135.248	100.896	126.495	126.829	162.922
319.231	159.424	185.191	147.436	136.3	116.811	126.231	124.698	160.036	153.007	148.266	169.492	178.996	184.227	184.184	199.902	189.638	212.554	188.073	186.779	163.695	135.802	153.969	156.966	160.078	182.598	160.518	146.626	154.907	159.895	123.765	198.219	161.646	175.586	204.57	201.806	159.924	152.155	157.221	140.951	134.935	133.917	144.396	137.929	163.237	138.833	101.371	126.506	128.02	163.392
321.737	160.381	188.944	148.556	136.984	116.73	127.364	126.563	161.167	155.133	149.658	172.454	181.968	188.842	187.861	203.855	191.997	216.517	191.229	189.721	164.045	135.037	153.956	158.626	160.03	182.809	160.651	146.899	156.054	159.53	125.718	200.022	161.931	176.387	204.978	201.636	160.045	151.695	157.059	140.177	134.586	133.281	144.068	136.826	162.872	138.039	100.583	126.437	128.08	162.616
323.176	160.434	189.537	148.882	138.794	118.689	128.538	127.102	162.055	155.489	150.544	172.996	181.69	186.226	186.326	203.899	191.921	215.688	189.833	187.3	162.123	133.974	152.391	156.82	157.722	180.017	157.927	145.01	154.398	160.959	125.805	199.027	162.783	176.587	204.836	201.833	160.827	153.817	157.143	142.191	136.139	136.208	145.47	138.928	166.039	138.031	101.775	126.78	128.624	164.23
325.698	161.113	189.857	148.875	138.798	118.414	128.515	126.406	163.049	155.913	150.415	172.286	181.057	186.638	186.851	202.24	190.42	214.955	190.417	189.556	165.255	136.011	154.381	160.37	160.158	183.023	160.592	148.142	156.914	160.233	125.845	198.188	161.537	175.934	205.16	202.152	160.836	152.693	157.891	141.684	136.296	134.558	145.803	138.491	165.558	136.125	101.416	126.852	128.103	163.693
327.839	162.059	191.329	148.941	139.046	119.07	128.039	127.069	164.271	158.451	150.485	173.005	181.554	186.358	187.64	203.075	191.824	216.205	191.028	188.888	166.76	136.603	155.125	159.51	162.229	183.019	160.753	148.112	157.293	162.733	126.818	201.479	163.482	178.511	207.776	202.878	161.96	153.706	159.317	143.724	138.275	136.368	147.413	140.847	167.521	137.193	101.021	126.851	127.595	163.162
329.685	162.105	191.938	148.05	139.256	118.639	127.393	127.39	164.088	158.456	151.804	170.981	181.254	184.826	185.45	202.684	192.415	213.968	188.053	184.485	163.144	135.105	154.377	157.556	159.517	182.087	159.663	145.924	154.998	162.368	126.174	201.798	164.067	178.888	208.546	203.317	163.584	152.681	157.744	143.1	137.741	134.687	147.122	141.461	170.495	136.73	102.379	127.37	128.754	165.384
331.354	163.605	194.204	150.802	141.549	121.365	129.709	130.795	166.024	158.639	154.139	174.285	183.086	187.015	188.126	204.132	192.075	214.915	191.978	189.008	164.821	135.795	154.366	158.612	159.945	182.875	160.785	147.523	155.432	161.807	129.069	201.854	165.066	178.068	208.615	204.156	163.199	153.949	158.565	143.245	138.691	135.192	148.515	141.449	170.567	137.75	101.618	126.157	127.575	163.22
333.188	163.701	194.645	151.683	141.966	119.531	130.248	129.784	164.985	160.704	153.185	173.6	182.469	186.849	186.869	203.765	192.751	216.023	189.602	185.184	165.447	135.391	153.989	159.421	159.801	182.584	162.171	146.917	156.358	162.296	128.641	200.739	165.568	176.99	208.081	203.628	162.707	154.856	158.94	143.635	139.176	135.486	148.774	141.521	171.956	136.387	102.095	127.201	128.66	165.587
335.325	165.342	196.98	152.611	143.796	121.02	130.938	130.57	166.034	163.156	155.418	175.349	182.092	187.299	189.247	202.54	192.529	214.173	191.585	189.774	166.149	136.996	155.523	159.691	160.981	184.025	162.285	148.029	156.715	163.481	128.896	201.515	165.63	178.055	209.344	203.163	162.959	155.246	159.013	144.042	139.503	135.78	148.734	142.248	169.371	139.197	103.381	128.281	129.671	165.902
337.496	166.81	195.562	153.837	145.837	122.86	130.609	131.035	166.154	165.289	154.558	177.624	185.708	189.66	183.898	207.911	192.492	217.076	189.996	187.143	168.606	137.612	157.067	160.919	163.686	186.017	163.776	150.376	158.581	163.956	129.83	201.432	166.296	178.216	209.987	204.011	164.1	157.06	161.292	145.44	140.603	137.545	150.149	142.692	169.921	134.525	103.186	128.368	129.036	165.066
339.205	167.781	195.905	155.193	146.934	124.184	133.081	134.041	167.328	166.326	156.943	177.434	185.11	187.851	183.585	206.636	192.423	215.018	189.539	186.738	170.148	139.856	160.32	164.355	166.136	188.619	167.156	151.917	160.912	163.148	129.528	201.626	166.169	178.511	208.562	203.164	162.568	155.854	162.569	146.249	140.528	137.441	149.707	142.807	169.535	136.255	103.38	128.375	128.846	166.54
341.445	167.749	195.211	155.675	147.111	123.382	132.74	132.382	167.839	166.258	156.419	173.895	183.601	182.794	178.952	203.491	188.961	211.756	180.816	179.787	170.798	139.265	159.712	165.08	166.104	187.87	167.712	151.975	159.863	163.045	129.174	201.67	165.489	177.776	208.633	204.263	163.782	157.259	160.47	145.546	140.256	138.496	149.419	142.81	175.4	134.051	103.293	130.19	130.837	167.327
343.36	167.118	194.026	155.23	144.927	122.071	131.815	131.915	166.721	168.012	155.648	175.606	184.622	183.565	179.885	204.774	189.91	211.706	182.02	179.708	171.87	141.181	161.768	167.738	168.681	190.707	169.474	154.038	161.079	164.825	130.593	202.956	167.891	178.021	210.514	204.529	164.614	157.526	162.686	146.031	141.04	139.218	150.423	144.47	175.445	136.178	103.847	130.015	131.515	167.262
345.343	167.786	195.7	155.986	147.116	122.121	131.18	131.591	166.638	165.827	155.846	175.099	183.991	183.431	179.161	204.581	189.577	209.727	181.502	179.559	172.803	141.533	162.67	167.444	168.221	190.73	169.156	152.687	161.794	164.526	130.349	201.529	166.782	178.576	209.993	204.516	164.859	156.97	161.1	146.418	141.495	138.414	150.253	143.205	174.163	136.355	103.719	130.057	130.833	166.904
347.149	166.453	194.124	154.329	146.273	123.554	131.625	131.669	166.391	163.792	155.572	176	182.873	182.526	180.245	203.83	187.819	211.311	183.727	180.9	172.416	141.516	162.991	168.143	169.117	190.981	170.387	154.287	163.006	165.052	131.08	202.101	167.298	178.89	211.059	204.809	165.524	158.094	160.762	146.705	142.032	138.557	150.584	144.318	175.129	137.107	104.82	131.11	131.689	167.1
349.189	167.594	196.007	155.392	145.341	123.811	132.784	133.386	167.336	165.819	155.415	175.493	182.88	181.499	179.834	203.777	187.986	209.604	181.862	180.393	174.604	143.061	164.733	169.846	170.347	192.484	172.083	155.739	164.389	166.342	132.434	205.612	168.663	180.099	212.006	205.657	166.264	159.33	161.717	148.128	142.6	138.137	151.047	144.136	174.376	138.965	105.197	130.761	131.242	167.492
351.273	168.166	196.382	156.373	146.944	124.007	132.702	133.033	166.704	166.41	156.521	175.038	183.109	181.353	179.151	203.086	188.992	210.488	180.078	177.769	175.203	142.576	165.504	170.348	170.588	192.246	171.545	156.663	165.288	165.487	131.84	203.001	168.609	179.326	211.346	205.924	166.461	158.456	160.568	147.392	141.584	137.962	149.853	143.608	171.622	137.992	106.075	130.723	133.007	167.441
353.341	169.541	196.785	157.452	149.383	124.586	132.813	134.438	168.388	166.731	157.992	174.096	182.818	180.617	179.365	202.545	188.879	209.631	176.231	176.584	176.323	145.629	165.718	171.977	171.585	194.268	174.039	158.171	165.083	166.037	130.166	202.224	167.599	178.793	211.226	204.118	164.97	160.03	162.877	148.431	143.512	140.272	151.903	145.096	173.795	141.423	106.563	131.12	133.319	167.941
355.199	171.385	198.785	159.048	151.147	125.456	134.649	136.09	170.354	168.199	159.141	173.806	182.723	180.087	178.68	200.411	187.793	209.495	175.796	173.241	177.222	145.388	167.017	172.257	172.465	194.118	174.056	157.223	165.782	165.884	131.281	202.864	167.39	178.755	210.4	204.547	165.099	159.72	162.079	148.252	141.879	139.847	151.091	144.777	172.845	146.315	105.846	130.889	132.5	167.106
357.731	170.653	197.977	158.635	150.934	125.311	133.373	134.947	168.973	168.631	158.501	176.849	183.058	182.419	180.353	203.093	189.386	209.996	178.1	178.948	175.435	147.083	170.099	175.543	175.536	195.513	177.401	159.64	168.868	169.297	134.075	206.517	170.624	180.792	214.051	207.012	168.202	159.557	162.323	148.023	142.559	139.148	150.687	144.591	173.705	148.693	108.209	133.561	134.542	169.347
359.837	171.623	198.973	161.023	151.724	125.409	133.939	135.127	169.358	168.828	161.053	175.416	183.669	182.262	179.817	203.068	189.094	210.971	176.834	178.064	173.279	145.909	166.975	171.797	173.94	193.881	174.983	157.43	165.949	168.108	133.529	205.465	168.946	179.279	214.321	206.009	167.007	159.802	162.472	148.101	142.721	140.201	150.961	145.95	171.806	155.187	107.19	132.491	132.901	168.189
361.987	171.785	200.091	159.529	150.934	127.621	134.82	136.352	170.38	169.125	158.997	173.531	182.411	180.458	178.82	201.765	187.995	208.944	175.573	176.082	172.508	147.485	166.42	172.589	173.465	194.197	175.431	157.28	166.046	166.03	130.945	202.166	166.388	177.775	212.151	204.341	165.373	158.851	163.178	148.311	142.63	140.67	150.674	145.627	170.826	202.596	108.221	133.205	133.699	169.442
364.307	171.684	198.471	159.578	150.914	126.93	133.709	135.832	169.93	168.123	157.62	174.78	183.316	180.169	179.941	202.488	188.384	210.336	177.314	177.344	174.064	148.128	168.109	172.508	174.037	195.256	176.021	158.229	166.943	167.783	133.861	205.044	169.363	180.032	213.685	206.452	166.588	159.151	162.331	147.986	142.947	140.223	151.263	146.096	172.06	169.948	108.277	133.775	134.081	170.506
365.636	169.923	197.685	157.812	149.823	125.874	133.629	135.054	169.061	167.892	158.884	174.598	182.253	177.626	177.543	200.352	186.927	208.175	174.64	174.939	174.96	147.559	168.145	173.117	175.237	195.748	173.278	158.743	170.07	167.904	134.372	205.608	170.179	180.617	215.528	207.295	168.605	158.612	160.608	147.48	142.334	140.003	150.646	145.53	170.584	154.218	107.56	132.921	133.102	168.574
367.792	170.877	198.578	158.752	151.66	126.401	134.598	137.089	169.357	168.811	161.335	174.449	182.027	178.385	179.025	200.454	187.226	208.058	176.073	175.413	174.795	147.373	166.069	171.919	172.799	193.926	172.823	158.153	169.504	169.431	134.064	207.513	170.571	181.013	215.031	207.046	168.929	161.369	165.296	150.339	144.499	141.29	153.265	147.541	172.945	149.125	108.681	134.334	134.014	170.444
369.996	172.194	199.964	158.639	152.928	127.56	135.32	136.402	170.204	168.967	159.703	175.066	183.47	178.552	179.897	201.078	188.777	208.912	174.18	173.573	173.152	144.189	164.248	168.672	170.341	192.268	170.863	157.441	167.863	169.502	133.971	206.644	170.385	181.067	215.589	206.863	169.757	159.86	162.886	148.824	143.501	140.193	152.077	145.379	170.576	177.951	108.658	134.003	135.268	170.777
372.271	172.618	199.586	158.921	152.163	127.01	134.848	135.968	169.47	169.549	160.196	177.067	184.201	182.028	182.623	202.309	189.128	211.172	181.184	178.967	173.142	146.022	164.845	170.55	171.429	193.397	171.919	158.681	167.793	169.307	134.671	206.794	171.162	180.755	214.591	206.387	170.108	159.779	164.088	148.676	143.478	139.814	153.272	145.514	171.483	168.505	108.547	134.267	134.049	170.593
374.282	172.58	200.048	158.918	152.567	126.89	134.606	136.081	171.156	171.183	159.884	176.822	185.436	181.796	183.754	203.231	190.667	211.997	179.704	178.803	177.532	149.464	168.628	173.401	174.773	196.344	174.846	160.439	171.042	169.528	136.132	207.367	171.345	181.548	215.149	206.344	168.055	160.777	165.883	150.259	145.004	141.681	153.746	147.13	171.798	161.016	108.581	134.399	133.806	170.68
376.008	174.807	201.655	160.821	154.925	127.97	136.67	138.149	172.043	172.496	161.33	176.198	185.886	180.947	182.632	202.664	190.323	212.854	177.346	175.455	176.182	148.688	167.641	173.44	174.597	194.831	174.117	160.029	170.663	170.399	135.582	208.203	172.219	182.032	216.884	208	169.658	163.448	167.676	151.434	147.059	143.122	154.934	149.004	174.362	147.723	109.524	134.951	135.724	172.661
[truncated: 6 more columns]

## Sheet: FRAP_msi1_delA_pH55
#Average	#1	#2	#3	#4	#5	#6	#1	#2	#3	#4	#5	#6	#1	#2	#3	#4	#5	#6	#7	#8	#9	#1	#2	#3	#4	#5	#6	#1	#2	#3	#4	#5	#6	#7	#8	#1	#2	#3	#4	#5	#6	#7	#8	#9	#10
-18.81	98.3032	100.307	98.2497	98.9161	97.4527	99.5031	98.9305	99.2103	96.7318	98.6264	97.3256	98.0365	100.585	96.0964	98.2878	96.0479	97.5283	96.5659	98.0028	97.904	100.302	100.197	99.9031	96.9015	94.6068	97.2912	97.913	94.7239	96.0738	96.2589	91.2224	94.2703	94.8679	93.2796	96.2789	97.9274	97.6568	96.7487	96.6542	99.8231	95.331	95.7727	97.0687	96.0622	97.1541
-17.97	99.0573	100.448	98.847	99.66	97.5142	99.9939	99.3017	99.3905	97.8727	98.7267	97.9373	98.7391	100.518	97.4156	98.4113	96.7874	98.2143	98.0612	98.9003	100.2	101.411	100.063	100.629	97.3642	97.6674	99.0039	99.197	95.5771	96.8668	97.3479	92.8285	95.7625	96.595	95.1924	97.584	97.742	98.6057	97.3101	97.3604	99.6843	95.0632	96.6221	97.3987	95.6026	97.2604
-16.813	99.3384	100.968	99.5616	100.884	99.7051	100.382	99.731	99.5032	99.1206	98.9892	98.956	99.0245	100.119	98.1668	99.135	97.8393	98.2759	97.6188	98.6862	99.8221	100.859	100.348	99.9394	98.7151	98.1087	99.4461	98.6912	96.6741	97.1711	98.1518	94.2111	96.5792	96.6794	96.1161	98.0804	98.9583	99.9498	98.7176	98.3134	101.756	98.0457	98.9732	98.6107	97.697	98.4767
-15.654	99.8463	100.837	100.278	100.323	100.284	101.019	99.3999	99.5624	99.3817	99.5446	99.1115	100.063	99.7534	98.9678	99.1875	98.4711	99.5753	98.5671	98.8817	99.2001	100.146	100.128	100.031	98.6681	98.6499	99.6739	99.0693	96.1014	97.4698	96.965	95.307	96.0786	96.8234	96.2344	98.0569	99.381	99.3745	99.2919	98.0355	101.21	98.4441	99.521	98.6588	97.4305	98.6667
-14.458	99.8497	100.982	100.758	101.32	100.575	100.853	99.6599	100.057	99.477	99.4324	99.201	100.171	100.117	98.9799	101.472	99.4032	100.184	99.1854	98.9378	100.057	100.163	100.431	100.598	100.289	98.9709	101.172	100.588	97.5708	98.3135	98.3836	97.0669	97.9809	97.2047	97.7231	98.1871	100.523	100.794	99.8487	99.7971	101.584	98.2578	100.232	101.329	99.1232	101.594
-13.501	100	100	100	100	100	100	100	100	100	100	100	100	100	100	100	100	100	100	100	100	100	100	100	100	100	100	100	100	100	100	100	100	100	100	100	100	100	100	100	100	100	100	100	100	100
0	0	0	0	0	0	0	0	0	0	0	0	0	0	0	0	0	0	0	0	0	0	0	0	0	0	0	0	0	0	0	0	0	0	0	0	0	0	0	0	0	0	0	0	0	0
0.906	2.32271	2.61267	2.66231	2.26201	2.64054	2.49306	1.43929	1.47603	2.55367	2.16299	2.89835	2.54925	1.57698	4.00963	2.4632	2.66695	3.77093	3.88376	2.7655	3.42507	2.45449	2.71041	2.57655	6.62294	7.42535	5.48949	5.50111	3.43873	4.37016	2.24259	4.3757	2.93425	2.50927	4.11902	2.16702	4.28807	5.90404	6.46719	6.15366	3.62502	6.95707	7.32555	7.57562	6.71809	7.56039
1.906	5.15636	4.79656	4.75519	4.66084	4.56839	4.61462	2.72895	3.11359	6.30006	4.09626	5.77357	5.37985	3.16417	8.50544	6.06261	7.45028	7.53147	7.6908	5.83234	7.35743	4.18562	4.7965	4.52889	10.9108	12.8883	9.81231	9.44712	5.93804	7.72007	3.53386	7.39222	3.99356	4.02257	7.01503	3.58131	6.83533	9.28033	11.211	10.1243	5.90022	12.4011	11.4013	11.258	10.7348	11.3409
3.208	7.1982	6.2489	6.37659	5.92899	6.37386	6.84169	4.12735	4.89997	9.49049	6.24404	8.40196	7.49616	4.21825	11.2563	7.89935	9.95657	10.1514	11.069	7.65409	9.87853	5.76643	5.87419	5.65931	12.8957	14.945	12.1104	11.5326	8.24559	9.21393	5.60774	10.4454	5.71643	6.35412	10.14	5.44228	8.50974	12.0371	14.7643	12.2338	7.04702	14.4129	14.5778	16.0448	14.0748	14.134
4.62	9.3551	7.9529	8.84075	7.70076	8.80399	8.89804	5.62251	6.17839	11.8702	8.17286	10.934	10.1185	5.19157	13.887	10.3411	12.8698	12.037	13.0197	9.70327	11.2109	6.5829	6.92957	6.92979	15.5628	16.9902	13.9701	13.7329	9.91969	10.6065	7.04691	12.9734	7.82589	7.97563	13.0804	6.91115	11.3068	14.3293	17.7314	15.0058	9.35429	18.1321	18.1825	18.9228	18.4154	16.8853
5.474	10.5684	8.93721	9.83514	8.72324	9.9825	9.69497	6.98534	8.07894	14.455	10.2052	14.3356	13.4174	6.26453	16.2374	11.7826	15.3503	14.9581	15.452	12.0159	12.9873	7.87093	7.98675	7.85775	18.7001	19.505	16.2075	15.5886	11.6892	11.6019	8.52551	15.2236	9.03333	9.43971	14.8104	7.98305	13.021	16.2613	20.5961	18.4875	11.4436	21.2451	22.4584	22.7328	22.7904	19.7725
6.616	12.2908	9.62134	10.9708	9.61041	11.4618	11.1168	7.96366	8.98833	16.55	11.9042	15.8379	14.6578	7.12819	17.9907	13.4845	16.5633	15.9677	17.4925	13.4369	14.9765	8.85309	9.09716	9.05207	19.9617	21.6745	17.6587	17.6596	13.7776	14.4171	10.0325	17.3632	11.0617	10.9727	16.8176	9.40669	14.2549	18.3363	21.2895	20.1818	12.1343	24.431	23.9595	24.7022	24.6197	20.2629
7.467	13.0837	10.5467	11.5061	10.8122	11.8019	11.5684	8.68141	9.65328	18.0084	12.9855	17.2445	16.0562	7.85672	18.9868	14.3668	18.5187	18.1845	19.1474	14.2895	16.7584	9.25531	10.1083	9.96845	21.962	24.4159	18.0747	19.0922	15.6099	16.288	11.6054	19.7126	12.4959	12.0666	18.9452	10.6363	15.6286	19.3848	23.5561	22.662	13.0123	26.7553	27.0424	27.7202	26.3478	22.8334
8.81	14.3742	11.4891	12.6021	11.4937	13.77	13.0866	9.49774	10.4603	19.4052	14.2021	18.1297	17.3879	8.79483	21.6261	15.6658	21.7114	20.9965	21.5117	16.5767	18.0167	10.5472	10.8478	11.0657	23.1544	26.7518	19.5784	20.4459	17.6001	19.25	13.0298	22.21	14.6376	13.7172	20.7742	11.6775	17.4046	21.056	25.7122	23.7577	14.0769	29.3614	27.9997	29.4138	26.5594	24.4087
10.411	16.0825	13.2705	14.5548	13.325	15.8221	14.5864	10.2799	11.5238	20.737	15.7344	20.164	18.8484	9.65329	22.5441	16.1994	21.7896	22.079	23.2257	17.8592	19.5733	11.1868	11.7726	12.0444	24.7667	28.5085	21.4494	22.1155	18.9751	20.9729	14.462	23.3193	15.722	14.8473	22.9314	12.9162	18.2099	21.4318	26.9165	25.2694	14.7333	32.4915	28.8884	30.104	28.2741	25.5752
11.719	17.104	13.9616	15.4251	14.0555	16.7978	15.8245	11.2013	12.4398	21.742	17.6834	22.5082	20.8677	10.1892	23.5013	16.8911	21.9379	22.6385	24.2519	18.8277	20.7215	11.4734	12.7114	13.0475	26.6288	30.6005	23.1788	23.298	20.4591	22.6478	15.9136	25.2723	17.048	16.6932	25.0068	14.5103	19.7487	23.52	28.4928	26.7004	16.1484	34.0269	32.0093	31.9833	31.0385	28.0769
13.234	18.1777	15.1319	16.1883	14.854	17.839	17.2739	11.9711	13.5369	23.7328	18.9284	23.3287	21.974	11.1275	25.7806	18.6312	23.3596	24.9539	26.1237	20.6546	22.4654	13.188	13.6022	13.7859	28.8807	32.3333	23.8579	24.5886	21.7567	23.1313	16.891	27.6135	18.6591	17.7922	26.0251	15.106	20.5454	24.1419	30.9398	28.3339	16.7796	33.9093	33.1169	32.5977	31.1639	29.4903
14.517	18.8689	16.1697	17.5046	16.0118	18.5669	18.0058	12.9409	14.5028	24.9461	19.5408	25.3803	23.2859	11.6746	27.3762	19.5251	24.4544	26.0068	27.3565	21.8379	23.5982	13.8481	14.393	14.7362	31.7969	34.5673	25.963	26.3401	23.1549	24.6848	18.2775	29.1657	20.0275	18.9851	27.5801	16.1952	21.9654	24.9164	31.5429	29.2606	17.4901	36.581	35.0706	35.3374	31.8532	31.0999
16.117	20.0998	17.5203	18.0813	17.3465	19.6406	18.8159	12.9004	14.6278	25.5476	19.7663	25.7676	23.6815	12.2409	28.795	21.0898	26.7312	27.3813	28.4139	22.1509	25.2299	14.3161	15.2533	15.5403	32.6593	35.528	26.9254	27.6185	24.0657	27.1919	19.2717	29.9955	20.7479	19.8505	28.8108	17.2612	22.5709	26.0389	32.4468	30.4983	18.5397	37.2274	35.6871	35.494	33.8425	32.7043
17.085	20.8857	18.5812	18.8879	17.5516	20.1343	19.2398	14.3889	16.3321	28.0832	21.4129	28.5117	25.9141	12.9958	30.2585	22.4958	28.2902	29.0139	30.4711	23.5504	26.0079	15.1414	16.0084	16.2686	33.2368	36.659	28.1739	28.8583	26.1611	29.071	20.2833	31.3827	22.0296	21.2473	30.3718	18.164	23.5877	27.3852	33.9083	32.0746	18.9914	39.9762	37.1705	38.3921	35.8143	34.3878
17.947	21.5762	18.9538	19.4391	18.2808	20.5572	19.5384	14.6219	16.2221	28.7337	21.5764	28.8479	25.7136	13.8991	31.6324	23.7531	30.1346	30.5759	31.9085	25.1363	27.1721	16.0206	17.1267	17.4142	36.3436	39.0528	29.7731	30.8194	26.914	29.5157	21.5721	31.5816	22.9557	21.8251	31.5165	18.8935	24.3539	28.312	35.7224	33.0184	19.65	40.5332	38.4023	39.1701	37.3314	35.086
18.929	21.6519	19.0394	19.9754	19.0699	21.4219	19.9623	15.382	17.1469	29.9486	22.4785	30.5058	26.7368	14.4882	32.7397	24.1331	30.3852	32.2878	32.6347	26.1562	27.689	16.9428	17.4296	17.8393	37.178	40.1919	30.5574	31.7027	27.4566	30.4356	22.4472	32.7536	23.2971	22.797	32.9018	19.6056	25.4245	28.6825	35.7372	34.5496	19.9493	40.8585	39.2596	39.3054	38.4582	35.6214
20.18	22.6545	19.5417	20.1292	19.4985	22.2589	20.9346	16.1486	18.298	31.6343	23.4579	32.4752	27.2916	15.1608	33.699	25.5315	32.5297	32.7006	34.1593	26.4714	29.3636	17.9694	18.2693	19.0919	39.3419	41.7971	32.5564	33.4902	28.709	30.6176	23.7051	35.0425	24.3363	23.8007	34.3844	20.5001	26.5796	30.3215	37.7999	36.4726	20.8184	43.8075	41.039	41.5706	40.5195	37.0506
20.997	23.2488	20.5773	20.5467	19.9721	22.4478	21.3623	16.9904	19.052	33.677	24.9758	33.4143	29.4224	16.032	35.0589	26.9669	33.6748	35.081	36.0474	27.903	30.8656	18.3624	18.8704	19.9329	40.0181	43.5347	34.2466	34.2352	29.5951	31.7638	25.0236	36.5527	25.4195	24.6954	35.3587	21.6365	27.3081	31.8054	38.8796	38.4089	21.9971	44.968	41.6428	41.4195	41.3963	38.7702
22.488	23.9588	20.8	21.1041	20.5599	23.434	22.5461	18.0983	20.1982	35.0765	26.0706	35.2103	30.7512	16.4534	36.6028	26.8731	35.2402	35.0518	37.359	28.9424	31.6797	19.3405	19.5128	20.2334	40.0299	44.7984	34.9747	35.4634	30.0525	32.4862	25.6706	38.0559	25.7511	25.1446	35.8947	22.092	28.8045	32.3521	39.9053	38.8877	22.1841	46.8935	42.8554	42.6754	43.4145	39.3272
23.736	24.7769	21.1857	22.0511	21.4115	23.6874	22.7354	18.8376	21.0671	36.1069	28.1745	36.1575	32.0175	17.8712	39.6542	29.7354	37.7213	36.6176	40.0169	31.2849	34.211	21.2973	20.295	21.2472	41.6902	45.719	35.2214	36.3938	30.9472	33.224	26.8038	39.9295	26.4616	26.4115	37.708	22.9456	29.4112	33.3743	41.5792	40.0072	23.0256	47.4671	45.2547	44.787	45.0202	41.426
25.24	26	21.7065	22.7378	22.5854	25.1209	23.9605	18.6998	20.7573	36.4298	28.1374	36.1759	32.3291	19.2741	42.286	30.5123	38.7893	39.6802	42.1735	34.0389	35.9987	22.5395	21.2757	22.4396	44.7492	47.1039	36.3033	37.5083	31.5067	34.0099	27.2177	40.1121	27.7219	26.4037	37.9573	23.5691	30.4999	34.1388	41.4905	41.245	24.0868	47.3608	45.8541	47.9305	46.362	42.6038
26.887	27.1377	22.5495	23.8363	23.4144	25.8914	24.9716	19.6576	21.7707	37.7847	28.9781	37.5787	33.6933	19.3842	42.4806	31.7012	41.3817	41.154	42.0558	33.457	36.5259	23.4315	21.5781	23.0108	45.6348	49.122	37.6109	38.3767	32.2062	34.3895	28.1325	41.1163	29.3776	27.2243	38.7226	23.8021	31.1098	35.1233	44.6328	42.6171	24.1681	48.2249	46.8673	48.0921	45.9546	42.7352
28.298	28.8917	23.4158	23.976	23.814	26.3484	25.5853	19.6127	22.0078	38.0669	29.1343	38.4924	33.808	19.9772	43.6169	32.4793	43.0569	41.3606	42.8736	34.3797	37.6757	23.5125	22.2276	23.6334	46.6795	50.1137	38.4982	39.6412	33.6324	35.3287	28.7556	42.4306	29.7994	28.2116	40.1195	24.797	32.0945	35.875	46.1499	42.996	24.569	49.4454	48.9367	49.8385	46.8437	43.4399
29.748	29.4254	23.2687	24.8724	24.7974	27.01	26.2476	20.5302	22.8399	39.891	30.0163	38.8881	34.175	20.6977	44.7567	33.1604	40.9095	43.0115	45.1134	35.387	39.2204	24.3248	23.1237	24.0282	47.9008	49.7439	39.5782	40.1537	33.6465	35.0216	28.871	41.968	30.555	28.3549	40.3915	25.3868	32.8277	36.6952	46.8179	44.4413	25.362	51.6467	50.9503	50.3321	49.196	45.0759
30.978	29.4404	24.1906	25.5236	25.476	27.3673	26.5245	21.059	23.4882	40.657	30.0223	39.8368	35.1967	21.146	45.6407	33.0602	41.6539	42.1457	45.0691	36.0663	39.8016	25.5777	23.7019	24.9865	48.9917	52.0478	40.165	41.6121	34.6781	36.4486	30.02	43.111	30.8932	29.1596	41.5104	25.9746	33.4194	37.7288	47.2406	45.3433	25.2755	53.5689	51.6421	52.1607	49.6365	46.2464
32.099	30.4504	24.2015	25.9497	25.8706	28.3297	27.2037	22.2702	24.6586	42.6261	31.6091	42.1968	35.8918	21.2298	45.5439	32.8372	42.0251	42.2253	45.4237	36.4715	40.2411	25.3223	24.5481	26.0964	50.4069	52.5204	42.2809	42.299	35.5689	37.4396	31.0317	44.5274	31.8954	30.3219	42.4622	26.6674	33.5221	38.631	48.0907	46.3158	26.2377	55.3067	53.4508	54.4503	51.2044	47.5305
32.909	30.8776	25.0816	26.3716	26.1873	28.1993	27.5698	22.6247	24.9444	43.5073	31.6498	42.6191	36.8512	21.8689	45.7276	33.9757	43.8743	44.4746	46.1238	37.6527	41.2056	25.0033	24.8464	26.3355	51.4875	53.9404	43.0762	42.9771	35.9928	37.2335	31.313	44.6931	32.594	30.59	44.3802	27.404	34.9254	39.224	49.7958	48.5176	27.2508	57.659	54.7649	55.2092	53.3554	48.9523
33.897	31.5745	25.646	26.547	26.9373	28.8903	28.1463	22.8248	25.5451	44.118	32.7324	43.1345	36.9972	22.5075	47.3108	34.8242	44.6526	46.8134	48.8043	39.6534	42.2858	26.284	25.4363	26.9265	52.7394	56.6249	43.091	44.2789	36.9126	38.7831	32.9595	46.7802	33.3966	32.1623	45.5711	28.236	35.7692	40.1911	51.4021	48.116	27.4649	57.1875	55.4325	54.7439	53.7377	48.7917
34.906	31.6651	26.1108	26.7389	27.0784	29.3598	28.2689	23.6035	26.6601	45.9445	33.5708	45.0861	38.9855	23.0874	48.3725	35.3658	45.2223	48.6149	49.5029	39.9163	43.189	27.1223	26.0857	27.7373	54.5201	56.0878	44.3621	45.3161	37.6682	39.6722	33.6705	48.874	34.8283	32.7325	46.5621	29.0442	36.2264	39.8155	51.6305	48.4647	27.4759	59.0711	55.7931	55.9521	53.5606	49.2541
36.632	32.9268	26.9412	28.0379	27.6776	30.7259	29.1025	24.3841	27.2818	47.2184	35.1125	46.0102	39.9479	23.592	49.641	36.4159	46.993	48.7314	50.8319	40.6679	43.7152	27.7108	26.959	28.837	56.5021	56.644	45.7713	46.8566	38.6295	40.6857	34.8416	50.1739	35.6261	33.3045	47.4706	30.1833	37.0356	41.4921	51.8343	49.6458	28.6892	59.8806	56.8199	57.4685	53.5945	50.295
37.634	33.6438	26.8564	28.7583	28.9359	30.5854	29.7067	25.1567	28.6507	48.9483	35.8608	46.7322	41.5743	23.8329	50.2245	36.3974	47.0653	49.3345	51.2408	40.4851	44.4584	27.8618	27.1211	29.0512	56.5354	57.7251	45.7686	47.4178	39.8621	41.3045	35.8118	50.1639	37.0156	34.7505	49.4234	31.5485	38.5106	42.3278	54.4788	50.5017	29.5585	60.9609	57.4559	57.7146	56.6343	52.0378
38.708	34.4217	27.8004	28.7452	28.8729	31.1057	30.1072	25.6412	28.8482	50.5784	36.353	47.6593	41.0973	24.4487	51.5995	38.2035	48.66	50.9855	52.3509	42.8074	44.752	28.5884	27.9212	29.7042	58.7186	57.7342	47.0418	48.0142	40.3004	43.0747	36.5002	52.0436	36.9655	34.2464	50.2742	31.6217	39.377	42.1767	53.9911	50.739	29.4008	61.0329	59.185	56.4952	58.341	52.8816
40.627	35.5299	28.4282	29.8301	30.0468	32.7815	31.7304	26.0947	29.0768	50.624	36.7532	48.0616	42.0008	24.9904	52.1981	38.4796	50.3192	51.6089	53.1604	44.1139	45.3435	29.4148	28.6455	30.862	59.7956	60.2803	47.5585	49.3204	40.7973	43.3279	37.2018	52.4795	37.4501	35.2388	49.8811	31.9992	39.6069	42.2652	54.3548	51.8902	29.782	61.0384	58.3937	58.769	60.2548	53.1322
42.101	36.6045	29.2157	30.5603	30.152	33.7647	32.113	26.6803	30.1263	52.5051	37.8296	48.9121	42.1114	25.7173	52.4818	39.6577	51.1619	51.9964	54.2223	43.607	46.4643	30.0801	29.043	31.5988	61.2606	61.4282	48.1976	50.5109	41.7834	44.817	38.4134	54.8822	38.9546	36.5038	51.5101	33.0206	39.4046	43.5541	54.2516	52.7822	30.0848	63.3796	59.8553	59.1546	60.3351	53.4781
43.369	37.7128	28.9718	31.1405	30.892	34.6904	32.6332	27.1964	30.6103	52.5285	38.2787	49.9421	42.8107	26.6062	54.1257	40.5498	51.6481	52.4649	55.5495	44.6057	47.8861	30.9232	29.6859	31.8986	61.1783	62.8012	49.0277	50.97	43.91	46.5185	39.8781	56.6407	40.9692	38.3239	53.8403	33.69	40.4334	44.6626	56.5605	52.1149	30.8074	64.5785	60.5724	59.3651	59.3389	53.9891
44.57	38.1357	29.3765	33.3233	30.6139	34.3767	33.0907	27.4618	30.9298	53.9058	39.3969	51.0913	44.1534	27.0952	55.9006	40.5536	51.9819	54.1669	56.5852	45.6684	49.3021	31.5303	30.4572	32.6512	61.7324	63.9392	49.1008	52.099	44.0465	47.4039	40.3897	57.6601	41.4804	38.8576	54.2129	34.8428	41.0916	44.9769	58.0024	54.9937	31.4327	66.0794	61.8076	61.412	61.1555	55.6053
46.373	39.5404	30.2939	32.7022	32.2007	36.1667	33.6264	27.6026	30.7954	53.9859	39.3121	51.4328	43.8903	27.8961	57.3571	41.6956	53.55	55.0107	58.6488	47.3063	50.2867	33.3226	31.1664	33.4902	62.4144	64.7339	50.8566	53.0235	44.5783	47.2946	41.2246	59.57	42.6119	39.4321	55.4097	35.441	42.1849	45.3403	58.7885	55.2912	32.4202	67.2176	62.4715	63.1333	60.3307	57.5258
47.778	39.7046	30.5497	33.1705	32.8745	36.3637	34.3152	27.7948	31.3411	54.702	39.5312	51.7865	44.9769	28.7298	58.487	42.0242	53.2511	54.5558	60.1535	47.9423	50.7891	33.5669	31.5738	34.2422	64.1923	65.5575	51.3826	54.0713	45.5128	48.4742	41.6859	60.1858	43.3311	40.2568	55.9918	35.5833	42.229	46.8084	59.4907	56.2374	32.4528	67.7036	62.9772	63.6089	61.1367	56.7127
48.869	39.9908	31.1846	33.0901	33.6399	36.2678	34.4132	28.5185	31.5923	55.41	40.3151	52.2395	45.093	28.7103	58.7287	42.3799	53.5068	54.8867	59.7731	48.4197	50.891	33.8352	32.1889	34.5151	65.2312	65.6632	52.275	54.9126	46.9982	48.9352	42.8324	61.4681	44.6672	40.688	57.6653	36.6143	42.7344	46.3563	58.7648	55.9138	33.1012	69.0316	65.6707	63.4183	60.9186	57.5832
50.13	40.0728	31.6647	33.2226	33.7752	37.1434	35.3141	28.787	32.2112	56.1112	40.9955	52.546	45.3486	29.1776	59.3171	43.6497	53.8269	56.8584	59.852	48.6427	51.8464	34.7821	32.5944	35.1615	66.9955	67.1725	53.6667	55.8858	47.4318	49.7697	43.326	61.4043	44.1435	40.8356	58.3376	37.3381	43.086	46.5521	59.2509	55.8875	32.9882	70.1213	65.6954	63.2706	62.3674	55.382
51.614	40.7202	31.2589	33.7399	33.1219	37.1887	35.9125	29.1496	32.7719	56.3652	42.1683	53.5098	45.9621	30.4418	62.4254	44.2842	57.2616	56.9845	62.6748	49.3831	54.4813	35.459	33.1862	35.8377	67.4039	68.1523	54.7233	56.0987	48.2499	50.0209	44.0629	61.6257	44.0028	41.8049	59.5362	38.1651	44.0913	47.9051	60.6769	56.4921	34.1092	71.5446	67.1476	65.3891	63.742	57.1829
52.979	42.0762	32.022	34.3363	34.3058	38.2465	36.0902	29.7814	33.3612	57.1474	42.9693	55.2812	47.0845	30.4618	61.232	44.5993	57.5168	56.9178	62.6371	49.8167	53.7061	36.2259	33.7049	36.6697	69.3997	69.3307	55.4559	57.3929	49.195	51.1393	45.4117	63.7155	45.6279	42.6573	61.0594	39.0264	44.0103	47.7849	61.4106	56.1795	34.2985	72.8975	66.8373	66.276	61.9209	57.567
54.033	41.6915	31.9548	34.2275	34.6069	37.7043	36.4405	30.2333	33.8192	58.0706	42.7969	55.3753	48.2865	30.9246	61.8122	44.9566	58.2485	57.3443	63.7505	49.6135	54.8595	35.8337	34.2022	37.2611	69.6353	70.4094	56.8734	58.46	49.512	52.0428	45.6753	63.6679	45.8425	43.7493	61.3092	39.9651	44.969	48.2716	62.2779	56.7843	34.7793	72.9471	67.9155	67.2812	64.5757	58.932
55.291	42.2607	32.5809	34.9261	35.5197	38.3251	36.6588	30.3994	34.0536	58.5776	42.9381	55.2287	48.1733	31.5867	62.8493	45.1835	58.7325	57.7919	64.8568	50.3084	56.2755	37.2677	34.6966	37.8082	70.548	72.09	58.1453	59.0281	50.5385	54.3038	46.9982	65.4179	47.2649	45.2933	62.6087	40.7051	45.258	48.651	63.0106	58.6187	34.9142	73.3778	69.5009	67.5264	64.8385	60.3081
56.79	43.645	33.2785	36.3473	35.9163	39.1433	37.8989	30.6152	34.3156	59.2732	42.6339	55.7862	48.6077	31.7738	63.9264	45.887	59.7511	59.0539	65.8636	51.3414	56.8046	37.4159	34.8731	37.8736	71.4907	71.5901	58.2839	59.6472	51.0165	53.7098	47.7872	65.4233	47.4025	45.1038	63.1556	40.8306	46.2547	50.1627	64.6292	59.6035	35.0253	75.954	69.9562	67.3374	64.5711	61.0707
58.09	43.5447	33.0889	35.8005	36.3845	39.4905	38.2703	31.113	34.8348	60.3983	43.0271	56.0985	49.9851	32.2481	65.1875	46.7851	59.3536	60.2429	66.4659	52.2219	57.5989	37.1299	35.3994	38.6868	72.055	73.795	58.6844	61.017	51.6366	54.6588	48.6292	67.1998	48.2373	45.8185	64.3162	41.4977	46.6683	49.735	65.1866	60.7829	36.6379	76.0794	70.919	70.3202	67.1451	60.5866
58.878	43.5753	33.9572	35.9277	36.5242	39.5686	38.2507	31.1722	34.7309	60.5724	43.6305	56.7422	49.9919	32.7407	65.9721	47.206	61.1367	60.0437	66.7786	52.8757	57.9404	38.5901	36.5782	39.8957	73.7771	75.0016	60.1731	62.8082	51.5502	54.654	49.0888	67.3038	47.7713	45.8195	64.876	41.9195	47.8745	50.2734	65.1574	60.9482	36.5208	78.4975	72.0769	70.7267	68.4997	62.5559
59.889	44.0958	33.9088	35.5414	36.6278	39.7391	38.4147	31.1501	34.7338	60.8501	44.2849	56.7504	50.0378	32.9419	66.5212	47.5959	61.1836	61.6474	67.431	53.9899	58.0224	38.9961	37.4752	40.3405	74.2861	76.1475	60.9952	63.249	52.5497	55.1526	50.1674	67.9799	48.3243	46.9775	65.9668	42.14	48.5412	50.5439	66.4522	62.5356	37.1789	78.7079	72.0334	72.5276	68.2954	63.8837
60.889	44.4695	33.9165	35.2369	36.4302	39.9397	38.5258	31.3311	35.3435	61.9235	44.2727	57.1467	50.1039	33.3361	67.2137	48.7752	62.3304	61.0404	68.3361	54.5781	58.4252	40.1123	38.0289	40.8964	75.5814	77.2641	62.5047	64.0543	52.9218	55.6625	50.2267	67.5476	48.7798	47.2576	65.878	42.1324	49.11	51.3124	66.7009	62.9486	37.8145	80.6963	72.7391	72.8495	70.1357	64.7314
61.89	44.2313	34.3238	35.6971	36.7798	40.0647	38.6198	31.7919	35.4772	62.8369	45.3837	58.2508	51.0674	33.5772	67.6541	47.8859	63.0404	61.5839	68.1586	54.9033	58.7345	39.6914	38.2563	41.3721	76.8624	78.8532	62.2965	64.4927	53.8379	56.9585	50.2345	68.8217	49.511	47.0002	67.5318	42.5822	49.3251	51.2384	68.0527	62.811	37.6876	80.888	72.9304	72.5637	70.8133	66.5674
63.405	44.8	34.6707	35.7281	37.8902	41.0199	38.8464	32.1538	36.4478	62.9724	45.1461	59.2518	52.0623	34.5378	70.4414	48.7471	65.0014	63.1298	69.1993	56.7321	60.6063	41.4183	39.8017	43.0207	78.9545	81.39	64.4929	67.1458	56.1695	58.888	52.8184	72.9712	51.1822	49.9837	69.2293	44.6639	51.6214	52.3687	71.397	65.0606	39.3915	84.2309	74.6143	75.2654	73.7477	68.4438
64.906	45.8533	35.4815	36.7794	38.8506	41.8135	40.1063	33.0013	37.2767	64.2984	46.0361	59.7233	52.7409	35.5735	71.3884	49.7756	65.5373	63.9453	71.7234	57.2176	61.84	42.5425	40.5381	43.569	80.5357	82.169	64.8252	67.8098	56.6899	58.8578	53.9828	73.0362	51.741	50.1554	70.2067	46.0509	52.0727	54.3422	73.3293	66.7156	39.2696	84.7911	77.6133	76.2788	73.6495	71.1169
66.56	46.9059	36.0072	37.3886	39.636	41.9549	40.7476	33.5757	38.0394	66.7352	46.7088	61.1326	53.7512	36.9096	73.2937	51.2361	67.0863	65.4367	74.0789	58.1065	62.9931	44.6164	43.143	46.2945	83.9058	87.5794	66.9481	72.6351	58.76	62.114	56.3609	77.0728	54.0461	53.0398	72.8764	47.8232	53.0261	55.3632	73.4598	67.6782	39.963	85.4129	78.9347	77.3062	74.5694	70.0673
67.9	47.3082	36.5458	38.0291	40.0907	42.4646	41.0066	34.4299	39.0072	67.5925	47.2016	63.1383	54.6202	38.453	74.7238	52.774	68.7074	65.2482	75.171	59.547	64.4547	45.986	43.6266	47.6545	84.2848	89.4133	68.308	73.3979	58.6681	61.1156	56.3231	76.5703	53.3582	52.0324	72.1464	47.7145	54.4194	56.8661	77.5683	68.8229	40.7484	88.7914	80.6193	79.8438	75.7444	72.1606
69.549	48.5115	36.8439	37.8079	40.6623	43.6413	41.8228	35.0663	40.2293	70.0676	48.7105	65.659	54.9961	38.0504	74.5301	53.6779	68.7212	66.2609	75.2091	59.5606	64.8452	45.3789	45.4634	49.1358	88.0846	92.1938	70.1492	76.4789	58.5757	61.9146	57.0176	77.287	53.8579	52.6639	72.8708	47.7772	54.77	56.3776	76.3982	70.7241	41.5923	89.1208	81.0607	79.0193	76.5491	74.0431
71.063	48.6414	36.9506	38.4743	40.9392	43.7854	42.7213	35.1699	40.4335	70.0495	49.4396	65.7103	56.0316	38.5398	75.1418	53.8478	69.499	67.8355	77.0671	60.9808	66.4264	45.8806	45.7564	49.0866	88.2843	92.2077	71.5587	75.2429	60.6019	63.0998	58.8529	79.2491	56.7061	53.8809	74.8782	49.2653	56.9698	58.5419	78.0818	72.9145	43.7902	91.4096	83.2401	81.8402	80.0648	76.2394
72.627	49.0911	38.1377	39.774	41.6613	44.651	43.0665	35.8102	41.0622	71.076	50.137	67.0295	57.1372	39.3699	76.0887	55.4998	71.7564	67.984	78.5505	61.0896	66.7141	46.8578	46.223	49.3291	90.0468	92.8	71.8638	76.0599	60.2002	63.0086	58.2445	78.8606	56.9574	54.8759	74.9392	50.0118	57.3572	58.8457	78.6041	73.4824	43.8479	95.3586	85.2979	82.4517	80.7314	77.4036
73.908	49.8583	38.9243	39.534	42.8553	45.0744	43.1209	36.2254	41.3024	71.2085	50.5188	67.7092	56.3363	40.5061	77.8712	56.703	73.0883	70.1778	80.1797	62.9547	68.241	48.3102	47.1628	50.5269	90.6528	95.8316	72.8235	77.2996	62.0923	64.9442	59.9962	81.4233	57.9316	56.4184	76.303	50.8643	58.6943	60.5852	79.0701	74.4336	43.7033	94.9747	85.7384	84.3841	83.8992	78.2258
75.601	50.4044	39.0924	40.1031	42.9412	45.9865	44.154	36.9026	42.3937	72.2083	52.1403	68.6962	57.4489	41.0736	78.5603	56.6894	74.4231	71.5224	81.099	64.6231	69.2898	50.1645	48.0269	51.5441	91.6616	96.8201	73.6911	79.308	62.3348	64.6468	60.422	82.0106	58.3295	56.8618	76.11	51.1652	58.8393	61.6535	80.26	75.537	44.1358	95.7212	87.9652	87.7045	85.0417	79.6043
77.64	50.4484	39.7064	40.7861	43.4943	46.5922	44.7753	37.7129	43.2855	73.589	53.1498	69.8609	58.1197	42.2748	80.3266	57.9295	75.8057	71.7284	81.7242	65.5385	70.5383	50.1064	48.9137	52.6249	93.0025	98.1514	74.6349	81.0841	64.0481	67.1024	61.5894	82.7884	58.8461	57.9863	76.7774	52.0413	59.7892	63.0497	82.9903	76.7587	46.4828	100.031	88.7905	88.7466	87.1448	80.9525
78.771	51.1687	39.9014	41.4006	44.1477	47.3185	45.1865	37.8056	43.4736	73.8945	53.6503	70.0202	58.5176	42.9728	81.1976	59.0881	76.7512	73.0441	83.0459	65.6278	71.0873	51.1336	49.9499	53.5101	96.5726	100.481	77.0849	83.1578	65.4454	67.9927	62.1129	85.2411	59.516	58.6087	77.8626	53.2996	60.0965	64.207	84.2007	78.4332	47.8311	99.9309	90.163	89.3428	87.0545	81.7215
80.271	52.0486	40.0688	41.5243	44.7607	47.724	46.062	38.8437	44.711	76.4271	52.7354	71.3098	59.9955	43.7169	83.0684	59.5799	78.4431	73.8738	84.6134	66.633	72.3593	52.4516	51.4414	54.5609	98.1454	102.527	77.8292	85.0738	66.7153	69.102	63.1274	86.2164	61.1765	59.9817	79.1974	53.9979	60.1944	63.1645	82.8579	79.8813	47.8508	98.446	90.7701	87.4723	88.0382	80.6051
81.531	52.3218	40.2209	41.7366	44.827	47.7723	46.1179	39.057	45.345	76.8707	53.8138	71.8165	58.3917	44.1693	84.1954	60.122	78.6579	75.1524	85.3488	67.1525	73.2084	53.1846	53.1645	56.2225	101.27	106.092	79.4733	85.7707	68.4717	71.6121	65.1748	87.9731	63.0248	60.9974	81.3743	54.7615	60.6866	64.8145	84.4098	80.4425	48.4008	100.655	92.6165	88.0453	88.4632	80.3518
82.983	52.469	41.2414	42.5494	45.5888	48.6792	47.1788	40.0763	46.6348	79.1404	55.4571	73.5563	61.3243	44.9397	84.9959	61.0052	79.7187	76.0552	86.1781	68.7106	75.0232	54.3857	53.2189	56.8809	102.999	105.031	79.2957	85.5973	68.8117	72.193	66.4798	89.5163	63.5594	61.7936	82.914	55.9239	63.5855	65.8422	86.9231	82.6001	49.3108	104.255	93.5985	90.2684	91.3947	82.9926
84.47	53.8187	41.7752	43.1027	46.1476	49.9251	48.1214	40.4667	47.3488	80.5261	55.8063	74.9134	62.0405	44.945	85.8454	62.0431	81.6006	77.3928	86.2445	69.7552	74.7422	55.2202	54.5021	57.1185	104.403	105.353	81.4788	85.6053	70.3042	75.0183	67.3199	90.6063	64.6136	62.6786	83.1729	56.6951	63.5369	65.3213	87.2335	81.9696	49.5208	104.564	92.7862	87.7603	89.3721	84.3311
86.033	54.71	42.0539	43.9902	46.4537	50.0665	48.9159	40.8729	47.6516	81.2901	56.0602	75.3443	62.2162	45.7968	86.7288	62.0076	82.6408	78.3251	87.4766	69.087	75.8143	56.0917	55.0949	58.1065	106.271	107.253	81.9501	85.8767	71.8998	75.0331	67.9449	91.8853	65.1358	62.976	83.7497	56.7919	65.9052	66.3542	89.1403	82.7001	50.9574	105.006	94.6426	92.6507	91.9176	85.8303
87.653	55.5047	43.1067	43.655	47.3022	51.6372	49.3814	41.185	47.7961	80.8042	57.0429	75.911	63.0959	46.3384	86.6996	61.6075	82.6326	78.8547	88.2072	70.1074	76.8407	56.5923	56.3689	59.7049	107.316	109.443	83.2342	87.7832	73.0185	77.4271	68.6151	92.6587	65.9809	63.6137	85.1805	57.8566	65.3362	66.2174	87.7111	82.2863	49.6149	106.649	93.8668	90.8794	93.3109	85.7816
88.992	55.9753	43.3478	44.1175	48.0227	52.2537	49.9162	41.4386	48.294	81.85	57.4675	76.7152	63.9411	47.1572	88.2325	63.7479	82.4911	79.9637	89.3634	71.9824	77.845	57.9397	56.8206	59.9622	107.707	109.648	82.0732	88.719	72.9196	77.4719	70.0782	93.5221	68.0185	65.0423	86.3694	58.864	66.1827	67.3372	86.733	83.7911	50.0983	105.567	93.8276	89.7438	93.9566	86.3703
90.76	56.3744	43.8298	45.4052	47.9545	51.9764	50.5038	41.8776	48.4702	82.2013	57.8948	77.0108	64.9114	47.4743	88.9088	63.5812	83.1527	80.1425	89.5261	72.573	77.5768	57.7388	57.5024	60.7167	109.201	110.48	83.6046	89.6885	73.4091	78.5292	69.9329	94.3519	68.6203	65.6688	86.5406	59.2668	66.5393	67.4191	88.0722	85.8197	50.5477	108.773	94.8833	92.3987	92.7299	86.9736
92.342	56.1283	44.4796	45.7256	49.1069	53.2897	50.4491	42.2385	48.5001	82.8794	58.0465	77.3964	65.3233	47.9588	89.513	64.3887	84.3284	81.9679	91.3119	73.0265	78.7421	58.6657	57.2571	60.4	108.709	110.53	84.1644	88.9203	73.2711	79.7796	71.7837	95.8729	69.3597	66.4788	88.0226	60.3114	67.0367	67.265	88.4236	84.791	50.306	111.637	95.986	93.3858	93.7439	87.4647
94.141	58.2523	45.0076	46.4914	49.376	54.2434	51.4346	42.8183	49.4641	83.3195	59.2677	78.2267	66.732	48.2806	89.9052	64.9134	84.3542	81.1221	92.4139	73.8207	78.9813	58.953	57.9337	61.0898	108.858	111.279	84.1371	89.967	75.0995	80.4852	72.1627	96.979	69.786	67.072	89.4623	61.3903	68.196	67.5407	90.1033	86.4631	51.0765	112.391	96.2397	93.27	96.4776	87.2629
95.712	57.9218	45.5233	46.1859	49.9253	54.4463	51.9618	43.057	49.6693	84.3669	59.3976	78.8256	65.9352	49.4598	92.8419	65.7718	87.0469	84.1818	94.8121	75.1278	81.4169	60.8016	59.3832	62.2856	111.285	113.997	87.4982	92.7809	75.0064	80.2361	73.0273	96.6182	69.9222	67.2147	90.5538	61.6668	67.8453	67.8553	92.5333	87.0572	51.1262	112.302	98.1119	93.7166	95.8678	88.3102
97.002	58.4169	46.0393	46.2311	50.117	53.7684	52.1731	43.325	50.2218	85.4009	59.7879	79.3135	66.3861	50.1101	92.9482	66.5408	87.5759	83.8716	96.9436	76.8904	81.2165	61.819	60.3079	63.5175	111.933	115.163	88.1962	93.143	76.048	80.9882	72.7938	98.018	70.5517	68.137	90.9111	62.655	69.6575	70.2074	91.9199	89.0081	51.906	113.623	99.2441	96.0315	98.942	88.1421
98.704	58.9153	45.7954	47.2576	51.1781	54.9086	53.3257	44.2802	50.9375	85.9848	60.8079	80.118	67.9489	50.7446	94.2091	67.2532	88.9373	84.6783	97.4331	76.3759	82.2983	62.7495	62.0109	65.6631	115.956	116.375	89.9669	96.483	77.7196	81.5919	74.2503	100.045	72.2042	69.8482	92.0248	63.6796	69.9406	71.1936	93.5935	89.1195	53.3787	114.452	100.738	96.0082	98.8012	90.1969
100.403	60.3889	46.7989	47.3393	51.9964	55.9654	53.9797	44.4518	51.0379	85.126	60.6136	80.5126	67.4597	51.5938	95.6805	69.6778	89.3333	86.7343	97.3082	77.4023	83.3439	63.3291	62.9972	66.6136	117.7	119.975	91.0494	97.2313	77.8257	80.8656	73.0935	99.7659	72.322	69.3205	92.0116	63.9191	70.9927	71.3798	96.0255	91.568	54.1317	113.852	101.173	96.325	101.494	89.5567
101.755	60.0536	47.2451	47.6508	51.8732	56.8468	54.6227	44.7961	52.06	87.9477	61.5741	81.6479	68.0293	52.2722	97.1509	69.9318	89.0932	87.6852	98.7398	79.7991	85.1896	64.576	63.236	66.9418	117.415	119.002	90.7879	97.5151	79.8974	82.8175	74.4252	101.328	73.2959	70.9183	93.502	65.3568	70.9021	71.9462	95.6229	90.9934	54.4486	114.671	100.455	98.1532	101.002	90.9945
103.063	61.3706	47.5719	48.2385	52.142	57.9767	55.2674	44.642	51.832	86.2503	61.7374	81.4003	69.5582	52.3751	97.7719	70.7398	89.8607	88.2702	99.0308	79.8903	85.9226	64.366	64.5437	67.8691	118.924	121.408	91.8579	100.708	80.0169	82.998	75.5141	102.76	74.0542	71.8908	94.2034	65.8281	71.6763	72.2539	96.8374	91.4621	55.0042	116.464	101.73	98.0888	101.474	91.4342
104.504	60.9337	47.9412	47.8171	52.2971	57.6249	55.1244	45.4807	52.7465	88.3368	62.2231	83.4426	69.5635	52.26	97.5775	70.5661	90.3547	88.1242	98.4056	81.8057	84.6083	63.7079	65.3997	68.6385	121.949	123.978	92.6672	101.173	81.7205	84.5807	76.9143	104.219	74.9039	73.1533	95.6232	66.957	73.3394	73.957	98.01	94.0577	55.9659	118.469	104.586	99.6862	103.607	93.659
106.641	62.5038	54.4417	49.4451	53.4486	58.2022	56.2948	46.4214	53.6322	90.9092	64.2873	84.4897	71.4293	52.3652	97.7445	71.3503	90.5419	89.4405	99.0421	81.3276	85.5556	63.9889	66.3824	70.0044	123.013	123.42	94.3106	101.283	82.1563	85.1287	77.554	104.94	75.5411	73.1431	95.9476	67.4327	75.7186	74.7639	99.9092	95.2766	55.929	122.98	106.7	103.585	107.483	96.5059
107.909	62.9942	64.6649	49.013	53.4616	58.7413	56.4056	46.4073	53.7316	89.9662	63.3486	84.3551	71.6928	53.1341	99.0191	70.848	91.048	89.4359	100.411	82.5206	86.8689	64.9138	66.8584	70.5637	122.759	124.988	95.2701	101.991	82.3638	85.4581	77.8962	105.313	76.83	74.1208	96.7169	68.3841	75.4495	75.0738	99.4586	95.9331	55.9586	123.263	106.259	101.891	104.945	94.8791
109.273	63.7147	69.0402	49.0755	54.3808	58.5029	56.5928	47.1602	55.0797	91.8031	64.8724	85.904	72.3829	53.1197	98.1428	71.4287	90.8492	89.361	100.048	81.841	86.3452	65.2426	67.571	71.5033	123.878	126.205	95.2915	102.283	84.6523	87.6396	80.1776	107.037	78.8526	76.5553	99.1307	70.1958	77.8499	75.9547	100.953	97.4463	56.3949	125.865	108.294	106.05	106.015	96.4147
110.466	64.3989	49.1264	49.6496	54.8357	59.2817	56.7797	47.3598	55.4563	91.9107	64.717	85.6536	73.3942	53.3064	98.8184	71.2046	91.58	89.2993	99.4165	82.627	86.1478	65.5844	68.8928	72.6606	127.477	129.32	97.4271	103.827	86.3378	89.5484	81.3827	108.467	79.7895	78.4475	100.815	71.4651	78.044	76.65	99.751	96.8326	55.9897	122.929	108.283	103.279	103.799	94.5182
112.014	64.4553	49.6282	49.6994	55.3332	59.1953	56.8303	47.3443	55.8808	91.9535	64.9441	85.2764	73.4148	53.3512	98.6768	71.3113	92.4016	89.7447	99.2672	83.5504	86.5621	65.4124	69.1507	73.0478	127.041	130.154	97.3805	103.788	88.0835	91.1479	83.0522	111.194	81.8633	80.3733	103.22	73.9395	78.4939	78.1513	101.948	98.9711	57.1448	125.419	109.285	105.117	106.842	97.2912
113.651	64.6839	49.376	49.8837	56.0094	60.1281	57.4136	48.0969	56.5999	92.6091	65.9087	86.504	73.9042	53.4281	99.5758	72.061	92.2889	88.9459	99.9774	84.2129	86.3578	66.7532	70.1462	73.4711	128.533	130.11	98.1094	105.576	87.5891	90.7227	82.5487	111.092	81.6349	79.9968	103.834	73.8868	79.7995	78.953	103.107	99.2693	59.0774	124.563	110.18	107.328	107.17	98.6265
115.28	65.3607	49.3413	50.7857	55.8001	60.8097	58.2763	48.2963	56.9884	94.1396	65.6498	87.6415	75.647	54.6088	100.509	74.7635	94.3411	91.0213	102.771	84.1385	88.2084	67.6547	71.2801	74.7743	130.683	131.176	99.2696	107.145	87.8896	90.4962	83.3356	111.674	82.5177	80.3766	103.847	74.2362	80.6656	79.2104	104.565	99.1295	58.7496	128.959	110.646	106.467	109.325	98.0794
116.472	65.4194	49.2972	51.0841	56.7098	61.0953	57.9227	48.6757	57.4338	93.8914	66.1913	88.7119	73.1826	55.2801	102.5	74.0402	94.6635	91.3557	103.249	85.8963	88.7009	67.8268	71.97	75.464	131.291	131.516	100.144	106.796	89.513	91.9679	85.0241	112.219	83.1051	81.3697	106.212	75.8106	80.862	78.3835	104.299	98.7612	58.5431	129.571	110.535	108.929	110.101	98.8987
117.975	65.4398	50.0871	51.191	57.3729	61.8441	58.8121	48.9215	57.1108	94.6413	67.3553	88.8034	73.3515	55.1979	102.35	74.506	95.4975	91.2037	104.306	88.0154	88.8649	67.4857	72.1841	76.8514	133.555	131.219	101.121	108.489	90.4043	92.2471	85.764	113.558	83.8272	82.6478	107.429	76.7743	82.1021	79.8238	107.758	101.052	60.3341	134.328	112.817	111.19	111.414	99.8537
119.475	64.6175	50.0548	51.5892	57.801	61.2306	58.4926	49.9716	58.8259	95.7339	67.7594	90.2887	74.943	55.6339	102.425	75.0338	96.4197	92.4771	105.699	86.7031	89.7308	68.1169	73.1615	77.9702	133.791	133.278	101.121	109.48	91.0765	93.2588	87.0922	115.072	84.7424	82.8162	108.419	76.7717	82.7584	79.2898	110.362	102.382	60.7671	132.794	113.728	114.514	113.799	101.722
121.19	66.3076	50.4974	52.6032	58.8783	62.5268	59.584	50.2897	59.2049	96.9879	67.8758	91.1979	75.8934	56.0685	103.151	75.5589	96.351	93.7188	105.521	87.9362	90.1282	68.2358	73.8555	77.7316	133.53	136.233	102.243	109.881	91.4855	93.1382	87.6454	114.567	85.216	83.8	109.648	77.6615	82.2537	79.1214	107.732	102.661	61.6887	133.758	113.483	112.558	110.659	100.296
122.493	66.1946	51.1621	52.4362	59.0393	63.0227	59.5293	50.3941	59.2266	98.3983	68.6989	91.6908	75.9441	57.6558	104.588	76.6581	97.7367	96.53	108.539	89.3806	92.1271	71.0847	74.7962	78.459	135.361	137.387	102.706	111.793	91.3117	92.5497	86.7205	115.926	86.2449	84.648	109.786	77.8075	85.1627	80.1188	109.274	103.101	61.6057	137.112	116.364	115.507	113.206	103.906
124.155	66.6591	51.8285	53.0459	59.0189	63.759	59.7898	50.5283	59.4227	97.6386	68.6997	91.0638	76.202	57.5377	105.294	76.4485	97.6379	97.2891	107.404	90.3956	93.3251	71.1547	75.5216	79.1444	137.123	137.32	104.496	113.412	92.5762	93.1339	88.9274	117.323	87.789	85.3972	109.13	78.5973	86.7618	80.3319	111.178	103.51	61.6503	136.402	117.934	116.051	114.281	105.188
125.632	68.0945	52.494	54.0584	59.5164	64.166	60.469	50.611	59.4723	97.5154	69.428	90.4391	75.8736	58.5088	107.842	76.9133	99.6457	98.0928	108.44	90.4907	93.8464	71.7378	75.5878	80.0757	134.562	138.771	103.832	113.485	91.9624	94.2432	90.0764	117.329	88.051	85.1547	110.283	78.5151	87.9743	81.7746	112.954	103.868	61.4546	139.115	118.327	117.861	117.228	106.092
127.158	67.1119	52.5512	53.2175	59.2395	64.3653	60.4588	51.3615	59.9947	98.0779	70.6357	91.5928	77.0317	58.7235	107.111	77.3739	99.0839	99.2547	109.205	91.3043	93.9045	71.4904	76.1356	79.6534	136.557	139.064	104.192	113.613	91.2321	94.0711	89.4325	116.948	88.7266	85.8333	108.566	78.5168	87.9272	81.477	113.106	102.71	61.7757	139.037	119.66	117.612	117.805	107.178
128.494	67.1212	52.3344	53.4528	59.0611	63.8842	60.3382	51.7269	60.9104	99.2817	71.4976	92.028	77.6473	59.3251	108.421	77.9213	99.6449	100.279	109.832	92.8682	94.7558	72.9356	76.5943	80.4988	138.203	140.39	104.69	113.509	93.1223	95.6141	91.6731	118.348	89.437	87.4791	111.295	79.858	88.9387	83.1656	115.027	104.044	62.6805	142.918	120.149	117.494	120.673	108.997
129.989	67.891	53.6889	54.5005	60.8032	64.9648	61.8567	51.9582	61.2218	99.3378	71.1438	92.8463	77.8007	59.5805	109.582	78.6654	99.626	100.118	111.033	93.0615	95.2021	72.9165	77.8411	82.1176	142.307	141.63	107.734	116.513	93.7707	95.5838	94.1404	119.114	90.693	88.3159	111.829	80.7119	90.086	85.9326	116.079	106.785	62.5868	145.252	123.111	123.151	121.576	110.895
131.487	67.7766	54.1063	54.3765	61.0903	65.8531	62.1895	52.1498	61.5092	100.563	71.301	94.2517	78.2046	59.3915	108.621	78.4906	100.018	99.5312	111.006	93.5242	95.0448	72.4794	77.7504	81.4351	141.362	141.457	107.848	115.704	92.4904	96.4044	96.5753	119.351	91.2364	87.8805	111.407	80.0772	91.816	87.4711	118.34	108.676	63.9048	146.592	125.541	123.105	122.962	114.709
133.008	68.5649	55.5553	54.6876	61.2438	66.1715	62.7386	52.3709	62.3311	102.681	71.9733	93.8766	79.664	60.4683	110.88	78.7133	102.379	100.443	111.859	93.4211	95.6708	74.5354	78.5046	82.1445	143.086	143.325	107.273	117.011	94.3916	98.2147	98.3572	120.402	91.2645	88.9404	112.105	80.7174	90.6464	87.7538	115.942	108.733	63.4071	143.332	124.597	124.664	123.032	113.543
134.705	70.1721	54.7846	54.9841	61.6099	66.8083	63.2076	53.6345	63.4592	104.124	72.022	95.4048	81.4032	60.3267	109.021	78.0933	101.298	100.34	111.835	93.2091	95.2448	73.8299	79.805	82.4136	143.276	144.855	109.791	117.715	95.3024	99.3063	99.9857	121.595	91.8876	89.6479	112.574	80.7452	92.6876	88.0262	120.121	110.222	64.4578	145.085	126.537	126.059	124.684	114.719
136.354	69.8844	58.3302	55.6028	61.7816	67.3638	63.4591	53.8809	63.187	104.296	72.3079	96.0639	81.7779	60.6067	109.518	79.4046	102.789	100.494	112.983	94.237	95.5785	73.5416	79.6524	82.8015	144.867	144.845	109.583	116.991	96.579	100.921	105.728	122.417	92.8407	90.3421	113.744	82.2998	92.9975	89.2173	120.007	111.705	65.2175	149.097	127.513	125.895	124.999	115.136
138.634	70.6296	61.5354	57.0859	62.6344	67.8139	64.169	54.5542	64.2963	105.128	72.7783	96.5866	82.2602	60.6136	110.22	79.7263	102.47	100.445	113.111	94.5453	96.3813	73.4503	80.0457	83.1919	144.351	143.343	110.383	117.011	97.4827	100.884	103.605	124.49	93.3918	91.2004	115.104	83.8902	93.7682	89.558	120.642	111.196	66.4394	149.895	129.555	127.23	125.957	115.935
140.08	70.9258	56.0902	56.9624	63.0672	68.6191	64.5996	55.1444	65.1341	107.079	74.4023	98.0139	83.2813	61.1462	110.512	80.486	104.292	102.06	113.824	96.0694	96.6909	74.4281	79.9034	83.2841	143.092	142.869	109.466	116.698	98.8597	103.211	105.517	126.496	95.4504	93.0628	115.586	84.7493	95.2883	91.1555	121.848	111.261	66.7535	150.654	131.204	128.485	127.756	116.571
141.114	71.4329	55.6418	57.6115	63.5529	68.4136	64.8721	55.5031	65.8573	108.879	75.5452	98.289	84.2323	61.7854	110.925	81.0717	104.41	101.901	114.209	96.4788	97.3194	74.6519	80.6829	84.221	145.507	146.19	110.454	117.047	99.1561	102.982	106.488	125.889	94.5008	92.4258	114.602	83.991	95.6956	92.3274	125.148	113.087	68.4639	150.504	131.86	129.627	128.568	117.195
142.966	72.0055	56.4384	57.695	64.3548	69.1081	65.4644	55.5186	66.2665	108.801	74.7064	98.206	83.6093	63.1192	113.161	83.5803	107.562	103.281	114.562	96.9999	98.5289	76.2747	80.9931	84.4725	146.546	146.899	110.733	118.369	100.152	103.989	106.576	126.826	96.3896	93.2877	115.774	84.6586	97.1699	92.1068	126.365	114.356	69.6636	152.67	133.569	129.685	129.572	118.334
144.82	72.0326	57.2015	58.337	64.3472	70.0022	65.9622	56.1686	66.4227	109.857	75.768	100.272	83.8726	64.1395	115.458	83.8291	109.185	105.914	116.822	98.3747	99.6883	78.0395	81.6359	84.674	146.548	147.043	111.179	118.845	100.822	106.055	100.606	127.901	97.8563	94.7214	117.365	85.785	97.249	92.0174	124.05	114.774	68.3638	151.561	133.974	131.757	129.36	119.254
146.325	73.7121	56.9308	58.2412	64.6186	70.5932	66.7606	56.0637	66.2944	109.588	75.6421	100.516	84.4967	64.603	116.233	84.8113	111.211	106.167	117.285	98.2681	100.314	77.4278	82.2807	85.212	148.338	149.612	112.642	120.301	101.291	105.129	107.337	127.67	97.9851	94.1235	116.374	85.4164	97.1196	93.3789	125.67	114.261	68.6231	155.978	134.837	130.888	131.496	120.732
148.091	72.9134	56.9204	57.8629	64.6876	69.1108	66.1703	56.8456	66.8257	109.409	76.1163	100.338	86.0267	65.8564	119.247	85.3649	111.004	107.845	118.846	100.271	102.162	80.1811	82.4203	86.16	148.063	149.488	112.638	120.668	102.706	107.814	107.681	129.572	98.3583	95.3314	118.896	86.8071	98.2009	94.6951	127.591	114.918	67.7443	157.329	135.643	131.868	132.015	120.442
149.573	72.8631	56.6392	58.0457	63.33	69.4126	65.7469	56.4956	66.7798	109.334	76.1876	101.305	85.3132	65.9577	118.292	84.4782	110.837	107.806	119.667	101.79	102.061	80.0898	83.5611	86.8829	149.35	150.797	113.775	121.889	102.908	107.065	111.033	129.264	99.5428	96.3367	119.068	87.8807	100.234	95.3087	127.542	116.694	69.4215	157.147	137.241	133.636	132.067	122.814
150.979	73.4802	57.2848	57.8266	65.1861	71.0671	66.7183	56.6869	66.6687	108.814	76.0508	101.373	85.0553	65.4059	117.682	83.8841	109.359	107.493	118.249	100.54	101.663	79.8896	83.5594	87.2579	148.348	150.132	114.313	121.58	105.051	108.016	123.619	130.703	99.8059	97.9281	119.496	87.7152	100.321	97.0776	127.958	117.643	68.6654	158.05	136.348	133.604	134.541	121.852
152.612	73.8482	57.1076	57.786	65.6756	71.0931	66.8789	56.9851	67.3476	108.991	76.8455	101.437	85.6011	65.8615	118.024	83.9728	110.169	107.272	120.002	102.291	103.172	80.2469	84.3862	87.5721	150.935	152.507	114.868	123.279	105.436	109.084	120.531	131.548	100.756	98.2992	120.35	89.1227	102.612	95.8429	128.079	116.343	68.6646	159.26	138.417	133.73	133.227	121.217
153.609	73.9191	57.3544	58.0673	66.6704	71.2904	67.1292	57.1418	67.8442	109.294	77.6997	102.162	85.7358	66.0459	118.412	84.4173	111.04	108.871	121.508	101.983	104.135	79.8757	84.7991	88.1257	151.03	152.452	115.136	124.04	104.777	108.785	114.492	130.425	100.287	97.7947	119.474	88.5661	102.743	98.3925	130.921	118.463	70.5596	160.589	139.983	136.676	133.245	123.901
154.932	74.1439	57.0983	58.168	66.6692	71.7502	67.1171	56.8732	67.1398	108.622	77.3567	101.98	84.5196	66.7717	119.589	85.8726	111.378	110.615	122.071	102.479	105.319	80.9175	85.6063	89.1567	150.847	155.77	118.218	124.355	105.524	109.342	110.603	130.61	100.719	97.4468	119.617	88.4145	103.224	98.4016	132.258	119.418	70.8786	158.642	140.073	138.584	134.442	122.985
156.428	74.093	57.498	58.565	66.8694	71.9919	68.4481	58.1271	68.2198	110.556	78.4796	103.293	85.6842	67.7626	120.569	86.2818	111.943	111.327	122.186	103.177	105.969	81.8569	85.5538	88.5954	153.444	153.382	115.693	123.499	105.764	109.484	111.314	130.165	101.832	97.9668	119.916	89.1661	104.24	98.4051	134.695	120.788	70.7864	160.82	140.39	139.933	134.59	125.41
157.945	75.2011	58.1907	57.9139	67.2209	72.1794	68.7699	58.1576	68.6778	111.507	77.3302	102.849	86.7755	68.048	121.986	87.9775	112.704	112.349	122.385	103.275	107.076	81.9779	86.1518	89.172	154.831	154.201	115.561	125.191	106.243	110.934	109.813	130.419	103.314	98.6031	121.523	89.7915	104.763	98.1111	133.171	120.781	70.695	159.749	141.042	138.796	135.09	124.891
159.586	75.323	58.3695	58.6939	68.3621	73.3954	68.5953	58.293	68.7677	111.463	78.3089	102.507	86.4138	69.0299	123.388	88.4885	113.747	114.597	123.524	105.454	107.91	83.863	86.6547	90.2507	154.644	157.023	117.676	125.287	106.019	109.138	117.425	129.821	101.525	97.9038	119.875	88.9029	104.597	97.1975	132.36	119.282	70.0248	160.617	140.473	138.769	132.078	122.588
160.94	75.359	58.1917	59.8095	69.1799	74.1217	69.8251	59.4802	70.2533	115.445	79.4841	105.245	88.1146	70.2121	125.52	89.9704	113.945	115.714	124.906	106.829	109.198	85.958	86.8795	90.1711	156.033	155.676	117.222	126.579	106.417	109.633	119.228	130.492	102.576	99.7525	121.764	89.9745	105.435	99.9201	135.091	121.34	70.3362	159.227	143.08	138.504	136.64	124.254
162.708	76.0532	58.7954	60.6115	69.6242	74.5235	70.6408	59.4266	70.4965	115.58	79.0929	104.963	89.1651	69.7476	124.307	88.4847	113.676	114.588	125.524	106.872	108.513	84.8035	87.3043	89.986	154.496	153.617	117.602	126.508	107.199	108.879	116.229	131.444	103.662	99.6676	122.067	90.0703	108.056	100.51	134.444	121.767	71.0007	159.879	143.506	141.025	137.173	127.432
164.102	76.2026	59.3123	60.1028	69.2364	74.7719	70.4382	59.9526	71.2128	116.985	80.6344	106.989	89.2458	70.3137	125.709	89.9528	115.208	116.564	127.296	107.364	110.217	86.3354	88.2258	90.588	156.056	156.646	117.584	127.005	107.826	110.242	122.007	132.689	104.091	100.905	122.443	90.5292	106.634	97.4993	133.324	120.026	69.5106	157.398	140.255	139.353	135.34	123.434
165.613	77.7457	60.2392	61.5825	71.1426	75.8018	71.1088	59.4691	70.6459	115.517	80.9805	106.383	88.6097	71.0486	127.747	91.4119	117.032	118.151	129.281	108.325	111.681	87.0583	88.2614	91.1699	156.882	157.901	119.229	127.376	107.672	109.329	113.044	131.492	103.765	100.648	122.716	90.7581	107.879	100.38	135.3	123.199	72.5226	162.056	143.706	139.043	137.966	127.463
167.596	77.6241	60.7164	62.3895	71.633	77.174	72.0269	60.5757	72.1651	119.173	81.7465	108.101	90.2187	72.1478	129.165	93.0233	120.09	118.647	130.929	108.556	114.341	89.011	89.7491	92.2689	160.908	160.57	121.356	128.926	109.156	111.589	111.621	136.235	105.787	102.314	124.635	93.0221	108.652	100.279	135.155	122.658	72.9069	161.212	142.294	139.145	138.242	126.565
169.611	78.1343	60.6203	62.9006	71.387	77.3598	72.6962	61.4057	72.7901	119.817	82.9943	108.492	91.3942	73.1629	131.304	93.7332	121.373	119.407	131.585	111.437	114.829	89.8599	89.9358	92.4819	159.969	162.069	120.174	129.458	111.08	112.939	120.573	135.813	106.653	103.838	126.446	94.2313	110.364	101.015	136.154	125.285	72.2219	162.475	144.464	140.179	137.492	126.024
172.079	79.6798	61.4453	62.8964	72.2941	79.376	73.2605	61.3106	72.8457	118.886	82.1534	109.039	91.5046	73.821	132.447	95.435	121.604	120.887	133.292	113.129	115.772	91.6854	91.8863	95.1218	165.525	165.761	123.064	132.472	111.659	113.526	126.93	137.391	107.469	104.882	126.571	94.8791	112.62	101.192	136.629	125.208	73.6548	163.075	143.956	140.49	137.902	126.24
174.096	80.5568	61.9678	63.5328	73.1618	80.4953	73.9051	61.6153	73.295	119.32	82.7593	109.14	90.8506	75.0266	134.838	96.9571	123.841	123.854	136.981	114.748	117.788	93.6046	92.8052	95.1118	166.357	165.973	125.606	134.272	113.832	115.687	128.428	139.895	109.478	107.4	129.157	96.3564	113.186	102.971	137.459	127.227	73.8373	163.914	147.148	141.276	138.912	126.862
176.512	80.679	62.6536	64.2093	74.5927	81.1133	75.2417	62.7213	74.1215	121.461	85.1447	111	93.5708	76.6907	139.308	98.8359	125.315	127.255	139.022	116.71	120.507	97.3639	92.8382	96.6849	169.588	168.514	127.158	135.249	115.025	115.35	129.1	140.182	110.114	107.54	130.767	96.8445	111.768	102.376	139.734	126.847	73.762	164.738	148.012	141.462	138.513	129.496
178.317	81.6819	62.7508	64.9406	74.6973	82.5358	75.9476	62.528	74.742	121.466	85.4667	111.671	92.7704	76.7506	138.851	98.9861	127.448	125.751	139.261	117.532	120.292	96.6938	93.5228	97.995	171.875	171.195	128.137	137.401	115.945	115.876	130.835	141.25	111.514	110.355	131.304	97.9305	110.715	101.95	137.349	124.73	73.9743	168.028	146.915	142.052	136.683	128.431
180.019	81.859	63.1136	65.6849	75.2466	81.572	75.4002	64.3414	76.0034	123.912	87.1724	113.138	96.3453	77.3643	139.033	100.026	129.273	129.591	140.731	118.374	121.456	98.1196	94.2314	98.1749	173.802	172.714	129.831	137.625	118.069	117.59	132.672	142.997	113.441	110.815	133.126	99.4761	112.389	102.854	139.015	126.348	74.9931	167.748	147.508	142.362	137.766	130.105
181.636	81.9711	63.1022	65.6802	74.5649	81.2244	76.1083	64.3243	76.5225	123.556	86.2563	115.263	96.3309	77.9336	141.581	101.297	130.687	129.383	141.074	119.54	123.315	99.6542	94.9714	98.9945	174.98	173.225	130.902	138.536	119.708	119.167	133.221	144.929	115.289	112.236	134.845	102.003	115.729	102.621	139.681	127.859	74.3712	170.026	149.236	142.373	140.061	132.409
183.828	84.0935	63.8693	65.8479	75.296	82.5713	77.143	64.8967	77.0493	125.015	86.4465	116.043	97.357	78.6148	144.269	102.736	132.679	132.312	142.838	119.303	125.155	102.181	95.7247	99.4256	177.384	174.815	131.409	138.857	121.648	120.611	134.761	147.135	116.32	114.557	137.131	103.177	114.846	102.89	140.692	127.728	75.4473	174.73	149.167	147.963	144.075	131.881
185.736	82.8076	64.2036	65.7944	75.5169	82.7415	76.7688	65.0166	78.1037	127.148	87.779	116.478	97.8064	79.3202	145.17	103.66	134.094	132.225	144.345	120.826	126.285	102.393	96.5689	100.75	179.265	178.856	134.182	140.802	123.021	123.011	136.967	147.939	117.972	114.828	137.949	104.223	112.832	104.364	140.684	128.308	76.8	175.069	149.64	145.801	143.983	132.163
188.103	83.4774	64.3949	66.5701	75.333	83.3558	77.3235	65.9428	78.7092	128.897	88.8265	116.94	99.1669	79.8965	145.204	104.503	133.586	132.176	144.817	122.586	126.185	102.252	97.1682	101.043	179.862	180.673	133.823	143.267	123.501	122.671	136.666	149.095	118.552	116.496	138.633	104.61	113.205	105.196	141.007	130.494	75.924	174.536	152.735	146.292	146.223	130.918
189.939	85.3478	64.5465	66.6261	76.5698	84.5791	77.3546	66.0102	78.5539	128.542	88.4748	117.196	98.7685	80.3768	146.558	104.012	134.88	134.97	144.593	123.104	128.004	103.755	97.1366	101.59	182.783	181.168	134.271	143.457	124.942	124.629	139.206	150.639	120.664	118.518	140.597	106.011	116.108	106.231	145.213	131.91	77.4192	176.72	154.117	150.354	149.437	132.709
191.79	85.1218	65.2632	67.1055	76.193	85.7464	78.5515	66.2996	78.816	128.134	90.6454	117.836	99.642	81.2786	148.366	107.606	138.975	137.128	147.529	125.329	130.676	106.654	97.9762	102.152	186.185	184.423	138.135	145.031	126.305	124.307	138.623	151.673	122.943	120.795	142.167	106.6	116.846	107.344	147.159	133.847	78.7494	176.053	154.688	149.308	147.838	134.599
194.11	86.0671	65.808	67.3031	77.1329	86.3637	78.871	66.7005	78.704	128.473	89.0535	118.776	99.3022	82.2934	150.643	108.837	139.319	137.937	150.063	126.092	131.617	108.327	98.0386	102.596	186.055	186.213	136.15	145.532	126.95	125.759	140.658	152.643	123.78	121.685	142.968	108.221	115.399	107.626	146.05	131.658	78.0706	179.288	154.419	147.774	149.766	133.916
196.294	86.5363	66.319	67.7685	79.0671	86.9482	79.5211	67.6534	79.6012	128.974	90.4195	120.368	101.417	82.3098	151.661	109.988	140.038	138.23	151.035	127.172	131.624	108.093	98.5561	103.047	186.223	185.245	137.21	145.873	130.014	127.953	142.699	156.907	125.672	123.614	146.592	110.87	116.17	108.271	146.194	134.805	79.171	177.831	155.404	149.745	150.9	135.692
198.149	86.3287	66.1249	67.4868	79.137	86.8288	79.8409	67.119	79.3269	129.237	89.7393	119.615	100.5	82.329	151.213	108.598	140.283	137.468	151.133	125.802	131.599	107.643	99.1736	103.638	190.639	186.664	138.186	146.827	132.19	128.313	144.203	159.289	127.286	124.529	147.549	111.674	115.584	110.582	148.682	135.854	79.1509	179.742	157.562	154.133	154.973	137.364
199.606	86.6589	66.6159	67.7274	78.5916	86.7663	80.1074	66.7339	79.2911	127.758	89.0582	119.546	99.9846	82.8684	152.467	108.279	141.023	139.195	153.546	126.818	132.571	109.137	99.2179	104.495	193.145	188.976	139.289	147.294	132.451	129.332	145.031	159.115	128.478	125.386	147.479	112.009	116.415	109.967	147.304	135.474	80.249	182.806	157.551	152.72	152.42	137.666
201.603	86.1288	65.9097	67.5882	78.8907	87.2335	80.266	67.7142	79.8898	128.223	90.7355	121.037	100.189	83.3899	152.67	109.336	142.053	138.684	152.906	129.073	133.212	108.993	100.022	105.556	196.162	192.269	141.14	149.501	133.167	131.435	146.994	161.568	130.026	127.209	149.819	112.544	118.163	111.892	147.968	135.988	79.31	181.662	156.404	151.968	152.77	136.23
203.501	87.0069	66.3464	68.6018	79.734	87.6145	80.5866	67.3763	79.9775	127.672	90.522	121.027	99.4018	83.9153	153.269	110.372	143.437	141.416	155.129	130.366	134.476	110.548	100.251	106.036	198.959	192.697	143.135	150.486	133.389	131.245	146.942	161.747	129.949	127.383	151.488	112.751	116.932	111.803	146.956	134.64	78.2745	181.187	158.106	151.576	153.961	136.071
205.627	87.3109	66.4719	69.2609	80.6932	87.8452	80.5637	68.2208	80.8019	129.588	91.6826	121.508	101.166	83.9353	154.423	110.373	144.263	142.003	155.396	131.281	133.697	112.012	100.269	106.082	202.092	193.592	143.634	150.504	131.966	129.239	146.422	161.422	130.09	126.81	149.943	112.755	118.43	113.271	150.706	137.623	81.2191	182.639	160.611	154.04	157.375	139.198
207.459	87.3643	67.2858	68.4295	80.2004	87.5913	79.7802	68.006	80.6701	128.969	90.9804	122.148	100.495	84.9951	154.549	110.482	145.473	143.006	154.714	132.456	135.526	112.335	100.251	106.312	201.928	194.795	143.412	149.89	135.082	132.002	148.593	164.913	131.968	129.207	153.163	114.666	119.21	113.981	152.261	138.659	79.8618	184.565	161.196	153.92	155.523	141.331
209.718	87.0307	67.4513	68.9908	80.4031	88.1574	80.046	68.127	80.9874	128.533	91.1079	121.877	101.685	85.3158	155.892	110.141	145.631	143.055	156.797	131.147	135.956	112.679	100.841	106.558	200.315	195.07	142.691	150.162	136.025	133.093	149.48	165.126	132.4	129.645	153.571	115.192	119.076	114.06	153.041	139.782	78.8909	186.08	162.074	153.988	156.854	140.524
211.635	86.8775	67.0274	68.6851	80.2999	86.817	79.914	69.552	82.0065	129.974	91.9927	123.805	103.111	85.8719	156.72	111.925	148.01	145.682	157.592	132.547	136.962	114.084	101.215	107.055	205.268	198.311	145.638	151.823	136.981	132.907	149.799	166.047	132.685	130.111	153.995	115.708	121.496	114.557	155.926	139.621	80.7087	188.731	164.191	157.971	159.946	143.334
213.831	86.6989	66.719	68.5533	81.6044	87.7644	80.826	69.3059	81.6566	131.108	93.3477	123.24	103.52	86.4404	158	113.139	150.332	147.325	158.976	134.499	138	116.408	101.272	107.246	205.862	197.444	145.731	152.637	136.979	134.829	149.765	167.781	133.96	131.431	156.047	116.56	122.658	117.16	157.856	141.95	82.3112	193.093	166.702	158.927	160.119	143.863
216.094	88.9045	67.3002	69.2852	82.6632	90.7549	81.6033	69.8384	82.198	130.383	93.2145	124.255	103.556	86.6152	158.651	112.198	150.129	147.471	159.834	134.145	138.175	117.555	101.844	108.594	211.928	202.259	148.351	154.515	137.485	134.91	151.454	167.523	133.897	132.138	156.045	115.953	123.175	120.03	160.622	146.057	83.4942	195.345	167.894	163.915	162.728	146.68
217.825	88.8383	66.3284	69.2504	82.1933	89.6091	80.8699	70.2293	82.4121	130.597	93.026	124.122	103.001	87.2516	160.115	115.045	151.411	149.675	161.632	136.507	139.761	117.114	102.17	108.923	210.554	202.127	150.236	155.211	139.421	136.8	154.392	170.478	136.032	133.521	157.311	117.859	124.349	118.22	161.301	146.369	83.1567	194.28	168.809	162.472	160.845	146.364
219.774	89.6364	66.0928	69.7294	82.5892	89.8904	80.5475	71.486	82.8732	133.4	94.0964	124.028	104.353	87.5514	161.541	115.464	153.987	149.675	162.525	137.035	140.083	117.351	102.347	108.91	216.062	201.179	150.052	155.943	139.726	138.312	153.897	171.187	138.117	133.727	159.876	118.611	122.585	116.884	159.925	144.525	84.1734	192.202	167.829	163.037	159.483	143.889
221.899	90.285	66.7478	69.6002	83.3715	89.832	81.3702	71.8	83.3078	133.695	95.3299	125.412	104.872	88.6286	162.028	116.08	153.047	151.581	163.479	138.066	142.034	118.256	102.888	110.13	215.753	203.125	152.675	158.059	141.462	138.587	155.402	171.376	138.712	134.184	161.653	119.261	125.012	117.177	160.682	147.205	84.3456	193.13	168.021	162.886	162.845	144.438
223.728	90.2344	66.5809	69.465	82.589	89.1636	81.3383	72.7992	84.6815	135.825	95.8954	126.908	105.335	88.4776	162.654	117.529	155.877	154.265	164.371	139.245	142.159	120.105	102.941	110.337	214.558	203.845	151.922	157.641	145.28	142.25	159.618	176.955	142.1	137.199	164.793	121.567	125.66	118.311	160.584	146.632	84.8319	196.865	168.312	164.092	161.89	146.836
225.483	90.6764	66.5405	69.4068	82.0934	89.4446	81.0386	72.7555	84.434	136.617	95.8737	126.913	105.684	88.5822	163.602	116.67	154.491	153.635	164.37	138.712	141.505	120.326	103.538	110.776	216.429	206.248	152.612	159.302	146.612	143.107	160.455	178.367	143.401	138.466	166.176	122.144	125.67	117.451	161.053	145.351	84.9168	193.239	170.06	165.262	160.396	146.223
227.493	89.8973	66.553	69.0356	82.3404	88.6476	80.8877	72.9143	85.1616	139.017	97.0081	128.338	106.387	89.1317	164.832	117.685	155.702	154.593	165.681	140.283	142.224	121.475	103.36	111.347	225.725	209.666	153.635	159.864	148.244	145.505	162.537	180.272	145.413	139.673	168.66	123.326	125.384	118.546	160.173	146.369	84.2195	195.937	169.556	165.129	162.8	147.089
229.661	90.3284	66.9838	69.2284	82.5376	88.7388	80.5778	73.6453	85.1627	139.024	96.7159	128.655	105.701	89.1963	165.132	118.439	158.812	156.846	166.847	141.847	143.459	122.871	103.959	112.308	222.151	212.419	155.73	161.493	149.346	145.669	163.778	182.122	146.399	140.904	169.073	124.326	125.334	117.647	159.931	145.026	84.0533	197.106	167.823	161.992	162.341	145.479
231.504	90.3602	66.5211	68.6595	81.4992	87.5256	79.8854	73.6074	85.2543	138.605	96.7721	128.054	105.621	89.73	165.812	119.197	159.36	156.527	166.391	142.422	144.186	121.863	104.071	112.185	216.918	211.488	155.202	160.895	151.762	148.277	166.535	184.218	147.101	141.945	170.8	125.507	126.75	118.682	161.756	146.925	85.7147	197.386	168.532	162.15	163.828	146.595
233.674	90.6137	66.9915	68.8354	82.7758	88.3131	80.7673	74.9895	86.0214	141.08	97.2133	129.858	108.143	89.9504	166.894	119.823	159.357	156.449	168.094	142.175	144.079	121.26	104.398	112.835	211.282	212.229	155.675	162.11	153.903	150.878	169.075	186.898	149.365	143.082	174.488	126.803	127.556	118.873	162.162	146.661	88.3539	198.173	171.076	163.447	165.955	147.814
235.672	90.9242	67.3261	69.7396	83.6337	89.1252	82.0117	75.066	86.2921	141.37	98.5386	129.897	108.652	90.619	166.578	120.588	161.037	158.799	169.28	145.148	145.514	123.801	105.007	113.447	215.03	213.42	157.357	163.644	155.129	152.878	169.292	186.824	149.955	143.9	175.184	127.896	127.556	120.48	162.404	149.134	86.7905	198.01	173.248	166.652	164.474	149.172
237.669	90.9809	67.2083	69.6788	83.652	89.0017	81.9545	75.3581	86.7611	142.314	99.5304	130.319	108.909	90.5724	167.202	120.975	161.874	158.85	169.206	144.815	145.918	124.733	105.191	113.526	214.456	215.089	157.35	163.552	157.974	153.132	170.505	188.13	151.315	144.53	176.216	128.438	128.684	121.426	164.334	151.591	88.2615	202.26	174.173	167.718	164.914	154.126
239.668	91.0037	67.0808	69.2545	82.4502	89.5898	81.2957	76.3856	87.2786	142.644	100.134	130.426	109.379	90.8098	167.472	121.442	162.55	159.763	168.693	145.584	145.45	124.064	105.427	113.91	214.853	214.062	157.533	163.61	161.232	153.793	172.429	189.647	152.427	145.832	178.562	129.802	128.916	122.383	163.201	150.205	87.476	199.034	174.142	167.755	167.316	154.024
241.607	90.8007	67.0086	68.9112	83.2064	89.0486	80.8594	76.2973	87.2974	142.579	101.793	132.825	110.301	91.9318	171.15	122.561	163.34	160.323	172.187	145.005	148.406	128.533	105.956	114.518	215.722	216.305	160.083	165.15	161.106	155.62	173.6	191.185	152.325	146.055	178.891	129.946	130.847	122.832	165.08	151.423	89.5485	201.571	176.094	171.789	166.883	153.97
243.616	90.0982	67.7717	69.4542	82.6098	89.2174	81.2315	76.3588	87.0771	142.24	101.6	132.433	109.642	91.4715	170.03	122.293	164.807	160.933	171.506	147.5	147.883	126.491	105.832	114.453	214.319	212.504	156.787	163.767	161.989	156.37	173.984	191.402	153.131	147.186	179.49	130.426	130.606	122.955	163.46	151.569	88.0044	202.33	175.023	169.353	166.116	155.955
245.635	90.8146	67.9866	70.4735	84.3278	89.9487	81.8191	76.7688	87.5904	143.872	102.822	133.356	111.434	92.0244	170.93	121.412	164.399	161.352	171.841	147.582	147.727	129.694	106.163	114.951	213.877	216.301	158.207	164.601	161.986	156.99	175.818	193.923	153.968	147.388	179.92	130.872	130.656	122.739	163.437	152.146	89.3238	204.022	175.569	168.271	163.888	158.046
247.639	91.1422	68.4597	70.0498	84.6069	89.4654	81.3335	77.933	88.377	146.369	104.483	135.777	112.699	92.2537	171.76	122.489	163.944	162.613	172.021	146.667	148.394	129.469	106.388	114.963	214.728	215.859	158.977	165.212	161.702	156.375	175.002	192.187	154.597	147.788	180.767	131.486	129.448	123.88	165.121	151.676	88.4504	200.148	174.007	167.468	163.921	153.861
249.636	90.877	68.1092	70.3031	83.5448	89.4754	81.4018	77.6432	88.1924	144.594	103.664	134.3	112.446	91.9916	171.018	123.317	164.407	161.699	172.738	147.371	148.353	129.275	106.858	115.188	217.634	218.878	161.025	165.736	161.419	156.757	175.173	192.968	154.691	147.854	181.162	131.886	131.112	125.218	165.425	152.626	88.981	201.575	176.694	170.677	166.16	156.764
251.646	91.2284	68.5152	70.6719	84.4098	90.7049	81.9383	79.8663	89.7797	149.973	105.714	137.941	112.964	92.7503	172.805	123.348	164.593	164.3	174.119	147.094	149.89	130.49	106.58	115.539	218.144	220.151	160.635	166.083	161.818	155.503	174.165	193.771	155.112	148.724	181.509	132.818	132.579	126.546	165.897	154.7	91.1364	207.118	179.82	175.118	168.828	158.804
253.617	92.3036	69.7613	71.5556	84.7074	90.8167	82.2533	80.8295	90.2358	152.869	106.168	139.904	115.331	92.7798	172.416	124.723	165.63	165.484	174.964	148.746	151.276	130.061	107.088	116.052	219.955	224.987	161.781	166.523	163.193	156.885	176.35	195.194	155.74	149.71	181.753	132.547	132.606	126.397	166.341	155.648	90.9471	208.779	176.934	175.196	166.731	158.065
255.7	92.9233	69.1739	71.4133	85.9605	92.3179	82.9711	80.5254	90.0083	152.159	106.134	139.106	114.476	92.9747	172.475	123.496	166.343	164.484	174.995	149.063	149.629	130.504	107.585	116.494	220.212	222.997	163.19	168.912	162.562	157.253	177.136	194.928	156.264	149.392	181.934	132.773	134.25	128.331	171.748	157.635	92.0599	209.817	179.608	176.388	172.805	162.353
257.654	91.8291	69.0715	70.8417	85.2668	91.3739	82.6663	80.7652	90.2411	152.383	106.844	140.197	115.537	93.2237	173.405	124.716	166.527	165.921	174.859	149.517	150.09	129.571	107.802	117.146	223.381	226.437	166.38	169.984	163.218	157.786	177.898	195.184	156.978	150.191	182.051	133.046	135.015	128.913	170.663	157.445	91.0036	208.347	180.775	176.918	171.581	163.123
259.491	92.2777	69.0246	71.6431	85.4286	90.8245	81.7963	81.0346	90.4329	153.431	107.604	140.363	116.165	92.9071	172.137	125.341	166.474	166.854	174.183	148.254	149.719	128.962	108.398	118.166	225.673	228.187	167.78	172.499	162.294	156.192	177.8	193.849	157.023	150.167	180.926	132.907	137.195	129.804	174.814	160.019	93.0639	218.381	184.761	180.04	176.3	166.748
261.487	91.6912	71.0023	71.6882	87.7904	92.4464	81.9155	81.7314	90.7824	153.894	107.379	141.937	116.289	93.1639	172.66	124.416	167.337	166.616	174.892	149.602	150.243	130.055	108.864	118.601	231.081	228.879	170.179	174.616	164.209	155.5	179.287	195.443	156.421	151.063	183.192	132.533	139.707	133.333	176.654	161.091	94.3903	220.787	188.285	183.965	178.309	169.273
263.74	91.1496	70.074	72.9527	88.7135	92.4986	82.5752	82.0229	91.3539	155.652	108.161	143.795	117.179	93.5963	171.562	124.706	166.663	166.106	174.411	150.265	149.699	128.497	109.111	118.886	232.209	228.24	171.414	173.86	164.552	156.165	179.598	196.214	157.699	151.166	182.559	132.223	140.441	133.676	178.889	162.562	93.9445	222.013	189.006	182.316	179.864	169.96
265.496	93.0724	71.083	73.1413	89.5221	94.4354	83.3462	82.7197	91.788	156.104	108.591	144.104	117.481	93.4879	171.344	124.935	166.997	165.411	174.363	151.444	149.162	128.569	109.163	119.373	227.399	228.107	170.362	175.013	164.758	157.327	179.845	195.673	157.294	150.974	181.732	131.716	141.045	134.593	179.597	163.413	95.0804	224.112	189.241	185.726	180.7	169.825
267.665	94.9113	72.4899	73.3413	90.7048	95.0783	84.1997	82.1807	91.5881	156.013	109.287	142.581	116.558	93.887	172.739	123.407	166.401	166.381	173.656	150.468	149.116	129.568	109.212	119.265	227.812	232.22	171.028	174.585	164.335	158.999	179.096	195.958	156.709	151.242	180.214	131.454	143.001	137.153	181.358	167.188	97.2041	227.097	194.374	191.115	182.729	172.96
269.849	95.0161	72.9989	73.9763	90.0395	95.9548	84.577	82.6892	91.4065	156.182	109.548	142.059	116.308	93.3325	169.975	123.614	166.513	165.128	172.828	150.305	148.042	127.413	108.885	118.867	221.141	229.291	167.88	172.405	165.39	160.183	180.535	196.981	157.795	151.884	181.057	131.687	142.906	137.343	181.139	168.548	96.7472	228.88	195.759	190.543	184.698	174.326
272.131	95.0451	73.7794	75.1586	90.8355	96.3044	85.577	82.3567	91.5743	155.487	109.482	142.831	116	93.0157	169.346	122.097	164.55	162.383	171.598	148.752	147.525	125.261	109.738	119.575	223.377	229.918	173.028	174.121	164.616	158.93	179.233	195.974	157.088	151.751	179.82	131.482	143.444	138.865	183.308	167.938	96.9868	229.325	196.297	191.824	186.89	172.878
273.746	94.9327	73.292	74.9972	91.4223	96.5573	85.4273	83.7489	91.9449	157.141	110.65	144.52	116.864	93.2646	169.865	123.046	164.961	163.539	171.32	149.899	148.631	127.551	109.727	119.916	222.088	234.307	172.273	174.366	163.326	156.955	176.708	193.791	156.79	151.08	178.358	130.837	144.979	140.23	187.124	170.174	98.7036	231.35	197.985	190.002	187.422	175.884
275.869	95.7593	73.3622	75.6602	91.6233	97.0427	85.8829	83.7726	92.4337	159.597	111.395	146.056	118.808	93.4104	169.75	122.612	163.806	163.33	172.246	150.715	149.17	126.908	110.003	119.817	225.453	232.815	172.793	174.447	162.403	157.15	177.833	194.176	156.089	151.334	178.942	130.669	146.827	141.991	186.263	170.422	98.7666	235.548	198.869	193.779	190.129	176.944
277.686	95.7048	73.1748	75.5881	90.9317	96.2509	85.8852	85.3986	93.3549	162.849	113.331	147.819	120.599	93.3022	168.59	122.127	162.922	163.024	171.541	149.343	147.968	125.674	110.473	119.948	227.752	233.56	173.09	175.647	163.06	157.015	177.615	194.487	156.811	150.761	178.728	130.905	147.017	142.087	190.401	170.804	100.005	233.543	201.248	194.685	188.941	179.513
279.671	95.8633	74.2582	76.4214	90.7573	96.2374	85.6695	84.4084	92.9353	159.362	111.331	146.038	119.186	93.2092	168.116	121.701	162.404	161.64	171.186	149.524	148.372	125.425	110.864	121.179	229.425	237.383	177.63	178.151	164.787	158.336	179.267	195.982	158.112	151.457	179.018	131.298	146.467	141.779	187.752	171.442	100.453	236.82	200.241	195.098	190.293	179.781
281.579	95.2226	74.3324	76.8214	91.427	96.6728	86.4558	84.6219	93.0074	159.588	111.88	145.525	119.862	93.656	169.914	123.033	164.356	162.637	173.442	151.934	150.251	127.376	110.808	121.317	231.036	235.615	177.484	177.549	165.405	159.072	179.868	197.101	158.379	151.929	178.704	131.641	147.854	142.351	187.706	172.414	99.1632	239.815	199.703	195.927	190.844	182.342
283.69	95.7743	74.5177	76.9547	92.2287	97.5435	86.6797	84.5093	93.6113	160.424	113.938	147.393	119.338	93.3549	169.74	124.523	164.322	162.814	174.47	153.043	149.278	128.296	111.129	121.608	232.963	237.273	178.886	178.553	166.285	160.821	180.322	197.844	158.847	152.669	179.545	131.771	147.946	145.431	189.397	173.198	99.5756	245.392	202.847	194.522	188.858	182.029
285.527	95.0153	74.3289	76.6657	92.2467	96.6327	86.1482	84.5003	93.4742	159.712	113.914	146.804	119.282	93.9391	171.005	124.848	165.259	162.876	173.833	153.899	149.629	129.74	111.212	122.25	233.791	237.855	180.219	179.439	169.067	161.009	181.594	199.186	159.223	153.192	181.17	132.148	146.944	144.695	189.803	171.627	100	241.403	203.162	194.3	189.374	181.048
287.7	94.7405	74.8361	77.9017	93.0598	97.2316	86.2447	85.3634	93.8927	161.715	113.008	147.809	119.897	94.3482	172.116	127.252	167.075	164.88	176.297	154.879	151.128	130.884	111.774	122.416	235.875	239.378	181.366	180.248	169.896	162.308	183.946	200.861	160.997	154.575	182.632	133.052	149.275	145.037	191.515	173.641	101.4	241.113	203.192	195.902	191.912	182.268
289.698	95.2294	74.3903	77.8313	93.0843	98.189	86.9631	85.6178	93.828	161.064	113.06	147.671	119.741	95.0388	173.542	128.188	168.001	164.972	176.913	153.025	151.157	130.215	112.197	122.557	236.251	240.603	183.084	181.685	171.025	163.799	185.87	202.32	160.845	154.662	183.184	133.473	150.023	144.845	190.709	174.831	102.17	240.256	204.265	196.998	191.719	180.563
291.539	94.9433	75.2583	77.561	92.9122	97.2623	86.4902	85.2177	93.9684	161.145	112.905	148.81	121.093	95.6603	175.607	129.067	167.644	167.78	180.287	154.972	153.595	131.292	111.989	122.85	237.166	240.809	182.911	182.008	171.55	165.006	184.64	201.766	161.476	154.764	183.36	134.091	150.032	146.381	193.628	175.626	101.956	240.689	206.451	200.098	194.444	181.016
293.658	95.2426	74.8537	77.4685	94.1356	97.8955	85.9052	85.0117	93.7069	159.246	112.772	147.774	120.698	95.7381	175.286	128.767	168.643	166.926	180.005	154.402	153.692	131.701	112.381	123.464	238.875	243.205	184.621	182.661	171.915	166.664	186.722	203.005	162.389	156.194	184.634	134.444	151.233	146.434	192.924	176.88	103.487	240.383	206.634	201.243	196.186	182.307
295.656	96.3274	75.1939	78.1047	94.4758	98.0691	87.2092	85.5953	94.3045	161.282	115.145	149.796	121.474	97.0737	177.917	130.568	171.058	170.147	181.124	158.903	155.754	132.496	112.583	123.63	236.363	241.221	184.281	182.138	170.447	164.187	186.362	202.524	162.253	156.076	184.104	134.021	152.51	148.172	196.177	177.857	102.679	240.627	206.336	199.45	197.512	180.697
297.537	97.9978	75.4665	78.3912	94.3443	97.9492	87.5237	86.0043	94.269	162.277	115.239	149.053	121.884	97.0462	180.272	132.267	172.478	170.672	181.903	158.591	156.37	134.91	112.814	123.928	238.745	241.428	184.25	183.007	170.627	165.603	186.656	202.489	162.904	157.077	185.133	134.312	151.932	147.656	195.161	176.997	102.892	239.319	205.682	199.999	195.744	180.18
299.663	98.0626	76.1304	79.4275	95.0466	99.7848	87.9233	86.5875	94.6352	162.512	114.902	150.235	122.658	97.5584	180.339	132.402	174.921	172.154	182.072	158.116	157.29	135.377	113.064	124.095	239.973	243.657	185.054	184.006	170.584	163.116	186.296	202.699	161.396	155.688	184.63	134.138	152.778	146.142	194.826	177.093	100.469	236.695	206.723	202.435	197.144	182.036
301.688	100.57	76.7683	80.5551	96.3568	100.966	88.8978	86.6004	95.0898	164.442	116.076	151.767	123.426	98.2293	182.158	133.513	175.512	172.42	183.986	159.098	158.346	136.565	113.362	123.99	240.069	243.571	186.005	184.227	170.463	165.091	186.693	203.149	161.598	156.103	183.786	134.506	153.787	147.562	195.926	178.977	102.131	241.533	205.692	200.869	195.268	181.894
303.509	101.409	77.5713	81.2044	97.107	101.53	89.7381	87.8555	95.4919	166.302	117.449	153.261	123.686	98.2159	181.867	134.877	177.146	174.546	184.019	159.079	158.579	137.122	113.346	124.403	241.27	242.979	186.344	184.334	171.831	164.79	186.827	202.906	162.281	156.515	184.52	135.228	153.67	148.286	195.707	179.283	102.395	241.698	207.243	198.89	197.223	182.918
305.81	103.208	77.6324	81.604	97.5488	102.499	90.6794	87.8373	95.283	165.45	117.126	152.754	124.293	98.3431	182.496	135.652	176.653	175.604	185.069	160.012	159.45	136.477	113.127	124.439	239.32	241.967	183.457	183.711	173.97	166.891	188.997	204.521	163.56	158.113	186.468	135.801	154.607	149.512	197.083	180.193	102.74	243.024	206.473	202.668	197.216	183.556
308.178	103.147	78.5503	84.902	97.6343	103.252	91.2258	88.7501	95.8555	166.177	118.416	152.569	125.031	98.7186	182.497	134.079	176.279	175.795	185.084	161.706	159.213	137.377	113.553	124.529	240.872	242.911	185.798	184.413	175.898	170.119	190.18	206.882	164.55	158.937	188.448	136.578	155.819	150.32	197.31	182.237	103.221	242.045	207.496	203.378	201.326	182.431
309.581	103.331	78.3981	86.4416	98.5686	104.259	91.2088	88.7868	95.9464	168.057	119.204	152.108	124.409	98.8002	181.857	136.064	178.156	176.84	185.952	161.488	160.26	139.21	113.439	124.459	238.587	241.874	184.318	183.609	176.437	170.493	191.282	209.2	165.486	159.026	189.659	136.872	156.036	151.931	198.264	180.472	102.63	240.244	207.4	203.83	200.182	180.799
311.598	104.122	78.9204	86.6779	98.1835	105.21	91.3564	88.9198	96.0891	168.022	118.294	151.705	125.594	99.2304	183.295	136.786	177.39	177.761	185.898	162.225	159.677	139.049	113.849	125.119	240.592	242.471	186.167	185.039	176.785	172.151	193.355	210.868	165.667	159.572	189.171	136.92	154.369	149.479	197.826	182.993	102.237	239.849	206.876	201.958	202.071	180.281
313.69	103.785	78.7147	88.2813	97.8711	104.848	91.1394	89.9724	96.7505	170.424	119.005	154.939	125.981	99.0312	183.01	137.08	178.004	178.206	186.071	161.865	159.68	139.248	114.297	125.415	243.58	244.192	187.974	186.492	176.883	170.27	193.191	208.976	165.344	159.022	187.534	136.778	154.875	150.12	198.963	180.708	102.873	240.565	207.873	203.273	200.97	179.788
315.769	104.341	79.6781	88.4295	99.9881	105.651	92.4666	90.3007	96.9389	171.617	118.694	153.362	125.852	99.0533	182.214	137.205	177.728	178.825	186.89	162.899	160.021	140.433	114.076	125.151	240.572	241.717	186.098	184.82	177.186	169.654	195.179	208.26	165.682	160.311	188.653	136.84	155.678	150.071	199.902	181.233	102.754	241.787	207.625	199.88	199.606	182.093
317.931	105.562	80.5045	93.0762	100.165	108.171	93.5171	91.8653	97.5185	175.369	120.708	157.39	129.391	99.1472	182.378	137.091	176.929	178.757	185.082	161.856	160.254	139.189	114.581	125.541	242.219	247.686	188.162	185.948	177.359	169.465	194.381	208.9	165.954	159.964	188.999	136.861	157.447	150.692	201.294	181.491	103.006	243.356	206.731	202.164	202.38	183.199
320.029	106.785	81.4631	97.2868	101.293	109.415	94.34	91.3035	97.2342	173.176	120.889	155.179	127.922	99.1676	181.901	136.123	176.588	178.316	184.679	162.143	160.214	138.424	114.551	125.425	241.327	244.327	186.533	184.874	178.147	169.802	193.81	210.164	165.94	160.59	189.899	137.275	155.578	149.941	199.397	180.733	102.033	240.889	205.569	200.943	199.179	183.265
321.687	106.833	82.1476	91.5149	101.116	110.666	95.885	91.7167	97.1562	172.052	120.691	156.102	128.423	99.6912	182.9	138.024	177.564	179.765	186.877	164.466	160.208	140.646	114.537	125.344	240.756	244.086	186.602	184.901	177.601	170.89	194.63	210.077	166.212	160.475	190.025	137.302	155.5	150.259	200.148	180.532	101.319	241.193	204.958	201.252	201.222	180.965
323.801	107.55	83.3939	89.7398	102.014	110.592	96.3901	91.8058	97.239	171.867	120.71	155.634	127.724	99.8631	184.194	138.518	179.252	179.186	188.859	165.375	161.482	141.156	115.251	125.91	243.493	247.583	187.231	186.411	180.432	173.696	196.702	214.229	167.922	161.981	191.105	138.665	156.384	149.259	198.786	182.231	103.156	242.828	206.887	199.82	201.428	182.11
325.891	109.224	84.3395	90.1566	103.43	111.755	97.4176	91.5651	97.117	170.132	119.311	154.396	127.102	99.5385	183.016	137.87	179.139	178.081	188.436	164.355	160.097	140.656	115.426	125.924	244.408	247.505	187.663	186.672	180.709	173.683	195.708	213.785	168.252	162.324	191.197	138.294	155.987	151.047	200.442	183.365	103.226	239.026	207.129	202.549	200.58	184.478
328.613	109.453	85.2533	92.7307	104.02	112.522	97.9668	91.1398	97.2459	170.038	119.361	154.051	128.413	99.724	183.337	137.495	178.981	178.3	187.21	164.517	160.812	140.673	115.698	126.517	245.921	248.937	188.797	187.609	179.598	174.535	195.283	211.221	168.302	161.62	190.204	138.303	157.152	152.709	199.979	183.843	104.675	242.927	207.428	201.398	202.754	183.979
330.301	108.585	84.7704	91.9063	104.221	112.067	97.8094	90.3292	96.766	169.409	118.429	153.555	127.629	99.5631	182.578	136.227	178.054	178.254	185.997	163.132	160.908	139.788	115.722	126.419	245.488	248.334	189.747	187.382	180.239	174.927	195.801	212.93	168.977	162.413	190.283	138.594	158.773	152.454	198.729	185.698	105.048	243.296	207.873	203.144	201.874	188.46
332.25	108.804	84.0119	93.3011	103.719	112.627	97.4508	91.1873	97.0558	169.81	118.985	154.128	129.239	99.4589	182.092	136.586	179.872	178.908	187.01	164.018	160.938	140.623	115.646	126.331	244.377	247.108	189.945	187.995	183.158	175.096	197.854	214.769	169.822	163.219	192.178	139.061	159.245	152.65	198.684	184.758	105.327	243.934	209.442	204.413	203.318	189.452
334.098	110.655	85.179	93.07	105.301	114.884	98.4597	92.0542	97.238	169.694	117.853	154.45	128.511	99.2894	180.892	136.616	177.683	178.508	187.235	163.938	160.522	140.012	115.552	126.239	245.284	245.403	188.838	186.901	182.188	177.837	197.682	215.261	169.369	163.347	192.792	139.07	159.611	154.24	201.13	186.306	106.63	241.324	211.905	207.808	206.168	188.785
336.637	110.508	85.4351	91.0969	106.142	114.572	98.8295	91.7892	97.5149	171.322	119.044	155.524	128.715	99.8861	182.957	136.889	177.182	178.586	188.366	166.3	161.609	140.527	116.163	126.6	248.561	247.92	190.87	187.878	181.744	173.22	195.763	213.642	168.109	161.73	190.34	138.469	160.82	154.073	203.051	188.954	106.997	246.889	212.772	207.809	207.534	190.612
337.544	110.047	84.8174	90.0651	105.837	113.584	98.2419	93.619	98.314	173.898	119.522	157.351	129.221	100.303	184.098	138.269	180.336	180.236	189.704	166.462	162.476	142.109	116.116	126.413	245.648	244.605	189.598	186.47	182.678	176.302	198.715	221.675	169.56	163.661	192.068	139.31	161.413	154.546	203.975	189.294	107.933	251.221	215.355	209.937	208.256	192.199
339.551	110.684	86.9905	89.9252	105.792	114.161	98.8453	92.762	97.9555	172.159	119.773	156.531	129.276	100.548	185.306	140.523	181.213	181.94	190.329	167.188	162.365	142.312	116.419	127.083	248.317	247.104	192.471	189.398	185.579	174.833	201.092	220.471	169.81	163.201	192.612	139.07	162.645	156.598	205.817	191.262	106.668	247.179	215.916	209.953	211.446	192.193
341.622	110.478	85.5549	90.2082	106.679	114.507	99.1419	92.0468	97.6473	170.885	119.334	155.969	129.185	100.942	186.853	141.691	183.135	182.967	191.065	167.951	164.204	144.183	116.227	126.4	245.568	246.269	189.98	186.769	185.347	178.122	202.497	222.724	169.879	163.956	193.165	139.211	162.953	155.464	206.879	193.001	106.652	249.756	215.476	213.564	212.728	191.333
343.864	112.573	88.6812	90.951	109.024	116.323	100.532	93.1543	98.1311	170.398	120.405	157.308	128.746	100.945	185.357	142.175	182.52	182.957	191.018	168.488	163.933	142.977	116.475	127.211	246.191	247.259	191.057	188.187	186.145	177.311	201.945	222.988	169.823	163.709	193.667	139.419	163.421	155.502	206.47	191.491	107.159	249.692	214.676	212.33	213.226	193.033
345.599	111.797	87.2119	90.2406	107.16	115.579	100.388	92.0362	97.531	170.064	119.682	157.388	128.277	100.876	184.784	142.422	181.206	183.385	190.874	169.426	164.077	143.351	116.75	127.316	245.997	247.119	191.524	188.609	185.076	179.284	202.09	225.812	170.958	164.279	193.933	139.529	164.345	156.045	206.437	192.409	108.017	249.341	213.827	210.85	211.773	193.595
348.269	113.094	88.9079	91.2519	108.996	117.283	101.362	92.2613	97.5279	169.395	119.319	155.761	128.586	101.214	184.628	140.968	180.152	183.893	192.065	169.491	164.348	143.204	117.022	127.83	248.98	247.381	191.564	189.006	187.114	179.856	203.836	224.491	171.394	164.604	194.782	140.306	163.613	156.705	207.668	194.177	108.646	252.148	217.436	211.485	213.499	194.631
349.75	112.868	89.9334	90.4349	108.529	116.901	100.582	93.8441	98.4017	172.5	121.746	157.968	131.532	101.058	184.64	141.232	181.15	183.339	191.747	170.362	164.004	143.529	117.174	127.859	248.43	247.544	192.02	189.041	186.731	178.34	203.42	225.081	170.752	163.949	193.512	139.898	166.304	156.482	209.182	193.26	109.676	254.145	219.21	212.5	216.237	196.95
351.744	114.122	89.5498	90.5109	108.175	117.359	101.644	93.5797	98.4974	172.523	122.354	158.717	131.761	100.971	185.006	141.759	181.265	181.826	191.281	168.504	163.86	144.072	117.305	127.919	250.007	248.603	191.908	189.113	187.626	180.072	203.103	225.157	171.543	165.338	195.076	140.377	166.22	158.792	213.069	194.421	110.624	253.527	220.256	212.554	214.875	197.739
353.703	113.49	88.3307	91.7225	107.576	117.603	100.49	94.4458	99.0348	174.055	123.085	160.005	132.869	100.94	184.338	140.512	178.893	181.933	189.509	168.264	163.938	142.349	117.186	127.671	248.204	247.092	192.19	188.767	188.478	180.112	202.93	224.62	171.364	165.684	194.781	140.622	169.126	159.476	214.394	198.743	112.223	257.938	223.09	218.247	218.7	201.126
355.703	112.772	87.2553	90.5282	107.528	117.02	101.118	94.2339	99.3073	174.84	123.712	160.264	133.799	100.687	184.07	140.952	180.59	180.81	190.23	168.38	164.504	142.568	117.307	127.938	248.367	247.342	191.57	188.953	188.424	181.435	204.963	223.191	171.73	166.354	195.985	141.024	167.952	158.363	214.977	198.436	111.943	256.023	223.358	218.863	219.484	199.163
357.542	114.459	87.3861	90.9423	107.707	117.192	100.956	95.6246	99.4338	175.581	124.586	161.264	133.679	100.836	183.721	140.809	181.562	181.804	189.859	169.377	164.164	143.212	117.74	127.965	249.432	247.435	192.065	189.451	188.35	180.124	203.399	225.392	171.596	165.878	195.398	140.9	169.442	159.103	215.257	197.73	111.294	253.257	220.186	218.115	217.01	200.552
359.711	114.924	87.7874	90.7244	107.978	116.984	101.211	95.6311	99.7362	176.394	125.523	161.507	134.206	101.185	184.675	143.396	180.298	182.11	190.561	169.161	163.476	143.596	117.894	128.653	251.68	249.927	193.341	190.24	187.273	180.112	202.46	223.759	171.397	165.51	195.112	140.366	168.769	159.366	213.704	198.085	112.081	247.108	219.96	216.054	215.158	201.828
362	115.049	88.3872	90.9775	108.816	115.87	100.971	97.2668	100.668	179.189	127.73	164.617	136.008	101.798	186.384	144.271	182.242	183.818	193.309	172.071	165.477	145.13	118.343	128.896	255.01	251.579	194.231	191.18	188.689	180.551	200.633	224.576	172.406	165.637	195.188	141.052	168.62	158.739	215.761	197.857	113.887	252.407	223.336	216.672	215.623	200.284
363.711	114.19	87.1756	91.0304	108.5	116.683	101.201	97.8346	100.921	180.62	128.11	163.923	137.986	102.159	188.554	144.783	184.574	186.154	194.388	172.613	166.1	146.987	118.946	129.28	257.273	254.218	196.823	192.228	188.647	180.389	202.069	224.035	172.56	165.766	196.233	141.192	167.824	157.95	214.381	198.95	112.662	251.496	221.753	215.692	213.585	203.162

## Sheet: FRAP_msi1_pH65
#Average	#1	#2	#3	#4	#5	#6	#7	#8	#10	#1	#2	#3	#4	#5	#6	#7	#8	#1	#2	#3	#4	#5	#6	#7	#8	#1	#2	#3	#4	#5	#6	#1	#2	#3	#4	#5	#1	#2	#3
-1	99.7283	99.1047	100.255	98.5802	99.6678	101.1	101.017	97.7037	99.2437	100.029	99.9653	99.8141	99.9617	98.2649	98.6679	99.7106	99.48	99.9902	99.747	99.6851	100	100.951	102.515	99.8801	98.222	100.079	107.804	100.243	99.2603	91.9047	98.8334	109.163	88.5916	100.579	120.085	95.0945	100.817	103.433	110.979
-1	99.7275	98.8716	99.4498	98.2454	100.09	100.559	101.36	99.1021	98.8898	99.5149	99.178	99.0664	99.3776	97.7354	98.4407	99.1042	99.1845	99.6495	99.8595	99.6842	99.8312	100.343	101.326	100.365	98.8585	99.966	105.544	99.9342	98.7802	94.0068	98.9589	108.887	94.0966	103.695	119.575	79.6607	94.3956	101.992	102.06
-1	98.9044	98.1022	99.2027	98.1686	99.4603	100.55	100.839	99.903	98.6147	99.818	99.9652	99.2883	99.7945	98.748	98.5318	100.371	100.354	99.9001	100.6	100.475	100.835	100.873	101.664	101.156	99.47	100.161	103.261	100.091	99.0598	95.4212	99.058	106.958	94.8137	112.635	113.31	71.3187	97.2034	99.9825	107.074
-1	99.8343	99.1858	100.073	99.7973	100.223	100.882	100.652	99.6033	99.7984	101.013	100.805	100.585	100.885	100.291	99.891	102.17	101.478	101.319	101.838	101.123	101.885	102.438	102.552	100.67	100.86	99.3186	101.58	99.6246	98.762	96.851	98.6152	105.687	93.163	112.833	109.265	71.0541	98.2535	104.782	110.808
-1	99.4496	99.3275	99.1588	98.7687	100.099	99.9581	99.5248	98.4744	99.2112	99.3382	99.0988	98.8932	99.2781	98.6579	98.7912	99.565	98.9137	99.7056	99.9882	100.125	100.118	100.197	100.26	100.039	99.0527	100.475	100.982	100.656	99.8532	99.6043	100.623	102.868	97.1721	102.034	102.772	84.1739	92.9856	102.681	109.439
-1	100	100	100	100	100	100	100	100	100	100	100	100	100	100	100	100	100	100	100	100	100	100	100	100	100	100	100	100	100	100	100	100	100	100	100	100	100	100	100
0	0	0	0	0	0	0	0	0	0	0	0	0	0	0	0	0	0	0	0	0	0	0	0	0	0	0	0	0	0	0	0	0	0	0	0	0	0	0	0
1.698	0.171861	0.14912	0.115026	0.294841	0.184231	0.214439	0.256145	0.39631	0.138998	0.0645424	0.102638	0.10401	0.0808623	0.168044	-0.104788	-0.035719	-0.0506382	0.085264	0.117749	0.195948	0.0926122	0.141418	-0.149452	0.0587509	0.138985	0.361481	0.158337	0.171346	0.321011	0.282427	0.174481	0.227002	0.345862	0.779613	0.775586	0.823656	0.178332	0.119617	0.187255
3.422	0.321452	0.300436	0.31901	0.447687	0.306199	0.416356	0.427664	0.805908	0.372488	0.144098	0.172756	0.216729	0.364233	0.996837	0.239516	0.116766	0.483294	0.320497	0.341504	0.233479	0.383352	0.373231	-0.278413	0.486134	0.347637	0.61377	0.319064	0.277621	0.421575	0.449586	0.156419	0.0512647	0.693346	1.23244	1.4788	-1.57756	0.354436	0.268097	0.330001
5.172	0.335735	0.349105	0.145142	0.543525	0.372901	0.527281	0.363218	0.593498	0.316055	0.37182	0.214959	0.241923	0.52521	0.866872	0.356196	0.612338	0.747186	0.451129	0.59772	0.419153	0.54643	0.514764	-0.060732	0.764015	0.558975	0.817191	0.523191	0.397361	0.466959	0.577772	0.377039	-0.0614651	1.04167	2.14898	1.33984	-3.29915	0.402494	0.348606	0.327278
6.868	0.500337	0.459951	0.260779	0.568793	0.550016	0.665586	0.386866	0.721656	0.42937	0.409704	0.320008	0.321993	0.768341	2.07297	0.496968	0.535207	0.77793	0.615866	0.618804	0.549891	0.663136	0.633245	0.030355	0.736139	0.603559	0.993059	0.487883	0.365318	0.431219	0.672859	0.471013	-0.323922	0.905483	2.53487	0.72953	-3.67606	0.402925	0.400884	0.65523
8.569	0.651875	0.519566	0.503392	0.763402	0.672309	0.799351	0.544357	0.74469	0.511257	0.57134	0.338801	0.310921	0.609421	1.99751	0.634914	0.38318	1.16157	0.697821	0.722619	0.401785	0.647883	0.622902	-0.0739023	0.652229	0.76366	1.08638	0.72125	0.445302	0.520523	0.812576	0.537254	-1.07844	0.973659	2.36433	-0.374075	-3.59765	0.563503	0.506501	0.659615
10.432	0.620619	0.57019	0.470394	0.864923	0.728496	0.831438	0.536818	0.747393	0.546929	0.606137	0.406507	0.393721	0.983724	3.07949	0.628898	0.740272	1.00694	0.743991	0.737088	0.543171	0.725157	0.654228	-0.00925005	0.781546	0.724331	1.34992	0.648059	0.503075	0.54245	1.01409	0.745042	-0.836913	1.2186	2.24371	-1.28572	-2.93638	0.582541	0.517241	0.586437
12.154	0.702743	0.67146	0.637435	0.874925	0.783873	0.945386	0.691388	0.94579	0.598569	0.572323	0.533034	0.47846	0.949524	2.11368	0.839286	0.74277	0.753246	0.808738	0.685096	0.602402	0.817563	0.734374	-0.263316	0.980623	0.688011	1.41967	0.893379	0.573208	0.479623	1.16917	0.719045	-1.28937	1.44171	2.34632	-1.9259	-2.40841	0.587131	0.470301	0.630844
13.891	0.716093	0.676001	0.517894	0.817163	0.817976	0.94798	0.660881	0.601815	0.584394	0.688639	0.503527	0.401416	0.499398	-0.284902	0.841272	0.339467	0.833992	0.796411	0.649282	0.579132	0.910463	0.848767	-0.360862	0.957864	0.659696	1.45722	0.860645	0.670113	0.663307	1.32134	1.16564	-1.82994	1.4706	2.78176	-2.14957	-0.888238	0.729102	0.502166	0.601898
15.581	0.834087	0.733448	0.66114	0.998751	0.850231	1.13912	0.747691	0.807688	0.667835	0.889141	0.706344	0.553035	0.867198	-0.418142	1.15846	0.707825	1.41005	0.825774	0.813413	0.793259	0.836536	0.827895	-0.272176	1.02689	0.705028	1.68273	0.998201	0.844535	0.823045	1.35566	1.51572	-2.06127	1.40303	3.09744	-1.845	0.222146	0.815783	0.63783	0.813011
17.395	0.90872	0.750287	0.794559	1.01126	0.835682	1.08958	0.874367	0.967473	0.60689	0.835824	0.589821	0.49929	0.585144	-0.694941	1.07838	1.02899	1.39236	0.853139	0.908486	0.75079	0.85563	0.920193	-0.230374	1.02699	1.0409	1.7067	1.09493	0.967177	1.05261	1.51967	1.70394	-2.51059	1.54325	3.10064	-1.47787	0.920134	0.732946	0.701535	0.759927
19.096	0.924567	0.81111	0.899703	1.10819	0.927181	1.13407	0.988658	0.919385	0.711288	0.904155	0.549615	0.452588	0.649064	-0.574286	0.837131	0.330731	0.747585	0.911186	1.02955	0.877222	0.893583	0.977575	0.00486329	1.04482	1.27709	1.77676	1.11387	0.972138	0.952303	1.60489	1.89258	-3.17551	1.66248	2.84869	-1.24651	-1.01528	0.850619	0.66902	0.763744
20.842	0.997491	0.863241	0.929858	1.04093	1.06666	1.2477	0.913201	0.895928	0.746942	0.892228	0.614377	0.546895	0.973862	-0.330776	0.74541	0.347908	0.701263	1.05989	1.09557	1.01652	1.00659	1.05822	0.150802	1.3032	1.41115	1.81822	1.24021	1.0351	1.06715	1.51216	1.68839	-3.49363	1.76958	2.71323	-0.790641	-2.20373	0.890758	0.671747	0.694185
22.517	0.967748	0.920678	0.99832	1.22156	1.10069	1.42013	1.08123	1.18134	0.786053	0.92941	0.608878	0.609383	0.952903	-0.229108	0.529314	0.207694	0.228093	1.08641	1.17275	1.06384	1.04838	1.02446	-0.0868083	1.24454	1.38598	1.91679	1.30274	1.13224	1.12574	1.66165	2.06797	-3.7896	1.76421	2.31603	-0.925619	-3.95245	0.787616	0.68557	0.649705
24.24	1.01518	0.950523	0.976931	1.25167	0.995527	1.545	0.995053	0.914505	0.809651	0.972064	0.615443	0.626115	1.07336	-0.175601	0.535917	0.272751	0.325335	1.19383	1.22099	1.14864	1.20534	1.13602	0.356129	1.20189	1.77958	2.0043	1.3215	1.08825	0.967373	1.58511	1.76874	-3.73857	1.73134	2.63545	-0.889506	-4.71669	0.936977	0.787127	0.877694
25.944	1.04257	0.99666	0.989012	1.24574	1.12282	1.39124	1.0321	0.747255	0.800526	0.953964	0.639706	0.594057	1.06589	-0.056036	0.879662	0.347756	0.628158	1.19029	1.25724	1.18253	1.18885	1.15827	0.283983	1.50495	1.66659	2.04933	1.42485	1.169	1.09665	1.51365	2.07281	-3.81019	1.88544	2.97197	-1.71692	-5.27124	0.969916	0.883932	1.15412
27.65	1.07907	1.03784	1.1619	1.44407	1.1898	1.47959	1.2182	1.18929	0.914261	0.976554	0.679882	0.626858	0.993017	-0.244373	0.687965	0.135078	0.436011	1.30511	1.24645	1.22156	1.31469	1.21336	0.283426	1.57501	1.76314	2.07628	1.29354	1.21449	1.05651	1.64688	2.19006	-3.88625	1.82564	3.41854	-1.92689	-5.04526	1.12039	0.775665	1.02572
29.38	1.07673	1.0493	1.02311	1.27072	1.22108	1.55341	1.14628	0.969747	0.908949	1.15573	0.843202	0.796924	0.912405	-0.143295	1.11714	0.340972	0.356448	1.26828	1.33669	1.35485	1.29684	1.26294	0.374293	1.56476	1.84954	2.10977	1.41271	1.14387	0.781023	1.69939	1.73656	-3.88325	2.00868	3.62509	-2.14427	-4.62583	0.999575	0.793218	1.09494
31.079	1.15904	1.12146	1.02452	1.31388	1.25639	1.62012	1.11951	1.01125	0.945296	1.04909	0.810471	0.840238	1.04698	-0.145913	1.02944	0.436404	0.390931	1.30239	1.36559	1.25631	1.35439	1.21735	0.457804	1.53059	1.84586	2.0584	1.34448	1.09739	0.809052	1.64024	1.72264	-3.72562	2.07717	3.60562	-2.60769	-3.70146	0.950945	0.794383	1.05341
32.794	1.17167	1.06114	1.01668	1.33124	1.22033	1.69792	1.09782	1.04951	1.0028	1.30362	0.842571	0.887556	1.12981	-0.133571	1.35791	0.549691	0.415525	1.31691	1.40546	1.10856	1.39172	1.33524	0.320262	1.77712	1.56588	2.0714	1.31175	1.09888	0.862761	1.65529	1.93942	-3.62567	2.30531	3.54168	-2.54353	-3.48921	0.996418	0.898934	1.07206
34.502	1.21815	1.09197	0.964319	1.32867	1.28647	1.6522	1.14756	1.18414	1.03222	1.1612	0.873905	0.90164	0.977222	-0.0395647	1.15217	0.0671408	0.427379	1.46364	1.53845	1.28958	1.46132	1.39316	0.953815	1.76876	1.98709	2.14743	1.37887	1.12595	0.834892	1.74185	1.93713	-3.51219	2.31221	3.75291	-2.60394	-2.5071	1.04763	0.908951	0.963699
36.209	1.36047	1.10711	1.08002	1.38139	1.33108	1.7318	1.11448	0.830809	1.02041	1.22041	0.814682	0.907117	0.945209	0.0547676	0.969285	0.168768	0.120639	1.42089	1.44962	1.35506	1.48391	1.36523	0.350054	1.61611	1.64868	2.22516	1.33474	1.16126	0.84363	1.66625	1.57992	-3.70511	2.063	3.48889	-2.06032	-1.73119	1.08889	0.878832	1.05649
37.964	1.36152	1.17733	0.937109	1.41889	1.35128	1.76943	1.23216	1.08656	1.03707	1.22953	1.05925	1.044	1.20224	0.297381	1.5019	0.819672	0.850532	1.52513	1.54267	1.32837	1.53533	1.42311	0.523939	1.77472	1.65944	2.21499	1.2678	1.1489	1.00516	1.72146	1.60098	-3.70178	2.21181	4.24202	-1.61904	-0.914621	0.994107	0.8574	1.20453
39.648	1.30114	1.17564	0.948464	1.47254	1.4583	1.87272	1.29857	1.22817	1.11268	1.39832	1.01997	0.981436	0.945456	0.142524	1.47619	0.545274	0.759484	1.62984	1.72543	1.41021	1.51067	1.493	1.00247	1.69909	2.00488	2.29608	1.2849	1.16355	1.05494	1.72137	1.67799	-3.95556	2.056	4.14632	-1.51281	-0.787969	1.03046	0.953577	1.23957
41.348	1.34173	1.23623	1.27022	1.55966	1.49727	1.93577	1.45316	1.56296	1.2588	1.54958	1.16384	1.09864	1.05414	0.20124	1.51883	0.778194	0.956168	1.55221	1.57564	1.34164	1.45033	1.49605	0.683859	1.55663	1.51915	2.20509	1.2895	1.14359	1.1165	1.69363	1.36508	-4.20644	2.31103	4.33568	-1.09802	-0.590485	1.23326	0.952532	1.0431
43.064	1.29079	1.2656	1.14148	1.53399	1.4256	2.01131	1.46415	1.35031	1.23634	1.53148	1.17101	1.0782	0.904489	-0.00271678	1.51765	0.748452	0.790996	1.60838	1.80515	1.54831	1.62119	1.68127	1.37162	1.8173	1.92221	2.22595	1.33437	1.20138	0.976756	1.88331	1.31309	-4.60495	2.29138	4.79534	-1.12757	-0.832566	1.20944	1.02858	0.967267
44.944	1.32813	1.24203	1.22156	1.61199	1.63436	2.06861	1.4588	1.12382	1.23019	1.55112	1.15478	1.22892	1.11285	0.145353	1.45403	0.883846	1.11871	1.61311	1.86955	1.56862	1.70227	1.59304	1.15282	1.8487	1.7632	2.22648	1.28968	1.2409	1.03123	1.90239	1.24813	-4.60271	2.68573	5.2949	-0.323985	-0.737368	1.07875	1.0122	1.06353
46.664	1.33275	1.23605	1.32618	1.61074	1.5343	1.9654	1.45036	1.09626	1.25959	1.42765	1.05534	1.1305	0.973276	0.00414355	1.59597	0.499717	0.711092	1.7024	1.87195	1.63383	1.74455	1.69686	1.42517	2.11194	1.94997	2.34952	1.49454	1.34963	1.06046	2.01249	1.51573	-4.8832	2.74354	5.77304	-0.415909	1.73838	1.16064	1.00558	1.11735
48.373	1.28696	1.24015	1.26327	1.73228	1.46724	2.09832	1.51894	0.676261	1.2418	1.5883	1.24845	1.14792	0.931013	-0.118263	1.36398	0.653379	0.978103	1.66216	1.91558	1.59558	1.72455	1.7619	1.33341	2.08227	1.84373	2.34501	1.58373	1.31259	0.860503	2.10031	1.16792	-4.96308	2.90385	5.63045	-0.412861	3.36221	1.18873	0.995369	1.22412
50.056	1.31154	1.31792	1.56443	1.9331	1.59447	2.09188	1.61893	0.994999	1.47027	1.64415	1.31076	1.21476	0.863672	-0.160941	1.28175	0.591572	1.01374	1.79936	1.9664	1.7117	1.80292	1.70779	1.4216	2.17246	1.64588	2.37365	1.54769	1.36319	0.985812	2.04747	1.21618	-4.81543	2.78764	5.65622	-0.375294	3.82161	1.19393	0.989718	1.31789
51.934	1.41669	1.28489	1.62243	1.89295	1.51809	2.19264	1.73516	1.40421	1.55141	1.68933	1.38293	1.30994	1.00945	-0.0687135	1.55985	0.605107	0.653611	1.79601	1.92383	1.58744	1.81376	1.77593	1.29236	2.03864	1.82104	2.41011	1.59367	1.27638	0.861338	2.20525	1.29928	-5.32429	2.60522	5.11988	-0.639576	3.3755	1.33082	1.09423	1.48748
53.677	1.38203	1.34895	1.23955	1.6819	1.5735	2.1996	1.66848	1.06144	1.4123	1.7679	1.48438	1.36062	1.06567	0.0887925	1.63372	0.34648	1.04339	1.83102	1.87731	1.43733	1.6929	1.65693	1.37031	1.89656	1.87261	2.40756	1.66355	1.2971	0.853552	2.16643	1.15629	-4.94995	3.08328	5.39721	-0.8253	3.08134	1.3435	1.07857	1.37863
55.385	1.36599	1.42801	1.28847	1.81483	1.69142	2.2912	1.7339	1.2748	1.52885	1.83904	1.65249	1.51262	0.998945	0.00501371	1.56777	0.319017	0.902515	1.8095	1.85299	1.41782	1.71956	1.69538	1.26268	1.98274	1.75573	2.52608	1.74483	1.33774	0.825738	2.19993	1.03576	-5.01581	3.14119	5.35586	-1.23915	2.23036	1.19971	1.05562	1.36007
57.096	1.42926	1.43454	1.38428	1.86753	1.75048	2.28699	1.76194	1.08256	1.54757	1.89235	1.52363	1.63629	1.14967	0.19119	1.61816	0.682336	0.61425	1.8984	1.99489	1.68159	1.78853	1.85912	1.7344	2.14851	2.05333	2.64762	1.76285	1.35253	1.03832	2.22196	1.15727	-5.03045	3.24963	4.93253	-1.56107	2.86909	1.40629	1.05301	1.31165
58.935	1.4164	1.43951	1.29827	1.76204	1.72298	2.44337	1.65895	1.35335	1.46629	2.05301	1.66092	1.75759	1.24583	0.192049	1.7631	0.502062	0.853517	1.9609	1.98526	1.57977	1.80804	1.92841	1.75383	2.34453	1.94787	2.65944	1.70511	1.38717	1.11017	2.45017	1.13413	-5.28379	3.09709	4.92337	-2.04437	1.09955	1.45722	0.999378	1.25959
60.655	1.45699	1.50606	1.24909	1.92125	1.81889	2.26775	1.71451	1.3297	1.54523	1.80129	1.65879	1.86095	1.18466	0.237189	1.98605	0.464216	1.02135	1.89439	2.07816	1.5606	1.84332	1.90064	1.83055	2.51783	1.85206	2.65843	1.72552	1.38001	1.16178	2.40735	1.05899	-5.04942	3.22465	6.02585	-2.19722	-0.0837291	1.58589	1.05483	1.20134
62.346	1.48142	1.48683	1.37808	2.04829	1.78891	2.38836	1.7786	1.10908	1.51692	1.72076	1.56674	1.81175	1.05269	-0.108055	1.50028	0.0243216	0.589359	1.91886	2.01298	1.64721	1.92113	1.90882	1.58692	2.72427	1.92259	2.77268	1.71393	1.36861	1.26726	2.49051	1.20637	-5.36292	3.42961	6.56941	-1.9849	-3.21656	1.35809	1.15488	1.27106
64.052	1.51957	1.46509	1.08266	1.79473	1.8113	2.25173	1.80028	0.983067	1.42112	1.84746	1.68198	2.02233	1.25843	0.206554	2.10757	0.128316	0.794144	2.04442	2.14403	1.71804	1.97387	1.94755	1.91827	2.41172	2.11291	2.69339	1.74538	1.3765	1.21571	2.51658	1.21207	-5.59179	3.46793	6.97493	-1.97402	-5.06736	1.3085	1.24166	1.38345
65.741	1.57936	1.46861	1.15963	2.04255	1.85337	2.34595	1.77931	0.951002	1.41941	1.97949	1.67542	2.16777	1.3302	0.262611	1.91473	0.241057	1.19725	1.98803	2.03353	1.76359	1.94519	2.1483	1.68766	2.52269	2.01961	2.77615	1.69352	1.46355	1.18973	2.42336	1.29838	-6.24472	3.32764	6.58254	-2.34434	-6.94061	1.25644	1.28043	1.62585
67.445	1.59364	1.54133	1.14685	2.00784	1.94827	2.50459	1.79706	1.09056	1.49289	1.78642	1.81849	2.35567	1.11139	0.166677	2.128	0.0660501	0.491335	2.06941	2.13558	1.68956	1.90925	2.07693	2.10796	2.53693	1.97894	2.7729	1.63081	1.4862	1.10874	2.34367	1.34241	-6.29496	3.33606	5.77424	-1.88168	-6.27486	1.32661	1.19061	1.76251
69.16	1.6061	1.58178	1.47566	2.18402	2.00946	2.5039	1.86402	1.60372	1.6853	1.94245	1.81997	2.21464	1.16637	0.160949	2.31486	-0.0203953	0.826218	2.09763	2.01649	1.66181	1.93912	2.17783	1.57887	2.73029	1.82985	2.8456	1.72203	1.51329	1.19908	2.25196	1.47587	-7.06125	3.06111	5.05953	-2.42328	-6.7543	1.4875	1.13265	1.74543
70.854	1.65124	1.60929	1.45977	1.98921	2.04147	2.51378	1.89103	1.37495	1.59955	1.80845	1.91601	2.08502	1.18279	0.20234	2.28559	0.164133	1.20009	2.07081	2.15439	1.74399	1.96697	2.25525	1.95602	2.66611	2.19751	2.77554	1.67624	1.56159	1.01785	2.3705	1.63715	-7.27209	3.17925	4.57858	-1.66373	-6.41923	1.48835	1.07079	1.62093
72.582	1.66685	1.64032	1.71939	2.33478	2.08289	2.64302	2.05421	1.59501	1.81635	1.92729	1.96873	2.11423	1.22236	0.119985	2.43915	0.302919	0.615787	2.07638	2.17833	1.68289	2.06993	2.28221	1.81737	2.66446	2.13359	2.91438	1.67973	1.62115	1.22751	2.30126	1.97437	-7.20367	3.68227	5.07376	-1.41347	-5.40877	1.53352	1.05763	1.73563
74.291	1.67566	1.67514	1.55123	2.26296	2.11337	2.46101	1.90893	1.63305	1.7596	1.90793	2.09133	2.03157	1.53267	0.333505	2.76023	0.152812	0.826543	2.14382	2.19142	1.89011	2.22072	2.33361	2.06402	2.84451	2.25993	2.91157	1.6961	1.62627	1.23962	2.31117	2.02769	-7.12997	4.0264	5.83631	-0.77174	-4.57832	1.45741	1.1296	1.70944
76.027	1.74288	1.66079	1.68726	2.31161	2.10318	2.52469	2.05645	1.5586	1.71557	1.96981	2.06321	1.96523	1.57095	0.399456	2.7229	0.37295	0.782866	2.17088	2.02981	1.72658	2.1351	2.30634	1.44907	2.86752	2.09812	3.0624	1.85866	1.67683	1.21295	2.25248	2.00608	-7.32216	4.00783	5.75206	-2.29782	-5.10831	1.40973	1.29746	1.43971
77.717	1.7018	1.65159	1.64156	2.31096	2.16569	2.474	2.0181	1.69619	1.74115	2.11334	2.03528	1.8355	1.53581	0.376032	2.85553	0.322954	0.980453	2.24686	2.07648	1.7709	2.1738	2.36073	1.61971	3.0179	2.18989	3.03262	1.92303	1.70379	1.29994	2.33557	2.03208	-7.15163	4.51126	6.48892	-2.55202	-6.10637	1.59915	1.44379	1.42071
79.428	1.80081	1.7233	1.64636	2.3609	2.22052	2.60668	2.05702	1.74257	1.77735	1.98692	2.19781	2.06949	1.74121	0.698287	3.12756	0.429173	0.825183	2.22071	1.91862	1.72914	2.29547	2.34003	1.44192	2.99025	2.0259	3.09867	1.91071	1.6509	1.30309	2.21677	2.30932	-6.717	4.92627	6.43861	-2.84974	-6.92879	1.64465	1.4861	1.39579
81.151	1.80473	1.76383	1.76351	2.43356	2.29241	2.60015	2.00467	1.65945	1.78288	1.92715	2.27702	1.98202	1.6812	0.723553	2.93648	0.166063	0.701027	2.2491	2.07554	1.55286	2.23294	2.33887	1.82963	2.86225	2.06841	3.15743	2.01148	1.64912	1.19857	2.2816	2.10902	-7.08753	4.72987	5.34846	-4.00038	-9.55329	1.83044	1.42838	1.5765
82.886	1.81654	1.82498	1.8697	2.26814	2.22811	2.5773	1.93968	1.70679	1.85717	1.96981	2.26973	2.05433	1.78499	0.876412	3.4382	-0.0614039	0.571741	2.24256	2.00096	1.5918	2.26365	2.41253	1.39495	2.8356	2.01577	3.23037	2.18784	1.77774	1.31311	2.47084	2.41426	-6.92244	5.19548	4.99182	-3.87314	-10.3347	1.55693	1.26179	1.91716
84.591	1.81934	1.74417	1.79588	2.39865	2.22535	2.72498	1.91634	1.72431	1.79833	2.03463	2.51722	2.0968	1.9156	1.09485	3.82647	0.443723	0.841072	2.23461	2.03081	1.76048	2.35581	2.38616	1.52981	2.79294	1.93683	3.15705	2.11961	1.70415	1.35498	2.37437	2.29524	-6.85675	4.91463	4.33236	-4.06994	-11.3855	1.51465	1.18075	1.98772
86.476	1.90219	1.7232	1.74994	2.58686	2.42307	2.82132	1.98859	1.87349	1.84344	1.85966	2.95955	2.2042	1.9723	1.18298	3.8784	0.489977	0.749492	2.23916	2.01333	1.71047	2.3341	2.4666	1.59532	2.93219	2.10485	3.17755	2.26287	1.73028	1.25156	2.41816	2.35104	-7.01299	4.62344	4.29746	-4.04461	-11.7181	1.44612	1.13769	1.95408
88.169	1.86594	1.81995	1.87748	2.55629	2.4046	2.78642	2.11222	1.75377	1.97067	2.12401	2.90977	2.3384	2.40215	1.47091	4.24934	0.748059	1.3237	2.23506	1.8323	1.65105	2.33444	2.44321	0.812655	2.98139	1.61226	3.32429	2.37983	1.7872	1.52406	2.61653	2.40193	-6.92538	4.83325	4.64284	-3.17166	-10.0996	1.60206	1.20471	1.92016
89.883	1.86896	1.7011	1.79967	2.52897	2.34375	2.69826	2.03041	1.65739	1.84654	2.02411	2.94392	2.46087	2.40389	1.6408	4.5484	0.677145	0.780324	2.28642	1.97791	1.64459	2.35643	2.50544	1.22054	3.06452	1.71417	3.33495	2.32944	1.71144	1.49203	2.62707	2.32808	-6.75006	5.2461	5.17313	-2.27737	-8.84319	1.70515	1.30993	1.90749
91.597	1.92309	1.78664	1.94758	2.66159	2.37978	2.69925	2.08343	1.69882	1.89352	1.9569	2.68682	2.61635	2.5748	1.88303	4.47073	0.842968	1.0978	2.28524	2.05869	1.55991	2.33331	2.52408	1.38387	3.45338	1.82895	3.42474	2.35574	1.79903	1.70856	2.66401	2.59086	-7.07506	5.32833	5.14792	-2.16022	-8.39497	1.77089	1.37437	1.60425
93.426	1.96014	1.88135	2.10058	2.68961	2.44115	2.92555	2.12604	1.90122	2.0346	2.01751	2.35866	2.52379	2.52271	2.04825	4.38762	0.582432	1.13945	2.28021	2.06459	1.75882	2.44398	2.471	1.25038	3.25532	1.77973	3.44742	2.5823	1.78145	1.5752	2.7308	2.28138	-7.02216	5.32138	5.14493	-1.87877	-7.46262	1.78758	1.49173	1.56672
95.145	1.94005	1.8793	2.26609	2.83528	2.62281	2.97132	2.13102	2.0196	2.08647	1.81981	2.32455	2.72804	2.65768	2.60484	5.102	0.504319	1.0058	2.38	1.95243	1.53678	2.45353	2.67788	1.07492	3.4262	1.51745	3.46957	2.29046	1.7385	1.50385	2.81923	2.22244	-6.82243	5.13346	5.06386	-2.00507	-7.1189	1.53972	1.42403	1.33252
96.836	1.95098	1.8463	2.1269	2.70665	2.63143	2.95508	2.05818	1.84837	1.98674	2.25744	2.41248	2.91369	3.02017	3.02018	5.09092	0.637379	1.16543	2.35124	2.11266	1.64257	2.44357	2.59507	1.54204	3.58508	1.8181	3.55918	2.45008	1.78264	1.51583	3.09531	1.96874	-6.62895	4.9026	4.71708	-2.17963	-6.97054	1.62488	1.41179	1.55934
98.553	2.08205	1.91921	2.12415	2.82259	2.73029	3.08304	2.09373	1.87472	2.09656	2.11938	2.49981	2.95906	3.14586	3.38409	4.88711	0.430842	0.961341	2.48592	2.1171	1.7431	2.53278	2.57961	1.58342	3.38215	1.77127	3.47521	2.42286	1.90299	1.70351	2.92917	2.27321	-6.08657	4.83026	4.73077	-2.4849	-7.06667	1.74787	1.26038	1.82604
100.252	2.03096	1.84972	2.48164	2.94212	2.58312	3.02209	2.19397	2.26534	2.24392	2.21956	2.78625	3.06756	3.75641	4.3374	5.38841	0.647184	1.0532	2.44914	2.00555	1.68989	2.50101	2.66297	1.36841	3.53529	1.45082	3.51596	2.33956	1.93414	1.70073	3.20257	2.11717	-5.96546	4.58508	4.21123	-2.99898	-7.87536	1.86112	1.26933	2.07659
101.933	1.98995	1.79016	2.31195	2.87964	2.56793	2.8946	2.22307	1.98581	2.19572	2.11994	2.9083	3.24906	3.90624	4.61215	5.57555	0.787486	1.30361	2.44749	2.2393	1.77409	2.43582	2.68395	1.51913	3.51515	1.72551	3.48321	2.30756	1.90455	1.56959	3.28675	1.9397	-5.62212	4.63399	4.76289	-3.05723	-8.25822	1.88819	1.35439	2.1482
103.653	2.05024	1.90641	2.41671	3.0314	2.68868	3.0728	2.31325	2.55961	2.21722	2.06283	2.70286	3.1574	3.87752	4.88591	5.49969	0.51732	1.11574	2.56782	2.29722	1.81468	2.48735	2.75902	1.805	3.58867	1.80905	3.65645	2.37854	1.9543	1.54537	3.46769	1.93773	-6.17226	4.06129	4.0974	-4.56403	-9.75737	1.73499	1.43564	2.26015
105.376	2.07805	1.949	2.32293	2.88876	2.66945	2.96195	2.19304	2.30947	2.36751	2.13102	2.61226	3.44578	3.97343	4.93337	5.64371	0.619558	1.43806	2.4436	2.27377	1.78431	2.56223	2.70882	1.81645	3.82777	1.85414	3.68311	2.3688	1.94409	1.6456	3.45797	1.80445	-8.42607	2.47753	1.78276	-7.29863	-14.0685	1.65181	1.57248	2.13348
107.14	2.09308	1.9167	2.41326	2.9679	2.77488	2.93104	2.30992	2.69963	2.42267	2.12513	2.64814	3.37895	4.2138	5.70169	6.11236	0.915835	1.20243	2.55124	2.27797	1.63192	2.57396	2.72167	1.75528	3.80563	1.69048	3.70203	2.33386	1.91147	1.48329	3.20226	1.65244	-5.86352	4.64869	4.74571	-4.18236	-10.1625	1.62723	1.54682	2.06414
108.918	2.07761	1.90835	2.59787	3.15607	2.74706	2.97909	2.4328	2.56441	2.54352	2.09763	2.59511	3.20376	4.30557	6.30115	5.86168	0.940244	1.24007	2.54784	2.21378	1.64738	2.68497	2.8248	1.42189	3.78804	1.622	3.79036	2.50911	2.05779	1.80585	3.45326	1.82601	-6.54578	4.13951	4.24975	-4.79482	-12.969	1.85345	1.53073	1.93856
110.606	2.11775	1.97816	2.49892	3.05503	2.65034	2.94296	2.44544	2.65681	2.44321	2.31483	2.74935	3.17728	4.5746	6.91831	6.07308	1.16325	1.59498	2.5208	2.23143	1.75524	2.65481	2.81103	1.43419	3.66868	1.55417	3.7911	2.40778	2.04611	1.69925	3.55889	1.66805	-6.32901	4.11449	4.36678	-4.22888	-13.3589	2.03071	1.43301	1.69201
112.482	2.10583	2.02865	2.43867	2.95201	2.67454	3.05111	2.28802	2.60667	2.49794	2.11671	2.62394	3.19492	4.44346	7.13589	6.25078	0.952056	1.25253	2.56331	2.29934	1.8291	2.65947	2.80905	1.83975	4.05393	1.97877	3.80205	2.38461	2.00757	1.71056	3.48307	1.93267	-6.54546	4.0384	4.6383	-3.9972	-14.4313	2.13629	1.2988	1.51208
114.22	2.10275	1.96115	2.44595	3.17818	2.70172	3.1779	2.42452	2.74251	2.54633	2.24832	2.7034	3.19316	5.11116	8.60482	5.83767	0.889768	1.21548	2.5962	2.22383	1.77309	2.6079	2.79216	1.66131	3.76421	1.70287	3.81573	2.31473	2.06378	1.69403	3.31755	1.80184	-6.8879	3.84024	4.41619	-3.74947	-14.6376	2.02071	1.31412	1.59693
115.978	2.09628	2.04993	2.38249	3.06713	2.72507	3.20227	2.35828	2.50428	2.50987	2.2291	2.55051	3.3394	4.96952	7.8175	6.12895	1.03896	1.46361	2.58747	2.36432	1.78745	2.64054	2.6831	1.56933	3.74977	1.81402	3.77762	2.38333	2.05216	1.65786	3.27783	1.70024	-6.95818	3.79837	4.29781	-3.25678	-14.7846	1.76939	1.30791	1.55392
117.704	2.13741	2.01946	2.56934	3.09536	2.75247	3.09053	2.45037	2.56687	2.56335	2.2044	2.60894	3.49377	5.43883	9.48076	5.56321	1.02738	1.85441	2.65028	2.45814	1.93503	2.75914	2.72759	2.30004	3.90936	1.88423	3.84217	2.33919	1.94549	1.54701	3.1943	1.48458	-7.00804	3.63522	4.04021	-2.64061	-13.8044	1.84722	1.49117	1.68036
119.435	2.19196	2.07205	2.46841	3.0831	2.80824	3.09928	2.38358	2.64673	2.57242	2.21773	2.46732	3.3142	5.54927	10.3717	5.32498	0.972778	1.598	2.63225	2.17141	1.85953	2.88498	2.79833	1.44231	3.93186	1.80465	3.77524	2.45983	1.94417	1.55932	3.01932	1.41872	-6.89963	3.88421	4.0878	-1.90241	-12.5838	1.94142	1.53941	1.64865
121.147	2.10517	2.07939	2.61442	3.11275	2.857	3.17316	2.50131	2.62892	2.61764	2.20581	2.42914	3.39664	5.1625	9.91517	5.55764	0.939513	1.52946	2.59415	2.22028	1.79264	2.90968	2.83669	1.55595	3.97144	1.9262	3.96629	2.58745	2.10503	1.84575	3.04797	1.59228	-6.70166	4.04404	4.2715	-1.53691	-11.8649	2.0409	1.61578	1.98635
122.885	2.16916	2.05645	2.62061	3.09074	2.74218	3.14426	2.33615	2.32894	2.64426	2.22419	2.28127	3.46336	4.81514	9.46493	5.76851	1.16542	1.91488	2.66588	2.29962	1.89626	2.76923	2.71884	1.52855	3.9091	1.87633	4.00886	2.69485	2.09368	1.81068	3.24655	1.4147	-6.64946	4.327	4.4017	-1.52322	-11.2756	2.22749	1.55611	2.11214
124.573	2.18961	2.08292	2.12489	2.89061	2.908	3.09231	2.33105	2.12633	2.49824	2.32423	2.19913	3.31544	4.49092	9.06924	5.97808	1.05381	1.96966	2.58507	2.1838	1.80821	2.83169	2.61729	0.947179	3.79501	1.62163	3.93967	2.5709	2.00457	1.72926	3.11995	1.20589	-7.14644	4.30322	4.15662	-1.94105	-10.6779	2.00248	1.54694	2.26277
126.423	2.24412	2.07699	2.20422	2.84446	2.80379	3.21784	2.40295	2.27593	2.55722	2.31398	2.22284	3.29749	4.50486	9.61744	5.86829	1.09264	1.57193	2.64832	2.165	1.83925	2.7233	2.69064	1.01119	3.80949	1.82886	3.9844	2.61118	2.03444	1.79215	3.21159	1.26509	-7.24213	4.43769	4.19297	-2.43345	-10.6664	1.88453	1.4537	2.09172
128.16	2.2131	2.1045	2.50597	2.99826	2.88007	3.18502	2.42916	2.33769	2.73732	2.25716	2.05089	2.95732	4.32509	9.11544	5.68246	1.20038	1.6244	2.63942	2.30092	1.84231	2.72711	2.65449	0.95102	3.85819	1.74988	3.99943	2.80372	2.05416	1.81283	3.06916	1.41143	-7.16935	4.60174	4.64448	-2.38698	-10.6537	1.77834	1.48367	2.03362
129.834	2.20222	2.13464	2.26556	2.8879	2.78267	3.32444	2.46137	2.04354	2.6777	2.36239	2.18514	3.05432	4.16631	8.88813	6.09359	1.41841	2.05819	2.57982	2.11965	1.75168	2.79171	2.61218	0.848766	3.86081	1.58845	3.92789	2.7274	2.01101	1.90586	2.83065	1.31137	-7.27314	4.46883	4.72013	-2.82896	-10.7911	1.9423	1.70562	1.83614
131.527	2.14049	2.11316	2.10897	2.80667	2.83942	3.25103	2.25897	2.2387	2.67198	2.27919	1.92879	2.93069	3.50528	8.42447	5.63327	1.06415	1.61736	2.53184	2.12146	1.67885	2.7617	2.60981	0.793128	3.9318	1.61236	4.1532	2.84601	1.98419	1.83019	2.88155	1.32849	-7.50259	4.30929	4.67885	-2.99597	-10.9729	2.30665	1.71145	1.71133
133.25	2.16886	2.08696	1.99083	2.76568	2.76043	3.1887	2.25725	1.84339	2.5505	2.25505	1.933	2.94028	3.4131	8.2563	5.88888	1.33784	1.8285	2.56772	2.13414	1.7641	2.89011	2.70245	0.911022	3.8355	1.69529	4.02308	2.87176	2.02844	1.84553	2.8348	1.15551	-7.7014	3.96609	4.43488	-3.53584	-11.4432	2.15129	1.86101	1.6996
134.954	2.1864	2.09529	2.2621	2.89923	2.82102	3.20827	2.32143	2.12153	2.59871	2.11839	1.86896	2.69632	3.12036	7.32417	5.62983	1.41414	2.04254	2.60541	2.12575	1.83435	2.93868	2.81884	0.587727	4.08345	1.66694	4.09389	2.95948	2.02575	1.82551	2.95812	1.45568	-8.08616	4.12356	4.41398	-4.02379	-12.7039	1.99605	1.70167	1.79323
136.64	2.22242	2.12094	2.45159	2.9047	2.79324	3.39484	2.36353	2.22313	2.70901	2.22012	1.89061	2.91348	3.22109	7.09596	6.11001	1.26129	1.83224	2.70363	2.23038	2.05076	2.92318	2.81489	0.869585	4.10882	1.81231	4.12734	2.91442	1.94302	1.77975	3.03425	1.05448	-8.42147	4.18447	4.46219	-4.21575	-13.4616	1.9543	1.57437	2.0103
138.411	2.21754	2.06221	2.34212	2.96347	2.7814	3.29982	2.42063	1.97336	2.63618	2.13453	1.86646	2.75818	3.22764	5.81875	5.9853	1.38079	2.00615	2.7179	2.3352	2.16124	2.97752	2.93523	1.21429	4.17162	2.07058	4.15354	2.82064	1.98117	1.78226	3.09189	1.08122	-8.78427	4.10275	4.1765	-4.85171	-14.0098	1.83833	1.53953	2.36034
140.103	2.21919	2.14665	2.18243	2.88878	2.804	3.18069	2.45434	1.8082	2.62709	2.20749	1.81484	2.7	3.30962	5.27968	5.97699	1.15547	1.82286	2.67832	2.31055	2.02031	2.92374	2.9754	0.817448	4.03167	1.72365	4.13221	2.87599	1.96389	1.752	3.06056	1.08569	-8.91379	4.55629	4.1232	-5.06895	-14.2858	1.97599	1.53734	2.70798
141.822	2.18452	2.0934	2.16366	2.92752	2.90335	3.36385	2.40781	1.5397	2.67471	2.10969	1.78262	2.65699	3.4418	7.16249	5.54776	1.30761	1.72063	2.75991	2.25796	2.19396	3.04828	3.05769	1.19499	4.26704	2.07147	4.05622	2.85668	1.92905	1.70931	2.87057	1.01964	-9.03885	4.4218	4.31301	-5.13128	-15.1296	2.13886	1.66236	2.96432
143.665	2.20487	2.16908	2.38924	3.0687	2.98919	3.43289	2.57475	1.80544	2.79296	2.35229	1.82206	2.74557	3.5265	7.2499	5.80225	1.27193	1.85539	2.71478	2.32854	2.00296	2.98436	3.08996	0.944889	4.20855	1.6631	4.14686	2.90928	1.92495	1.63921	3.16892	0.954245	-9.15444	4.73365	4.30314	-4.87601	-15.375	2.10725	1.95781	2.85702
145.386	2.22937	2.13186	2.16649	2.9352	2.95791	3.55769	2.50139	1.78524	2.80317	2.30472	1.81403	2.75629	3.40896	7.3356	5.71671	1.37064	1.86248	2.69175	2.18687	2.05505	2.86627	2.9518	0.833436	4.09302	1.62579	4.25951	3.03653	1.95244	1.55525	3.0556	1.01146	-9.05785	4.76567	4.30435	-4.70553	-14.9485	1.96657	2.00571	2.93396
148.199	2.30785	2.19127	2.36051	3.03717	2.89575	3.5223	2.58583	2.04605	2.92198	2.29673	1.73482	2.70039	3.38866	7.12902	5.5727	1.32114	2.11449	2.66743	2.15969	2.05993	2.93202	2.99956	0.7671	4.24821	1.50614	4.25591	3.00306	1.96021	1.59952	3.1685	1.01106	-9.15238	4.60131	4.36671	-4.68695	-15.1881	1.85734	2.06354	2.73836
149.921	2.33572	2.24005	2.30525	3.07929	3.05327	3.61188	2.56403	2.28253	2.95713	2.19318	1.80959	2.75277	3.48209	7.37953	5.51119	1.53426	2.03868	2.79728	2.37922	2.29299	3.1054	3.0852	1.24842	4.3696	1.79552	4.26081	2.95157	2.01096	1.55467	3.10059	1.18906	-8.63253	4.69498	4.65958	-3.7657	-14.1675	2.01317	1.84808	2.40086
151.66	2.40988	2.24754	2.54224	3.26073	3.09168	3.71009	2.69768	2.35581	3.12858	2.28522	1.9217	2.85686	3.45727	7.15548	5.52233	1.35283	2.04566	2.75358	2.28541	2.32929	3.00381	3.11686	1.1101	4.26846	1.89479	4.46016	3.12756	2.07344	1.74063	3.40869	1.11148	-8.52131	4.54441	4.46382	-3.72574	-12.9556	2.16607	1.68935	2.25204
153.389	2.23852	2.2361	2.44788	3.14614	3.10449	3.71016	2.55126	2.25525	3.18447	2.21717	1.75367	2.81864	3.33655	7.07878	5.43836	1.29765	1.83738	2.81026	2.27784	2.25223	3.00138	3.07145	0.985665	4.26621	1.98441	4.4356	2.8964	2.04996	1.68359	3.29128	1.36437	-8.42573	4.52811	4.52223	-3.38867	-11.7877	2.17737	1.54059	2.21866
155.095	2.28377	2.20927	2.30449	3.096	3.03729	3.68059	2.61789	2.14325	3.21001	2.32984	1.82287	2.81783	3.32465	7.02794	5.59393	1.15208	1.85138	2.78405	2.31907	2.26534	3.1382	3.28259	0.958065	4.3394	1.95145	4.59631	3.03102	2.14315	1.82131	3.45828	1.63143	-8.42921	4.49433	4.43016	-3.30378	-10.8079	2.16863	1.50999	2.18224
156.792	2.38207	2.27766	2.43197	3.27162	3.30753	3.66607	2.52089	2.13302	3.245	2.40631	1.99288	2.88226	3.56809	7.40248	5.93035	1.61376	2.17494	2.78314	2.23291	2.26937	3.07224	3.29087	0.58746	4.20758	1.92708	4.52877	2.87066	2.12423	1.63609	3.41944	1.49878	-8.42739	4.51948	4.32461	-3.23817	-9.84607	2.06317	1.70809	2.15415
158.533	2.41864	2.28682	2.04149	3.04957	3.13158	3.54426	2.48442	1.7436	3.17324	2.40126	1.92054	2.81089	3.44231	7.24083	6.0841	1.32513	1.98988	2.8131	2.29959	2.4107	2.9618	3.15916	1.01357	4.04507	1.89682	4.49349	2.84436	1.99576	1.51062	3.40986	1.44131	-8.54389	4.7437	4.20263	-3.49827	-8.90423	2.00543	1.81093	2.36619
160.241	2.50112	2.30897	2.54857	3.31337	3.16743	3.5716	2.61455	2.07898	3.27284	2.47871	2.02645	2.8222	3.5928	7.32777	5.95947	1.41596	1.87395	2.8099	2.19965	2.40121	2.93785	3.08857	0.707239	4.26248	1.78622	4.7291	2.95268	2.07485	1.56411	3.71655	1.62376	-8.64235	4.89397	4.22567	-3.4267	-7.99783	1.88727	1.88739	2.44295
161.951	2.43506	2.3173	2.17287	3.18392	3.15536	3.73507	2.46577	1.83041	3.04813	2.44602	1.95692	2.81005	3.15121	7.04713	6.11502	1.02085	1.66169	2.82745	2.2512	2.47753	2.99553	3.24444	0.619701	4.34749	1.9679	4.53804	2.82891	2.06909	1.55653	3.55309	1.57709	-8.92309	5.09488	4.37732	-3.6907	-6.74209	2.05687	2.00341	2.83115
163.665	2.44043	2.3656	2.0665	3.11451	3.31366	3.73934	2.40832	1.70771	2.90672	2.59601	2.10262	2.92095	3.66372	7.45981	6.21975	1.77601	2.14868	2.83325	2.31932	2.61964	3.11647	3.14915	0.843012	4.30537	2.10376	4.59847	2.86514	2.0603	1.58748	3.61427	1.58203	-9.14003	5.23923	4.22798	-3.95208	-6.31606	2.37914	1.97073	3.01119
165.407	2.51021	2.34916	2.21314	3.26353	3.23333	3.95331	2.42846	1.8849	3.05253	2.44111	2.02482	2.82829	3.47812	7.33	6.3087	1.57956	1.87309	2.76537	2.21937	2.35745	3.04774	3.20786	0.626759	4.16447	1.9091	4.64198	2.74064	2.06298	1.69521	3.62597	1.73389	-9.51521	5.34934	4.32208	-4.04288	-5.89589	2.27299	1.87737	2.97747
167.12	2.51323	2.36432	1.95373	2.93765	3.21954	3.78415	2.31826	1.55102	2.98682	2.4188	1.96705	2.8332	3.3205	7.25109	6.08116	1.42935	1.99477	2.752	2.20822	2.35064	3.01504	3.14672	0.331586	4.09745	1.9086	4.55419	2.63692	2.06796	1.59369	3.49743	1.7063	-9.86604	5.31354	4.22966	-4.72818	-5.94177	2.17149	1.667	2.74844
169.014	2.46675	2.30626	1.76214	2.8728	3.26133	3.78964	2.29568	1.34457	2.74805	2.36927	1.99935	2.78592	3.45007	7.03465	6.04991	1.26898	2.09767	2.85939	2.38497	2.44171	3.10982	3.17306	0.718193	4.56633	1.95542	4.66461	2.61357	2.03877	1.55977	3.62649	1.94983	-10.269	5.30061	4.29261	-4.9458	-5.61335	2.11494	1.55879	2.65121
170.735	2.4499	2.35709	1.83389	2.86499	3.25287	3.79144	2.29573	1.46736	2.7526	2.4303	2.14467	2.74747	3.41994	7.16556	6.00606	1.21589	1.65462	2.8848	2.35211	2.27221	3.05033	3.11486	0.69033	4.3817	2.11704	4.67104	2.60474	2.06796	1.55754	3.71702	1.77385	-10.6073	5.28779	4.26112	-5.44983	-5.49595	1.88467	1.5358	2.40921
172.657	2.47572	2.41292	1.81798	3.05554	3.37083	3.82119	2.36456	1.49517	2.62951	2.431	2.01053	2.81901	3.37701	7.20054	6.26908	1.45181	1.95083	2.90012	2.26756	2.44661	3.07962	3.21804	0.789348	4.23104	1.93317	4.68809	2.52971	2.02309	1.62776	3.82386	1.80225	-10.7444	5.22668	4.3591	-5.80857	-5.34656	1.99933	1.61947	2.02565
174.399	2.45547	2.36919	1.58554	2.82329	3.38085	3.93214	2.32001	1.23372	2.73499	2.44868	1.99802	2.80713	3.37926	7.17078	6.39237	1.46358	2.2522	3.0171	2.35666	2.44798	3.07514	3.14611	1.01601	4.34771	2.09905	4.64784	2.63747	2.12205	1.69744	3.796	2.1827	-10.9261	4.89717	4.41588	-6.34984	-5.30368	2.2005	1.74777	1.74508
176.13	2.54638	2.33688	1.57968	2.92072	3.37167	3.98495	2.38163	1.31708	2.89467	2.40519	2.06081	2.83569	3.39698	7.25182	6.27916	1.44192	1.90122	2.96533	2.28024	2.28115	3.1515	3.0773	0.701689	4.37027	1.92361	4.6027	2.5961	2.00664	1.55477	3.81078	1.83131	-11.3593	4.73467	4.34275	-6.93637	-6.21816	2.40275	1.94803	1.62808
178.707	2.60233	2.4129	1.42653	2.88535	3.41995	4.06951	2.33361	1.41924	2.66981	2.40715	2.04595	2.7051	3.20184	7.14403	6.26435	1.33001	1.65069	2.93474	2.29834	2.59168	3.15857	3.21399	0.72542	4.34387	1.88341	4.62702	2.6178	1.96935	1.52224	3.77682	1.90572	-11.4317	4.64365	4.42634	-7.23714	-6.99712	2.43824	1.9597	1.37828
180.46	2.55601	2.36869	1.44882	2.93333	3.37808	4.1941	2.10551	1.10785	2.59654	2.44335	2.05538	2.80957	3.51289	7.24488	6.71244	1.57362	2.05246	2.97993	2.34053	2.6768	3.16405	3.24277	0.909492	4.29443	2.0499	4.64981	2.6349	1.96369	1.64545	3.7474	2.0888	-11.7762	4.57148	4.22013	-7.69836	-8.80155	2.21744	1.8715	1.46552
182.177	2.52471	2.40475	1.28539	2.82433	3.28447	4.0003	2.17083	0.900145	2.48631	2.46075	2.08203	2.81054	3.40805	7.18498	6.38495	1.33277	2.0017	2.96254	2.23562	2.42966	3.07043	3.25743	0.658762	4.39751	1.79251	4.67072	2.52474	1.96596	1.59967	3.79592	2.08161	-11.839	4.49759	3.9137	-8.09621	-9.50441	2.04518	1.74207	1.3925
183.925	2.48283	2.39139	1.43596	2.88574	3.37296	3.91496	2.14229	1.18374	2.61431	2.66125	2.16455	2.89801	3.40843	7.23461	6.55348	1.51294	1.90085	3.00474	2.39687	2.54179	3.12694	3.24041	1.23537	4.46193	2.27995	4.65587	2.5218	2.0135	1.6657	3.841	1.98818	-11.8596	4.55366	3.94486	-8.06268	-11.2769	2.05833	1.64331	1.46459
185.916	2.53207	2.37948	1.44216	3.041	3.35365	3.77979	2.23352	1.07733	2.81108	2.46047	2.16377	2.89214	3.38393	7.32172	6.20126	1.44336	2.01707	3.02432	2.33916	2.54479	3.15519	3.16687	0.884055	4.44032	2.12094	4.84762	2.66248	1.99917	1.60823	4.02962	2.0915	-12.2505	4.62073	3.82017	-8.72688	-13.0258	2.14129	1.51836	1.45087
187.686	2.55438	2.40584	1.58296	3.11684	3.43861	3.87587	2.27216	1.25948	2.74181	2.51182	2.2207	2.91081	3.43333	7.2491	6.20112	1.51459	2.11416	3.07483	2.3994	2.62123	3.19142	3.20455	1.2848	4.32266	2.13738	4.80483	2.74634	1.99993	1.58948	3.91617	2.15071	-12.5032	4.61865	3.76168	-9.01414	-14.1738	2.3377	1.45805	1.73229
189.393	2.64924	2.49917	1.48449	3.0786	3.4347	4.00891	2.25412	1.24698	2.90901	2.59559	2.20383	2.95102	3.53054	7.40232	6.51694	1.55937	2.22534	2.99299	2.33	2.60483	3.28062	3.13913	0.914101	4.41316	2.02211	4.73249	2.8153	2.05155	1.5582	4.14422	2.09617	-12.6149	4.65314	3.46861	-9.5578	-15.0472	2.41415	1.52731	1.88714
191.098	2.61914	2.53911	1.74695	3.29263	3.49789	4.09004	2.50011	1.35	2.91313	2.59292	2.12336	2.8437	3.31577	7.07573	6.38526	1.24588	1.86641	3.08443	2.4082	2.59924	3.28085	3.39492	0.907258	4.52764	2.30638	4.83874	2.76841	1.97613	1.63274	4.09311	2.08551	-12.9121	4.63863	3.14445	-9.67379	-15.4479	2.47505	1.59345	1.80911
193.08	2.61271	2.4596	1.6042	3.11853	3.42283	3.8942	2.318	1.2308	2.72559	2.53623	2.11022	2.82303	3.25144	7.03713	6.02045	1.17469	1.82713	3.04554	2.16782	2.53864	3.3114	3.31759	0.632007	4.71669	1.90445	4.827	2.7445	2.00819	1.53795	4.17663	2.13489	-13.1718	4.62025	3.0432	-9.92376	-15.9839	2.36042	1.80068	1.74905
194.856	2.61281	2.48089	1.51694	3.07766	3.3026	3.89275	2.17057	0.937733	2.56468	2.58478	2.20841	2.77728	3.31531	6.88643	6.18164	1.28314	1.76681	3.04705	2.25403	2.56131	3.31867	3.25551	0.777399	4.48993	2.08482	4.92401	2.71545	2.10049	1.67628	4.09604	2.24608	-13.3088	4.5686	2.65122	-10.0216	-16.1496	2.20101	1.84784	1.53099
196.596	2.62886	2.42563	1.40718	3.09741	3.35036	3.80747	2.28848	1.01922	2.61688	2.51898	2.40883	2.82544	3.38345	7.15518	5.90175	1.45689	1.95622	3.06501	2.27055	2.60603	3.2566	3.09598	0.701294	4.41735	2.02673	4.84718	2.87764	2.00168	1.61956	4.01556	2.16065	-13.3368	4.82366	2.78947	-9.66933	-15.6557	1.85998	1.95747	1.27882
198.439	2.68868	2.41608	1.6083	3.24023	3.31639	3.97854	2.31093	1.33347	2.60095	2.65157	2.32484	2.93178	3.60631	7.19975	5.90209	1.58337	1.90001	3.16215	2.44868	2.80598	3.29884	3.22881	0.855155	4.55939	2.4602	5.00634	2.91939	2.11528	1.80733	4.15019	2.31267	-13.097	4.88919	3.16336	-9.4844	-15.4291	1.93102	2.01402	0.972633
200.139	2.61011	2.48824	1.55903	3.13699	3.51932	3.77616	2.35381	1.65441	2.59991	2.72271	2.44517	3.00491	3.60118	7.27967	6.18399	1.48129	2.10484	3.12578	2.39891	2.63996	3.27691	3.30244	0.952101	4.36383	2.27896	5.03278	3.07019	2.14275	1.77181	4.34836	2.20068	-13.4527	4.65699	3.02746	-9.19212	-15.3125	2.00938	1.87226	0.768653
202.041	2.7405	2.50707	1.50586	3.19023	3.47366	3.81184	2.33071	1.32008	2.62732	2.64413	2.42414	2.97565	3.54162	7.27632	6.35652	1.44296	1.97478	3.04224	2.314	2.765	3.26761	3.22529	0.702656	4.19243	2.13595	4.93208	2.9536	2.07767	1.62033	4.24342	2.28343	-13.2313	4.66099	3.2793	-8.78301	-14.2265	2.29361	1.81001	0.620459
203.777	2.76159	2.51353	1.72655	3.17677	3.49244	3.97024	2.47634	1.46535	2.70309	2.6548	2.41389	3.02466	3.47669	7.05538	6.22664	1.54832	2.08113	3.1699	2.47567	2.76463	3.19054	3.32849	1.29185	4.33198	2.39756	4.99398	3.08435	2.05606	1.6425	4.25017	2.07066	-13.3099	4.56819	3.21532	-8.48004	-12.891	2.31451	1.60291	0.321961
205.498	2.7025	2.51717	1.66402	3.20802	3.48489	3.88968	2.43069	1.46376	2.73583	2.52922	2.35651	3.0019	3.49302	7.01857	6.06756	1.59161	1.95736	3.13788	2.41761	3.03441	3.38601	3.24852	1.1913	4.35646	2.35029	5.01832	3.10439	2.08146	1.66299	4.06898	2.12258	-13.6492	4.34384	3.12876	-8.48722	-11.8209	2.38058	1.44278	0.099213
207.231	2.70809	2.55677	1.51698	3.17125	3.49333	3.98958	2.29553	1.39516	2.70646	2.53329	2.44113	3.00634	3.52303	7.27326	6.52304	1.45419	2.31073	3.08516	2.4825	2.94502	3.38666	3.2811	1.15745	4.53563	2.3572	4.96295	2.99626	2.0607	1.61471	4.07156	2.0836	-13.5204	4.17407	2.85822	-8.07506	-10.4716	2.32992	1.45958	-0.0601674
209.238	2.70057	2.56321	1.56108	3.10126	3.48105	4.00756	2.30306	1.38759	2.6572	2.47408	2.43103	3.00815	3.47733	7.21591	6.81121	1.48408	2.01802	3.05386	2.49699	2.71998	3.3657	3.20186	1.00576	4.38288	2.189	5.01528	2.99497	2.05735	1.49695	3.96545	2.06224	-13.5686	4.42143	2.93223	-8.10146	-8.8901	2.25115	1.47972	-0.133969
211.236	2.70101	2.56004	1.55862	3.23801	3.5444	4.07964	2.36329	1.61359	2.80782	2.45626	2.45424	3.0521	3.55316	7.14773	6.60225	1.53547	2.1177	3.18784	2.52558	2.73636	3.25896	3.2263	1.15887	4.35045	2.40427	5.12498	3.0586	2.10323	1.58895	4.13213	2.18179	-13.609	4.30671	2.88755	-8.12093	-7.28675	2.07326	1.49338	-0.0751133
213.27	2.69784	2.66099	1.80138	3.11344	3.62912	4.00605	2.34563	1.48845	2.84707	2.51393	2.47232	3.06308	3.54888	7.19548	6.60085	1.52198	1.90635	3.16636	2.4906	2.92302	3.44694	3.24259	0.982167	4.54199	2.25484	5.13892	3.22981	2.1599	1.72555	4.19934	2.21122	-13.8227	4.46841	2.83712	-8.20868	-5.77357	1.9487	1.58337	-0.0853923
215.307	2.70641	2.62399	1.66118	3.12153	3.56379	3.98792	2.39933	1.47118	2.86335	2.59516	2.49228	3.02485	3.41543	7.06263	6.96491	1.49747	2.45165	3.122	2.39898	2.75852	3.39706	3.2653	0.585701	4.36447	2.02774	5.08864	3.19119	2.1489	1.58414	4.18239	2.0313	-13.8213	4.67971	2.85855	-8.38371	-4.3959	2.01149	1.63605	-0.13967
217.239	2.73643	2.68348	1.6821	3.2053	3.58249	3.93121	2.4341	2.00225	2.8845	2.48951	2.34423	3.02848	3.3346	7.05291	6.52707	1.3141	2.04529	3.13192	2.3657	2.74483	3.31593	3.1741	0.765738	4.27809	1.96861	5.12081	3.24176	2.18622	1.63672	4.24385	2.13827	-13.6837	4.692	2.67806	-8.5783	-3.6261	2.12008	1.77801	-0.170722
219.252	2.80741	2.65748	1.7601	3.26605	3.54546	4.1098	2.58659	1.90509	2.98852	2.50691	2.23241	3.02288	3.29457	6.95425	6.51288	1.49516	1.5728	3.12348	2.22209	2.8133	3.3048	3.40997	0.612315	4.28153	2.03417	5.03601	3.21951	2.17521	1.63205	4.25295	2.12756	-13.6534	4.73081	2.52905	-8.85491	-2.87839	2.37472	1.83837	-0.34016
221.263	2.88546	2.69272	1.33085	2.97314	3.61067	3.91927	2.52752	1.63985	2.7687	2.64961	2.4574	3.10489	3.44491	7.23927	6.54307	1.27043	1.7905	3.1909	2.24661	2.70247	3.288	3.38457	0.2462	4.39206	1.84963	5.14256	3.23735	2.15378	1.70058	4.23689	2.03836	-13.5078	4.94843	2.656	-9.30609	-2.55371	2.38356	1.91946	-0.192093
223.253	2.78933	2.68666	1.64446	3.15706	3.61888	3.97978	2.64907	1.59912	2.85887	2.65676	2.45902	3.08294	3.44264	7.2085	6.51322	1.53572	1.756	3.22803	2.40071	2.7235	3.30424	3.32923	0.582043	4.58514	1.85745	5.16917	3.25887	2.16741	1.6978	4.12529	2.03285	-13.5085	5.07323	2.57236	-9.91298	-2.44089	2.59988	1.99735	-0.0979659
225.496	2.79197	2.87279	2.57318	3.2241	3.58195	3.86339	2.91111	3.57572	4.11971	2.70461	2.43762	2.99978	3.37403	7.05846	6.59498	1.42715	1.72226	3.18875	2.24516	2.612	3.31886	3.33154	0.236691	4.44806	1.74512	5.30333	3.49076	2.21426	1.69931	4.32223	2.00856	-13.5758	5.08528	2.32756	-10.4588	-2.31911	2.54168	1.92207	-0.0350379
227.596	2.75257	2.75944	2.19078	3.33195	3.64563	3.99171	2.95694	3.10478	3.67299	2.69871	2.52996	3.15481	3.57463	7.34126	6.71613	1.70121	2.27805	3.23305	2.27064	2.4488	3.2661	3.41449	0.209315	4.56799	1.69497	5.22378	3.37895	2.18825	1.66043	4.19036	2.04773	-13.4737	5.0124	2.16749	-10.7553	-3.06387	2.55629	1.90964	0.0949212
229.3	2.83636	2.86255	2.19357	3.34184	3.63865	3.91298	2.92078	2.81857	3.66201	2.72355	2.65923	3.11411	3.5672	7.31502	6.72456	1.68771	2.27076	3.20348	2.11656	2.41112	3.29892	3.23853	-0.233576	4.39307	1.49693	5.33121	3.33592	2.22447	1.58802	4.18177	1.89019	-13.5453	4.97138	1.91785	-11.432	-4.27048	2.2924	1.77523	0.360687
231.35	2.90538	2.83084	2.18248	3.35742	3.6059	3.92483	2.88859	2.76245	3.6987	2.77939	2.59429	3.16835	3.63227	7.20991	6.67786	1.95844	2.24488	3.17431	2.21383	2.49768	3.34899	3.27617	-0.0140693	4.30062	1.50472	5.38195	3.35284	2.28238	1.71268	4.24787	2.0068	-13.3623	4.78986	1.93839	-11.592	-4.64507	2.25273	1.77224	0.49089
233.285	2.87405	2.80001	2.0585	3.22905	3.56888	4.03259	2.79016	2.71884	3.61557	2.68468	2.5572	3.08441	3.30188	7.1326	6.68661	1.34421	1.96657	3.21786	2.13371	2.53905	3.23648	3.21829	-0.128972	4.34024	1.74232	5.35733	3.49812	2.30518	1.71254	4.23918	1.86442	-13.2925	4.73986	1.6595	-12.0704	-4.97689	2.29945	1.68856	0.462212
235.308	2.86822	2.9346	2.20884	3.34721	3.63008	4.18185	3.02567	3.18616	3.87381	2.78276	2.54546	3.04288	3.45487	7.23608	6.54279	1.57169	1.92935	3.22482	2.23091	2.68235	3.37135	3.31476	0.217985	4.60392	1.95024	5.35613	3.50474	2.25854	1.46092	4.23695	1.80886	-13.3791	4.65173	1.51889	-12.3646	-5.84268	2.10932	1.57971	0.585101
237.352	2.82193	2.89664	2.56421	3.7136	3.60199	4.02508	3.08544	3.19822	4.0091	2.85853	2.66994	3.15288	3.5131	7.4551	6.75228	1.75517	2.27607	3.18976	2.12484	2.47455	3.3712	3.43121	-0.148113	4.64417	1.56623	5.54368	3.52295	2.26017	1.55681	4.10795	1.67883	-13.3061	4.54185	1.73417	-12.24	-6.59851	2.15063	1.61949	0.571609
239.719	2.94473	2.89184	2.35282	3.46153	3.55837	3.91949	2.94868	2.98801	3.66148	2.91198	2.71417	3.25033	3.68405	7.26132	6.79109	1.64349	2.27124	3.22531	2.19543	2.56917	3.37485	3.39682	-0.239813	4.42926	1.65033	5.41646	3.6171	2.29536	1.53962	4.15839	1.71516	-13.4269	4.56545	2.00305	-12.4038	-7.15576	2.12186	1.50618	0.529343
241.474	2.89987	2.94582	2.37686	3.65295	3.47862	4.03991	3.06881	3.07731	3.71066	2.85081	2.69579	3.23483	3.58279	7.337	6.59153	1.9029	2.19528	3.28443	2.17887	2.51865	3.51501	3.43175	-0.0714016	4.50715	1.6683	5.52061	3.55108	2.30028	1.67416	4.14477	1.84932	-13.2571	4.60002	2.11233	-12.248	-7.59789	2.16199	1.42832	0.50059
243.427	2.90986	2.94889	2.26155	3.41881	3.51682	4.08875	2.96809	2.80449	3.70566	2.98186	2.79377	3.3085	3.68871	7.50781	6.50409	1.79818	2.24145	3.32699	2.27714	2.46183	3.46895	3.40081	0.258082	4.31338	1.68608	5.42447	3.632	2.25719	1.55389	4.1087	1.71048	-13.4088	4.6192	1.83473	-12.3007	-8.32029	2.18703	1.33126	0.544607
245.45	2.95351	2.94744	2.23414	3.41956	3.61444	4.05084	3.03367	3.05748	3.77271	2.97596	2.75976	3.31036	3.75679	7.42682	6.92031	1.69081	2.00331	3.33617	2.31467	2.63811	3.39792	3.45166	0.165928	4.34824	1.94411	5.47345	3.70298	2.31028	1.63785	4.19676	1.75772	-13.529	4.74282	2.01322	-12.3082	-8.50395	2.09292	1.38117	0.516885
247.477	2.92931	2.90863	2.23945	3.41364	3.56481	4.1506	3.05421	3.31019	3.75071	2.88182	2.85629	3.44179	3.9151	7.59963	7.10845	1.98612	2.31932	3.37229	2.43099	2.65987	3.52789	3.43055	0.418213	4.5318	1.83856	5.48184	3.8558	2.30057	1.49164	4.2456	1.52404	-13.3012	5.09102	1.95251	-11.9366	-8.5641	2.21897	1.30482	0.565631
249.436	2.90247	2.97817	2.42766	3.55539	3.60755	4.18453	3.18705	3.27835	3.69108	2.82892	2.80968	3.37808	3.73934	7.56596	7.13587	1.67541	1.85715	3.36327	2.4399	2.67319	3.37636	3.40833	0.190569	4.61955	1.69892	5.71874	3.84881	2.38431	1.74523	4.26213	1.89471	-13.569	4.95575	1.65952	-11.8727	-9.20548	2.28076	1.26053	0.512458
251.421	2.98401	3.01586	2.64416	3.56987	3.6401	4.09383	3.11693	3.18568	3.80696	2.99406	2.87656	3.41033	3.93388	7.70569	7.09387	1.83002	2.15916	3.34252	2.34579	2.51511	3.30693	3.47827	0.081857	4.59316	1.62588	5.67964	3.88982	2.35649	1.68568	4.30936	1.8175	-13.6067	5.19622	1.94527	-11.5236	-9.32696	2.15334	1.21192	0.514606
253.45	2.92922	3.02922	2.55258	3.56196	3.84193	4.06975	3.27383	3.14435	3.62146	3.00922	2.85823	3.54769	3.98605	7.83686	7.30118	1.88576	2.0307	3.3208	2.41639	2.49231	3.37131	3.42449	0.0444443	4.50659	1.80868	5.67797	4.01947	2.31353	1.6117	4.31294	1.70345	-13.8358	5.12822	2.06038	-11.6521	-9.48074	2.32629	1.21497	0.58863
255.437	2.97996	3.07564	2.20811	3.30368	3.57067	3.98085	2.97112	2.86545	3.37617	3.04668	2.89208	3.52331	3.96908	7.78656	7.41795	1.99706	1.90081	3.34392	2.29056	2.44648	3.42331	3.40737	-0.0969313	4.43977	1.85893	5.6176	3.94426	2.36645	1.65654	4.31531	1.67279	-13.6756	5.24152	1.85294	-11.4118	-9.36846	2.40372	1.2281	0.580927
257.487	2.93313	2.98084	2.43417	3.45762	3.69221	3.83502	3.00296	2.90583	3.44717	2.9016	3.00015	3.56751	4.02828	7.68005	7.51524	1.91391	1.83975	3.39247	2.44607	2.63032	3.49707	3.57798	0.173144	4.42382	1.8649	5.47315	3.90251	2.33444	1.62084	4.29676	1.59834	-13.9339	5.32441	1.76876	-11.2289	-9.50018	2.33384	1.24653	0.496287
259.44	2.96351	3.05053	2.24427	3.38794	3.60907	4.09499	2.90743	2.98299	3.30383	3.16608	2.92249	3.56253	3.88864	7.52339	7.78086	1.80555	1.91961	3.45914	2.44225	2.5264	3.55137	3.54061	0.275311	4.47438	1.98074	5.78516	4.04632	2.45331	1.73219	4.32713	1.74282	-13.6957	5.11075	1.69917	-11.1393	-8.93583	2.42285	1.25452	0.54124
261.447	2.908	3.02899	2.21778	3.29583	3.6525	3.76134	2.86338	2.70049	3.24114	3.10715	2.95425	3.51403	3.8628	7.61423	7.69045	1.78847	1.916	3.3617	2.21107	2.40857	3.3866	3.48633	-0.226576	4.35833	1.6674	5.70241	3.97	2.44181	1.74218	4.47183	1.85917	-14.0667	4.9687	1.39386	-11.4535	-9.11432	2.4951	1.32164	0.466116
263.441	3.04706	3.14861	2.31564	3.36996	3.75304	3.82922	2.92374	2.99244	3.30872	3.08569	3.0175	3.6051	4.04139	7.81303	7.80358	1.61407	2.29165	3.46283	2.38673	2.57874	3.50423	3.50668	0.242586	4.48872	1.90793	5.82723	4.114	2.4589	1.86325	4.35187	2.05241	-13.9281	4.98338	1.31786	-11.5238	-9.02921	2.59351	1.41317	0.495004
265.442	3.08176	3.03345	2.4414	3.33867	3.55602	3.8759	2.97227	2.77363	3.1818	3.09172	3.04443	3.59705	4.00296	7.65289	7.66634	1.65679	1.77186	3.40632	2.39273	2.49964	3.49403	3.51175	0.111273	4.46768	1.71821	5.71975	4.01487	2.43743	1.85766	4.32373	1.70609	-13.8398	4.94136	1.30069	-11.3244	-8.38645	2.76768	1.41622	0.362706
267.424	3.07752	3.11164	2.53541	3.46256	3.51954	3.83319	2.95973	2.95276	3.15359	3.15332	3.12354	3.74258	4.18964	8.04033	8.27979	2.14461	2.23056	3.44016	2.43428	2.60439	3.57412	3.47709	0.246081	4.7619	1.83598	5.76752	4.01874	2.49799	1.75055	4.39221	1.82038	-13.4552	5.02988	1.10407	-11.1729	-7.35261	2.69296	1.46033	0.382226
269.463	3.169	3.15275	2.65581	3.61638	3.57577	3.83349	2.99842	3.02177	3.23401	3.21646	3.18632	3.72566	4.19704	8.0744	8.49577	2.07489	2.4076	3.46331	2.4083	2.59437	3.57572	3.54577	0.100535	4.71182	1.66376	5.89166	3.99483	2.41659	1.68212	4.35986	1.79193	-13.6374	4.88428	1.04726	-11.1767	-7.03152	2.71394	1.50262	0.428007
271.772	3.11461	3.15615	2.53528	3.56536	3.60472	3.75957	2.93607	2.93319	3.22524	3.01497	3.19005	3.65238	4.18929	7.92425	9.82598	1.89327	2.25244	3.50505	2.53769	2.62601	3.58665	3.56504	0.485249	4.75214	1.8989	5.90521	4.03602	2.39941	1.70521	4.32946	1.66171	-13.2699	4.8639	1.12069	-11.1735	-6.3804	2.72725	1.42324	0.235406
273.462	3.18532	3.18716	2.51728	3.48148	3.46283	3.69674	2.99949	2.98826	3.10925	3.22978	3.21227	3.7496	4.2909	8.0562	8.12198	1.90185	2.40101	3.59325	2.73901	2.80368	3.7078	3.67876	0.62554	4.60877	2.13807	5.96111	4.04264	2.45009	1.72648	4.41332	1.79586	-13.2591	4.94131	0.82797	-11.1699	-6.20368	2.67298	1.50041	0.256279
275.451	3.10224	3.16302	2.42324	3.30741	3.44718	3.72458	2.85543	2.52665	2.92738	3.12497	3.17673	3.72098	4.28183	7.96715	8.31944	1.97206	2.08261	3.5553	2.69653	2.63808	3.70398	3.82867	0.517284	4.65395	2.10987	5.96576	4.29072	2.46958	1.77473	4.44972	1.77859	-13.3117	5.03914	0.68142	-11.4304	-5.80591	2.74246	1.59824	0.349665
277.465	3.24024	3.18391	2.55298	3.40854	3.34308	3.51168	3.03507	2.84056	2.95693	3.15219	3.20903	3.69387	4.21678	8.08154	8.57409	1.98495	2.15438	3.62246	2.72488	2.78989	3.69344	3.86946	0.818015	4.70596	2.16656	6.00127	4.24824	2.47589	1.69462	4.47057	1.70544	-13.4952	4.85958	0.264416	-11.8177	-5.81625	2.88642	1.54667	0.312734
279.494	3.20841	3.19783	2.43345	3.31442	3.57785	3.61202	2.74453	2.60796	2.90824	3.25223	3.26577	3.8782	4.40549	8.22848	7.99296	2.10556	2.19833	3.66626	2.78576	2.73938	3.60028	3.85357	0.771362	4.77156	2.17362	6.00773	4.19252	2.48317	1.76302	4.43059	1.67086	-13.3451	4.73903	0.140268	-12.0144	-5.89904	2.88892	1.66638	0.224907
281.493	3.34499	3.3147	2.61047	3.54243	3.59608	3.62955	2.87756	2.92457	2.98791	3.17057	3.33886	3.7511	4.40775	8.37205	8.06702	2.12645	2.34307	3.60077	2.65161	2.76115	3.67579	3.90221	0.641856	4.84946	2.05593	5.96813	4.10848	2.43062	1.69408	4.45758	1.68332	-13.5816	4.71221	-0.0151692	-12.2425	-5.86911	2.92541	1.67177	0.230155
283.487	3.49525	3.33474	2.82927	3.62574	3.72337	3.60652	2.824	2.75343	2.97012	3.17408	3.29495	3.64424	4.37168	8.19659	8.02676	1.83093	2.31447	3.65372	2.73766	2.80743	3.67133	3.95318	0.979553	4.89224	2.36321	6.03735	4.10793	2.46765	1.7379	4.43454	1.64882	-13.7029	4.61377	-0.122222	-12.7414	-6.41244	2.86777	1.65214	0.156717
285.472	3.43945	3.29132	2.77265	3.56879	3.7001	3.50285	2.89984	2.79793	2.98623	3.08709	3.19242	3.64154	4.32321	8.30231	8.10577	1.69209	2.01561	3.59763	2.64677	2.58691	3.72367	3.94939	0.776994	4.88146	2.21323	6.06115	3.96246	2.44266	1.65419	4.58162	1.61327	-13.7218	4.4611	-0.206982	-12.9694	-6.56331	2.87358	1.70396	0.13619
287.464	3.43804	3.32882	2.52395	3.56751	3.58377	3.38684	2.81628	2.12934	2.82765	3.24704	3.29045	3.71651	4.42237	8.31437	8.32383	1.64055	2.08771	3.68148	2.67161	2.75753	3.59962	3.85289	0.79904	5.08611	2.16092	6.08827	4.07041	2.47905	1.64063	4.65684	1.58321	-13.4492	4.43288	-0.264104	-13.0192	-5.98356	2.95954	1.67671	0.151107
289.563	3.55974	3.37472	2.3485	3.52427	3.58533	3.59292	2.93971	2.3752	2.85434	3.33824	3.29219	3.68436	4.33778	8.07724	8.09537	1.38237	1.80611	3.56615	2.52801	2.53338	3.7729	3.7819	0.630942	5.14697	1.97392	6.04135	4.15206	2.59798	1.73238	4.57215	1.5947	-13.7257	4.34011	-0.543039	-13.2294	-6.33728	2.89503	1.75241	0.217171
291.482	3.49915	3.3514	2.12137	3.40017	3.51415	3.64341	2.93506	2.73243	2.76612	3.2361	3.37717	3.69213	4.48827	8.31752	8.0736	1.7707	1.84148	3.68601	2.82023	2.56704	3.65307	3.95787	0.946128	5.10092	2.0909	6.02716	4.04816	2.56541	1.80678	4.54241	1.81105	-14.0061	4.15111	-0.516771	-13.704	-6.98939	2.96342	1.73649	0.13941
293.487	3.60531	3.48593	2.27562	3.49242	3.51594	3.44688	2.92351	2.51194	2.80222	3.19513	3.30605	3.65791	4.40976	8.36802	8.66534	1.5996	2.0264	3.64714	2.61911	2.56991	3.6729	4.00152	0.774251	5.09185	1.97582	6.20658	4.06894	2.57026	1.62449	4.66227	1.6259	-13.8004	4.33385	-0.217158	-13.5308	-7.31161	2.78493	1.64808	-0.132493
295.499	3.67428	3.4989	2.0006	3.30893	3.43746	3.51883	2.86994	2.29711	2.73724	3.3614	3.55791	3.86774	4.77029	8.85967	9.22336	1.97787	2.47516	3.59198	2.38629	2.3445	3.60249	3.94935	0.394689	5.06779	1.59571	6.20723	4.21459	2.51254	1.44908	4.74469	1.3878	-13.8034	4.18275	-0.360995	-13.7902	-7.84671	2.90878	1.68083	-0.0609352
297.53	3.60502	3.48025	2.1141	3.40065	3.52538	3.65477	3.1116	2.54071	2.6837	3.31229	3.4701	3.75816	4.5273	8.45798	8.23407	1.86142	2.0125	3.5944	2.49617	2.54898	3.73455	3.8829	0.428392	5.07944	1.6318	6.29107	4.34773	2.57562	1.69484	4.71688	1.77314	-13.9209	3.90103	-0.672886	-13.6109	-7.52405	2.73189	1.75196	-0.0667982
299.48	3.75864	3.47965	1.95068	3.40243	3.50653	3.73944	3.05266	2.66301	2.75142	3.20509	3.43574	3.80295	4.30445	8.29654	8.07402	1.63428	1.89606	3.68676	2.67494	2.62812	3.82816	4.0109	0.793574	5.33578	1.98832	6.22746	4.38672	2.52648	1.71031	4.52091	1.66966	-13.8525	3.77992	-0.544423	-13.4816	-7.78533	2.84808	1.81594	0.0646633
301.6	3.69982	3.4514	1.95053	3.54391	3.44147	3.7952	3.18155	2.6243	2.7688	3.25771	3.32041	3.75316	4.56662	8.32675	8.01506	1.60197	2.14095	3.61041	2.43809	2.65843	3.78616	3.95918	0.59819	5.16338	1.51389	6.30333	4.41062	2.62864	1.64139	4.7681	1.561	-13.6241	3.63	-0.83721	-13.3568	-8.18094	3.03534	1.88371	0.0590778
303.56	3.67384	3.39702	1.8508	3.53092	3.45301	3.64317	2.97648	2.5667	2.70754	2.9211	3.21927	3.77223	4.4315	8.20089	7.71245	1.1447	2.14778	3.84007	2.69752	2.78002	3.97099	4.16658	1.15355	5.44208	2.14302	6.24679	4.48713	2.51428	1.43469	4.75968	1.33941	-13.6671	3.51022	-1.09921	-13.2769	-8.05345	3.01118	1.92804	0.110453
305.498	3.68516	3.44196	1.92633	3.60926	3.50921	3.74696	3.27244	3.07654	2.82961	3.09593	3.31114	3.7531	4.29253	8.16207	7.58698	1.16397	1.62812	3.69572	2.59481	2.6009	4.08785	3.92725	0.496405	5.35603	1.78602	6.3733	4.5502	2.62119	1.65995	4.73075	1.65082	-13.6475	3.54006	-0.921523	-13.0203	-8.15229	2.9014	1.87758	-0.0147417
307.502	3.70713	3.39941	1.66355	3.41557	3.5327	3.88733	3.08337	2.81044	2.68765	3.12133	3.28285	3.86427	4.44822	8.18432	8.20013	1.33006	2.03995	3.79501	2.66192	2.79417	4.16821	4.05756	0.687225	5.37649	1.91044	6.46139	4.43508	2.61802	1.64544	4.73291	1.73611	-13.3476	3.53178	-1.0516	-12.7247	-8.79717	2.87776	1.93886	-0.0680608
309.556	3.72799	3.37209	1.7957	3.32738	3.37623	3.65273	3.15657	2.78257	2.58541	3.08513	3.33766	3.90483	4.47945	8.45179	8.33443	1.41921	2.35596	3.78557	2.57373	2.73405	4.23055	4.1026	0.885558	5.43549	1.88468	6.4256	4.37605	2.61151	1.79725	4.76308	1.72647	-13.3889	3.5473	-1.02974	-12.6886	-8.80007	2.87927	1.89257	-0.004709
311.513	3.70784	3.42696	1.78465	3.31469	3.4718	3.57123	3.2897	2.7958	2.56237	3.14293	3.21175	3.84193	4.46819	8.54461	7.98277	1.62292	2.19775	3.77251	2.74048	2.73494	4.12306	4.08076	0.513424	5.24142	1.68916	6.50873	4.50496	2.593	1.66874	4.79673	1.57884	-13.4058	3.59441	-0.9811	-12.09	-8.55046	2.85269	1.9165	-0.0755726
313.51	3.68862	3.5147	1.61332	3.36249	3.40138	3.53184	3.28393	2.64793	2.54567	3.33544	3.41151	4.03446	4.68578	8.61528	8.0563	1.9412	2.43468	3.72722	2.72772	2.72637	4.1454	4.11612	0.490105	5.64159	1.84137	6.62389	4.38874	2.66456	1.66895	4.84657	1.72059	-13.4378	3.6494	-0.83949	-11.5209	-8.79249	2.83081	1.91577	-0.0938228
315.723	3.83068	3.48632	1.69816	3.42475	3.29258	3.45305	3.48309	3.05854	2.56912	3.17057	3.43369	3.98669	4.45058	8.2124	7.95574	1.58099	2.16505	3.72892	2.70402	2.66286	4.19151	4.16509	0.452926	5.60555	1.69331	6.5752	4.5662	2.6255	1.61914	4.88993	1.66839	-13.4434	3.68518	-0.724974	-10.7829	-8.82124	2.73551	1.87348	-0.138507
317.562	3.87321	3.62955	1.84994	3.57355	3.43074	3.40213	3.72145	3.83896	2.67403	3.30401	3.34894	4.01968	4.69259	8.59772	8.14019	1.77339	2.06409	3.8718	2.68621	2.70522	4.14803	4.25895	0.739848	5.44276	1.86768	6.66415	4.63608	2.69918	1.77697	4.96152	1.64288	-13.368	3.75698	-0.833845	-9.81486	-8.46171	2.86381	1.88848	-0.102702
319.522	3.94187	3.60849	1.58743	3.38263	3.41982	3.52059	3.72751	3.61489	2.64165	3.27412	3.40623	4.1573	4.61847	8.55304	8.1736	1.68848	2.17725	3.90259	2.88013	2.6699	4.22002	4.35731	0.816786	5.80173	2.104	6.65691	4.44115	2.71954	1.9168	4.98521	1.94103	-13.4061	3.55944	-0.788175	-8.92104	-8.16037	2.87138	1.90706	-0.200725
321.493	4.01356	3.84858	1.70941	3.43005	3.31798	3.44161	4.06508	3.74093	2.74604	3.25602	3.37294	4.21943	4.66745	8.54476	8.24526	1.83097	2.1711	3.93222	2.77294	2.62735	4.15619	4.4271	0.907186	5.79898	1.82608	6.56816	4.2304	2.61107	1.62835	4.87391	1.46828	-13.2926	3.40446	-1.00318	-8.22626	-7.78834	2.82979	1.90018	-0.281837
324.231	3.99835	3.81027	1.43904	3.28525	3.34064	3.46083	3.96978	3.81094	2.62057	3.14097	3.41221	4.24249	4.53982	8.52295	8.27864	1.65618	2.22017	3.85201	2.672	2.49274	4.13904	4.39868	0.728474	5.65805	1.78028	6.54724	4.66293	2.66849	1.8536	4.94114	1.56651	-13.0047	3.48539	-0.898674	-7.10957	-6.51118	2.73669	1.79301	-0.448214
325.921	3.95876	3.75324	1.56724	3.49002	3.32427	3.38836	4.01122	3.83255	2.65495	3.29924	3.66651	4.83262	4.71697	8.72434	8.49015	1.71765	2.14662	3.94687	2.84656	2.70594	4.21797	4.43833	0.967425	5.83064	2.1264	6.5367	4.47094	2.6686	1.69701	4.87938	1.6623	-13.2781	3.52674	-0.662669	-6.92695	-6.59398	2.719	1.69947	-0.476244
327.957	4.02902	3.78121	1.45001	3.4683	3.466	3.49645	4.22951	4.0391	2.72166	3.44937	3.72657	4.8027	4.76531	8.73145	8.92318	1.72808	2.56055	3.8587	2.64309	2.49508	4.17358	4.44146	0.417688	6.02763	1.87176	6.49232	4.53034	2.74932	1.83478	5.02336	1.82782	-13.266	3.42388	-0.708638	-5.99101	-6.16337	2.6604	1.72853	-0.706876
329.947	3.9503	3.77914	1.54278	3.44969	3.34312	3.56477	4.42146	4.61361	2.61994	3.33488	3.641	4.58027	4.71539	8.48322	8.47795	1.56999	2.2437	3.90757	2.77688	2.51149	4.25757	4.52033	0.657641	5.96311	2.0465	6.54061	4.47885	2.69336	1.7179	5.01966	1.72679	-13.4356	3.3174	-0.841823	-6.11595	-5.75186	2.79479	1.77854	-0.642142
331.945	4.00508	3.76376	1.62216	3.43435	3.3913	3.73963	4.66032	4.63133	2.77062	3.40587	3.59459	4.58329	4.70048	8.55303	8.83498	1.58267	2.04267	3.88389	2.59289	2.44796	4.15669	4.54125	0.484457	6.14088	1.82548	6.71915	4.47094	2.6601	1.67729	5.04224	1.83824	-13.3425	3.62668	-0.872908	-4.97651	-5.73596	2.91092	1.70484	-0.620141
333.977	3.90537	3.63634	1.45268	3.31229	3.32176	3.71448	4.55603	4.42815	2.64209	3.38876	3.66796	4.55497	4.91834	8.77566	8.82964	1.9439	2.35263	3.89573	2.72734	2.34955	4.15004	4.42831	0.767414	5.78912	1.89656	6.62778	4.51453	2.70371	1.8129	5.15517	1.69662	-13.5546	3.83267	-0.911645	-5.52979	-5.73247	2.78169	1.71022	-0.499654
335.936	3.98558	3.69427	1.3232	3.34926	3.44771	3.7757	4.74625	3.95501	2.67129	3.33544	3.79827	4.61832	4.99836	8.80895	8.83644	1.43125	2.31494	3.87478	2.64887	2.39362	4.13591	4.50484	0.702391	6.08378	1.99941	6.6324	4.45972	2.79075	1.76955	5.12992	1.6238	-13.5176	4.06171	-0.624285	-5.19882	-5.28488	2.946	1.78111	-0.522968
337.947	4.03299	3.76301	1.42499	3.4011	3.50269	3.64659	5.16231	4.7694	2.64278	3.28787	3.76767	4.33673	4.80088	8.67211	8.7277	1.37013	2.57291	3.94643	2.79838	2.35617	4.1932	4.48849	0.882699	5.9777	2.11997	6.68099	4.38028	2.63788	1.66981	5.23229	1.49795	-13.6485	4.321	-0.636279	-5.29131	-4.9665	2.85229	1.64532	-0.717295
339.952	3.90803	3.6815	1.53105	3.50593	3.5369	3.71591	5.78152	4.98935	2.79112	3.3099	3.82378	4.3557	4.76146	8.70319	8.86867	1.3166	2.40301	3.87963	2.69596	2.28874	4.14225	4.48079	0.719692	5.53786	2.08652	6.82195	4.34865	2.79628	1.671	5.25148	1.92313	-13.7747	4.40387	-0.432214	-6.18729	-5.19332	2.95794	1.75166	-0.571234
341.947	3.90957	3.71674	1.34522	3.5434	3.59888	3.78869	5.8546	5.40173	2.77749	3.42285	4.08933	4.30294	4.90473	8.9826	9.21712	1.44521	2.42462	3.73939	2.46289	2.11415	4.00774	4.41459	0.237476	5.53125	1.85957	6.89879	4.48731	2.75645	1.76299	5.49672	1.80623	-13.8551	4.27085	-0.391794	-5.99926	-4.80362	2.84578	1.73635	-0.547585
344.003	3.90783	3.6435	1.32672	3.39414	3.51835	3.6212	6.3151	5.19773	2.72873	3.40054	3.86835	4.20963	5.01585	9.18786	8.91887	1.80264	2.86781	3.9066	2.70266	2.36439	4.17096	4.61296	0.7529	5.80104	2.2359	6.87107	4.26755	2.72005	1.79884	5.21388	1.96661	-13.7826	4.4955	-0.078831	-6.49237	-4.94903	3.0158	1.79924	0.0035373
345.979	3.93041	3.675	1.13544	3.33059	3.77471	3.82215	7.18037	5.44761	2.81388	3.32141	3.91196	4.15616	5.05611	9.1403	9.37143	1.56796	2.81864	4.07747	2.81936	2.48578	4.35311	4.6746	0.674437	6.0209	2.21365	6.91023	4.49411	2.82836	1.89213	5.30149	1.95232	-13.8518	4.79873	-0.0782069	-6.92863	-4.70084	2.89668	1.85944	0.0995592
348.011	3.88642	3.62989	1.23665	3.26598	3.75338	3.94458	7.13299	4.98786	2.75238	3.29306	3.8525	4.16154	5.03191	9.01279	8.75129	1.82216	2.77811	3.99868	2.76041	2.37581	4.23563	4.72226	0.785854	6.12586	2.22875	6.83959	4.39867	2.78202	1.90028	5.30044	1.96807	-13.9054	4.65484	0.186359	-7.55817	-4.8841	3.14541	1.96579	0.347363
350.004	3.85295	3.61145	1.27999	3.3518	3.76433	3.87147	7.07561	5.39636	2.83997	3.37164	3.97938	4.26564	5.1783	9.09572	9.20727	1.72142	2.76384	4.04175	2.85084	2.50398	4.41449	4.78137	0.818257	5.99199	2.35935	6.83954	4.37403	2.81135	1.87849	5.30997	1.82462	-14.1228	4.3275	0.169141	-8.14231	-4.92717	3.02622	1.91582	0.373909
351.983	3.90964	3.68437	1.2571	3.39924	3.66027	3.9831	7.25478	5.64362	2.79043	3.25027	3.97157	4.26254	5.08001	8.8909	8.85236	1.66537	2.57538	3.98808	2.95268	2.60349	4.41869	4.69641	0.778442	6.17054	2.37495	7.01639	4.48142	2.77797	1.87259	5.32544	1.84139	-14.0444	4.44315	0.757511	-8.17514	-4.91713	3.10728	2.01119	0.439708
353.995	3.92603	3.69742	1.38312	3.37484	3.77786	4.15451	7.87468	6.10811	2.90655	3.50437	3.9841	4.29743	5.25367	9.20101	9.04565	2.02091	2.54919	4.16394	3.06104	2.68211	4.63073	4.89013	1.20736	6.38262	2.64494	6.82126	4.35453	2.86963	1.94692	5.33566	1.79016	-14.076	4.5061	0.892745	-7.93103	-4.27127	3.12823	2.0539	0.43807
356.004	3.86719	3.72414	1.34566	3.38607	3.75126	4.05129	9.56433	7.16051	2.87595	3.43828	4.16421	4.33205	5.13516	8.86578	8.77415	1.751	2.58441	4.11671	3.04594	2.76631	4.72618	4.93874	1.03906	6.13067	2.47877	6.81956	4.45605	2.89507	1.92805	5.08951	1.88294	-14.1745	4.47557	0.949894	-7.70497	-4.21949	3.14941	2.01089	0.434027
358.005	3.85317	3.75422	1.39023	3.47546	3.77139	4.01235	10.5073	7.32659	3.00191	3.43379	4.04988	4.32075	5.10808	8.96794	9.06426	1.92802	2.85529	4.19437	3.1732	2.67417	4.74263	4.96569	1.03888	6.16769	2.49178	6.91567	4.43361	2.90658	1.8655	5.24251	1.82186	-14.205	4.35827	0.724947	-8.17664	-4.3296	3.01522	2.01889	0.458751
360.158	3.84627	3.73011	0.814985	3.99899	3.80914	3.94556	12.6936	9.13291	3.23892	3.41149	4.11402	4.2931	5.22611	9.05297	8.82874	1.91844	2.64427	4.32428	3.42282	3.02689	5.06105	5.06761	1.60842	6.25733	2.81641	7.03397	4.70449	2.98024	1.89016	5.43967	1.83206	-14.3787	4.22727	0.142099	-8.73114	-4.74874	3.23796	2.0641	0.567599
361.986	3.79012	3.73673	1.00221	4.03035	3.94903	4.00554	12.431	8.41563	3.29076	3.60146	4.11436	4.3608	5.40042	9.21009	8.98893	2.11589	2.6665	4.28055	3.35728	3.00561	4.96774	5.06045	1.04369	6.50548	2.76484	7.06571	4.77805	2.94865	1.88278	5.29311	1.5653	-14.3335	4.25457	-0.0773792	-8.62534	-4.69046	3.25259	2.14732	0.581156
363.948	3.91113	3.80926	1.07606	4.10642	3.928	3.96374	12.5881	8.33429	3.32215	3.51826	4.10231	4.29539	5.21684	9.11596	8.85891	2.00806	2.55635	4.19056	3.09953	2.96543	4.81455	4.95081	0.821819	6.29185	2.58549	7.40154	5.02319	2.96245	1.99355	5.50284	1.97619	-14.1487	4.45484	-0.1021	-8.66633	-4.57242	3.32873	2.14061	0.573655
365.925	3.92569	3.77776	1.05653	4.08305	4.00691	4.01662	13.3367	7.76649	3.26978	3.37627	4.06457	4.39049	5.41788	9.16064	8.8863	2.10854	2.40747	4.13406	3.04211	3.16792	4.73074	4.90617	0.842243	6.08579	2.63274	7.74572	5.49581	3.03146	2.07929	5.71819	2.09021	-14.2176	4.44705	0.0110309	-8.83339	-4.5481	3.41428	2.32906	0.647066
367.961	3.82233	3.69649	0.840769	3.98578	3.98454	3.9639	13.0634	7.41546	3.19152	3.273	3.99248	4.39328	5.42569	9.44046	8.99629	2.08084	2.58073	4.11415	3.05026	3.24729	4.60122	4.92631	0.842934	6.04197	2.77998	7.5361	5.55355	3.01496	1.92733	5.66926	1.96078	-14.1776	4.33006	0.210266	-9.11385	-4.75267	3.43	2.34576	0.68992
369.953	3.8705	3.81515	1.21982	4.25415	4.13745	4.23464	13.7276	8.00403	3.44094	3.35719	3.91573	4.47948	5.36562	9.31147	8.80899	1.94925	2.67902	4.2048	3.09304	3.42137	4.70897	5.04502	1.1476	6.05658	2.80207	7.65528	5.63373	2.88374	1.67921	5.95558	1.7229	-14.2144	4.34865	0.130729	-9.28878	-4.97526	3.3384	2.26826	0.814438
371.968	3.85233	3.80646	1.07361	4.09981	4.0532	4.16835	13.6958	7.62923	3.33236	3.20453	3.81194	4.34593	5.2486	9.23948	8.71814	1.81367	2.61458	4.10879	3.05359	3.27486	4.70431	4.93638	1.17751	6.17185	2.7623	7.95652	5.86361	2.9278	1.77498	5.75449	1.64246	-14.0692	4.54391	0.350981	-9.42672	-4.96389	3.21104	2.17191	0.797799
374.015	3.93569	3.78962	1.2896	4.2752	4.04815	4.0632	15.2559	7.89865	3.51309	3.23526	3.88366	4.41976	5.30059	9.22204	8.54933	1.79298	2.5232	4.18899	3.16115	3.42765	4.81971	4.98209	1.19547	6.36191	2.8657	8.05329	5.9116	3.05145	2.01793	5.85641	1.98112	-14.0724	4.38382	0.255692	-9.45772	-5.09862	3.28246	2.18587	0.99002
375.963	3.83425	3.8735	0.946485	3.97935	3.98596	4.0546	16.2738	7.55091	3.29611	3.28871	3.8209	4.42281	5.24079	9.18412	8.39462	1.68229	2.43651	4.09966	2.98268	3.16619	4.73596	5.02485	0.778824	6.39964	2.61904	7.9031	6.01587	2.95841	1.88838	5.83395	1.7197	-14.082	4.42038	0.244648	-9.33099	-5.09163	3.32199	2.29022	1.1093
377.97	3.90204	3.81881	1.0302	4.16763	4.10716	4.23522	16.7879	7.62453	3.48563	3.31215	3.76372	4.27347	4.99473	8.87898	8.22385	1.42899	2.28563	4.17482	3.23708	3.31557	5.00552	5.12424	1.19581	6.23296	2.89623	7.91504	5.94066	2.95589	1.78737	5.95358	1.76494	-14.0921	4.39828	0.344197	-9.52858	-4.88021	3.33757	2.26816	1.21478
379.954	3.83747	3.91885	1.0982	4.20527	4.04682	4.21171	17.2779	7.96389	3.41863	3.30457	3.86212	4.45536	5.04039	9.05594	8.36972	1.35157	2.34674	4.10879	3.0772	3.2418	4.81868	4.89938	1.17496	6.10286	2.85995	8.04026	6.27168	3.05521	1.97594	6.13671	2.00673	-14.0771	4.33482	0.137486	-9.7106	-5.26834	3.51082	2.26222	1.31286
381.979	3.81867	3.78489	1.14913	4.30642	4.22855	4.29194	19.6559	8.18127	3.4879	3.19709	3.71734	4.41412	4.74453	8.65503	8.67261	1.3346	1.98547	4.10945	3.03744	3.18367	4.96958	4.93324	0.967926	6.18035	2.66298	7.94401	6.41714	2.99993	1.77209	6.13709	1.76461	-14.079	4.27512	0.25097	-9.79258	-5.03896	3.41838	2.28372	1.46484
383.968	3.78166	3.80282	1.17209	4.2712	4.245	4.22683	18.8999	7.9353	3.53561	3.1571	3.79215	4.38548	4.69826	8.77572	8.52784	1.14773	2.1194	4.02005	2.82784	3.16542	4.85047	4.8435	0.629668	6.29778	2.52307	8.32583	6.96534	3.05884	1.8352	6.06564	1.90204	-14.1461	4.27454	-0.132846	-10.0196	-5.3532	3.34887	2.15246	1.29017
385.978	3.83251	3.77776	1.16581	4.16331	4.14022	4.40431	17.6706	7.32827	3.48541	3.17829	3.61182	4.25056	4.53811	8.61455	8.66679	0.869406	2.24026	3.92269	2.66685	3.13949	4.981	4.77349	0.600575	6.2162	2.46935	8.29984	6.44105	2.99834	1.79379	6.05919	1.69747	-14.0741	4.18086	-0.0481806	-10.089	-5.14607	3.52771	2.26222	1.3427
387.991	3.87521	3.67283	0.98439	4.04825	4.22191	4.32713	21.4654	7.7511	3.48206	3.23484	3.61846	4.30876	4.54504	8.4283	8.50391	0.88426	1.72369	3.9099	2.65532	3.0646	4.88931	4.78393	0.503067	6.31437	2.41084	8.16011	5.94066	2.99012	1.75755	5.98447	1.81617	-14.0287	4.31013	0.131679	-10.0166	-4.81332	3.53861	2.22968	1.12846
389.988	3.82299	3.70692	0.937416	4.09733	4.12792	4.31509	21.9656	7.55397	3.42035	3.11964	3.62546	4.30572	4.42432	8.61777	8.53489	0.782862	1.57287	4.01289	2.63468	2.96202	4.80415	4.89317	0.209101	6.26108	2.48586	8.17641	5.89285	3.07123	1.77632	5.9611	1.94747	-14.0407	4.3868	0.199818	-9.9527	-4.59034	3.71602	2.20291	1.07835
391.983	3.88836	3.68213	0.940474	4.20777	4.14898	4.50511	23.9358	7.32094	3.54008	3.23385	3.60855	4.32587	4.43116	8.36356	8.27741	0.69947	1.91875	3.92754	2.80168	3.24851	4.77037	4.96849	0.556309	5.95129	2.85065	8.15934	6.22258	3.04939	1.73172	6.01123	1.68642	-14.1605	4.13375	-0.111666	-10.1466	-3.48079	3.64929	2.21245	1.1925
393.99	3.86635	3.73839	0.925172	4.10609	4.00766	4.50041	26.0786	7.76968	3.48924	3.02535	3.63337	4.40862	4.42076	8.44993	8.45019	0.740588	1.61516	3.91905	2.69571	3.11633	4.80609	4.97341	0.426492	6.19061	3.0502	8.38958	6.31305	3.17964	1.77358	6.3802	2.00315	-14.1746	4.25136	-0.0145315	-10.0436	-4.21909	3.6204	2.3231	1.18818
395.993	3.70482	3.71305	0.814474	3.9521	4.12282	4.62906	22.0283	6.53781	3.44337	3.04373	3.62752	4.31181	4.31416	8.38645	8.54253	0.614279	1.56595	3.85931	2.69045	3.11976	4.93409	5.14002	0.267465	6.15603	2.65579	8.33659	6.15987	3.10868	1.70346	6.18603	1.85276	-14.0919	4.25138	-0.0219262	-10.0411	-4.15052	3.62214	2.18615	1.27285
397.995	3.67581	3.60235	0.869369	3.96551	4.24538	4.60673	19.6123	6.04295	3.36197	3.09565	3.74803	4.45875	4.42395	8.42372	8.40296	0.910709	1.84998	3.8886	2.70033	3.05725	4.86847	4.84585	0.246748	6.19515	2.49558	8.03987	5.78306	3.14303	1.76748	5.6407	1.7376	-14.1938	4.19479	0.14058	-10.259	-4.73141	3.73284	2.21284	1.32663
400.005	3.76417	3.66455	1.04408	4.17111	4.17147	4.45669	18.9379	6.15176	3.52075	2.99799	3.43685	4.34946	4.18189	8.31987	8.11263	0.324165	1.34442	3.86345	2.65888	3.20026	4.93759	5.01975	0.286746	6.36486	2.54891	8.33014	6.42468	3.13945	1.63573	6.26254	1.84742	-14.1621	4.23769	0.129088	-10.508	-4.59048	3.79841	2.22913	1.38957
401.989	3.67023	3.64828	0.821098	3.94869	4.21745	4.5622	13.7525	5.22151	3.57714	3.09382	3.54729	4.52245	4.33637	8.47545	8.27587	0.590612	1.76761	3.88438	2.65186	3.17517	4.92205	4.94794	-0.0670329	6.08685	2.40121	8.25652	6.13081	3.11006	1.60714	6.20752	1.54666	-14.2097	4.21247	-0.00339204	-10.7216	-3.28527	3.74214	2.27868	1.35523
403.986	3.75459	3.62162	0.647298	3.95707	4.18445	4.56846	12.681	4.96669	3.51701	3.03069	3.53937	4.52422	4.28694	8.16176	8.09842	0.51275	1.74053	3.75299	2.44084	3.1207	4.89985	4.6497	-0.293741	5.27651	1.95348	8.48017	7.03651	3.33511	1.7184	6.29991	1.91354	-14.169	4.30851	0.157649	-10.7168	-4.30661	3.7672	2.25373	1.33818
406.024	3.61305	3.52917	0.603133	3.74951	4.09848	4.41804	9.79849	4.36668	3.37656	3.20846	3.66091	4.74607	4.37922	8.49881	8.20183	0.490163	1.78148	3.81688	2.48777	3.18391	4.85764	4.62284	-0.182344	5.39031	2.18983	8.4546	6.40629	3.23333	1.80601	6.28805	1.90199	-14.1547	4.28418	0.289205	-10.6748	-5.36275	3.79559	2.29254	1.39417

## Sheet: FRAP_msi2_pH65
#Average	#1	#2	#3	#4	#5	#6	#7	#8	#1	#2	#3	#4	#5	#6	#7	#8	#1	#2	#3	#4	#5	#6	#7	#8	#1	#2	#3	#4	#5	#6	#7	#8	#1	#2	#3	#4	#5	#6	#7	#8
-20.539	98.4843	99.5041	99.0168	98.8009	98.4655	99.0052	99.4661	98.5428	97.5551	96.4813	96.827	95.3053	96.9258	98.1075	98.3295	96.9989	98.4561	99.9968	98.4287	99.412	100.787	99.7632	99.4711	99.9454	97.9785	97.1008	99.3063	98.9956	97.7545	98.6508	98.724	97.4741	96.6529	96.9369	98.1861	97.9934	96.5269	96.4267	95.2313	99.488
-1	97.8849	99.0422	98.1015	98.2363	98.731	99.1415	100.077	98.1867	98.6789	97.5569	97.7875	96.1557	97.5145	98.1986	97.7922	97.7811	98.44	100.887	99.3445	100.347	101.12	100.618	99.85	100.646	96.5913	94.9597	97.4716	96.0429	97.4707	98.9658	95.1081	98.1167	98.6915	98.6702	99.3578	99.6771	98.4623	98.4595	97.8074	100.282
-1	98.5891	99.6725	99.0311	99.2174	99.3607	99.8673	99.9719	99.3522	97.9742	97.3902	97.4151	97.0488	97.8679	97.7659	97.8999	97.7697	99.2153	102.378	99.5069	100.635	101.801	100.953	100.894	100.527	99.5721	98.8116	99.8603	99.793	99.3865	100.753	99.2311	99.0791	99.6009	99.5498	98.9323	100.236	99.7853	101.472	100.736	99.8878
-1	100.446	101.472	100.816	101.553	100.453	100.809	101.085	100.548	98.4743	97.7816	97.5055	97.5036	97.8878	97.4354	98.3267	97.5646	100.294	101.516	99.9168	100.543	101.079	99.5835	99.622	100.638	98.1792	98.7722	99.1447	98.3965	99.1761	99.8957	98.2846	99.1541	98.9923	99.1	98.781	99.6761	99.3812	100.267	98.8241	99.8802
-1	99.9116	100.111	100	101.143	99.7603	99.7998	100.208	100.208	98.473	98.0858	98.398	97.4633	98.1079	98.1306	98.3919	98.4769	100.467	100.941	100.889	100.992	100.786	100.092	100.696	100.418	98.351	97.7532	99.5067	97.2447	100.326	100.752	96.0627	100.741	99.7018	98.9502	99.4932	99.9025	99.6518	100.259	99.6895	100.803
-1	100	100	100	100	100	100	100	100	100	100	100	100	100	100	100	100	100	100	100	100	100	100	100	100	100	100	100	100	100	100	100	100	100	100	100	100	100	100	100	100
0	0	0	0	0	0	0	0	0	0	0	0	0	0	0	0	0	0	0	0	0	0	0	0	0	0	0	0	0	0	0	0	0	0	0	0	0	0	0	0	0
0.795	0.987589	0.848472	1.02388	1.03816	0.846869	1.02285	1.00156	0.928625	3.07395	2.28367	2.20723	3.60532	2.26823	2.70171	1.8945	2.19453	3.03135	2.36815	2.19685	2.66623	1.70799	2.22932	2.58122	1.83687	2.81316	3.02519	2.34722	2.45106	2.49334	2.16374	2.26762	2.09683	1.86357	1.98805	1.62329	1.56321	2.41015	2.48334	2.08416	2.44617
1.703	1.87772	1.76957	1.82759	1.91032	1.62393	1.73413	1.88647	2.40152	4.63665	3.97172	3.55341	5.58307	3.29098	4.20582	3.07368	3.73473	4.98773	3.64923	3.58878	4.42368	2.57721	3.51399	4.11962	2.89545	5.04319	5.63539	4.11362	4.26191	4.51709	3.59381	3.90339	3.70394	3.20279	2.74956	2.41791	2.10135	3.57311	3.27476	3.143	3.64318
2.949	2.80421	2.81365	2.74664	3.0891	2.37058	2.6513	2.70318	3.48784	6.84689	5.98864	5.17924	8.31618	4.91593	6.05326	4.33678	5.49101	7.00785	5.12027	5.15292	6.21866	3.87203	4.74248	5.6865	4.21966	6.23501	6.23871	5.14443	5.41343	5.6986	4.57088	4.91356	4.82128	4.30002	3.90978	3.44457	3.21553	5.01502	4.29686	4.40881	5.17215
3.753	3.29791	3.27058	3.3175	3.56609	2.85948	3.07591	3.34252	4.3946	8.26677	6.94673	5.99639	9.35084	5.69456	7.15523	5.08524	6.47914	8.57457	5.88883	6.2601	7.65417	4.87301	5.13133	6.86099	4.99831	7.09495	6.90442	6.19015	6.2429	6.91663	5.34039	5.85828	5.61649	5.36182	4.99897	4.33519	4.02414	6.34431	5.82554	5.92833	6.14614
4.706	3.93935	3.99337	3.8529	4.28622	3.5339	3.68627	3.84557	4.73954	10.2515	8.94809	7.76828	11.7844	7.62202	8.90069	6.44207	8.47937	9.88659	7.25427	7.31861	9.01882	5.77104	6.46288	8.01631	5.76211	8.49755	8.8602	7.47148	7.88384	8.24627	6.32188	7.24403	6.31471	6.57759	5.9543	5.21281	4.81811	7.52987	8.7951	6.83309	6.72787
5.709	4.63336	4.62032	4.39239	4.80815	3.94043	4.1817	4.34788	5.69299	11.2011	10.2377	9.09255	13.269	8.17802	9.8167	7.23307	9.47685	11.4734	8.17197	8.39845	10.2946	6.53024	7.64988	9.06725	6.61217	9.71913	9.18294	8.24624	8.6068	9.18373	7.30245	7.83307	7.86399	7.10164	6.54557	5.66052	5.21144	8.17237	10.0819	7.31158	7.72092
6.703	5.19695	5.15461	4.91977	5.34861	4.42913	4.47198	4.75701	5.70677	12.3998	11.6585	10.1368	15.2946	8.94532	11.0688	7.90972	10.7214	12.7635	8.81897	9.34463	11.2973	7.13175	8.54181	10.0996	7.36387	11.242	11.5078	9.56357	10.0817	10.6995	8.13923	9.12297	8.81451	7.93358	7.25925	6.25763	5.98598	9.28364	10.0403	7.99233	8.48911
7.704	5.75072	5.62388	5.45751	5.88013	4.83208	5.00373	5.24884	6.54631	13.4394	12.8826	11.4729	16.2631	9.52047	11.8967	9.12261	11.7129	13.6729	10.1665	10.363	12.0944	7.85049	9.42911	11.0534	8.01846	12.1518	14.5671	10.5394	11.0485	12.3343	9.4308	10.1732	10.1153	8.70899	7.6224	6.58036	6.23664	9.74515	16.8137	8.55828	8.76816
8.863	6.14459	6.14631	5.87866	6.40568	5.32368	5.47601	5.69587	7.1573	14.8962	14.2256	12.7111	18.3612	11.1986	13.4179	10.1336	13.0731	15.1756	11.2758	11.5924	13.32	8.66983	9.76864	12.2168	8.87293	13.9578	21.9291	12.1042	12.5045	13.6961	10.9202	11.6584	11.419	9.60855	8.02171	7.4373	6.73968	10.6916	9.38462	9.24977	9.30567
9.708	6.44125	6.26945	6.34078	6.40561	5.54285	5.6054	5.9734	7.56448	15.1059	14.8306	13.3483	18.9633	11.405	13.4532	10.5986	13.5358	16.3961	11.8082	12.1806	14.5531	9.14221	10.2267	12.824	9.37203	14.8768	20.0184	12.559	12.9154	14.5793	11.1169	11.9714	12.1302	10.3199	8.93664	7.97583	7.38184	11.5519	9.70784	10.0694	10.5107
10.709	7.06284	6.95451	6.84817	6.91194	6.0407	6.18701	6.38898	8.18573	16.0651	15.6047	14.0795	19.7092	11.9309	14.1211	10.8991	14.2646	17.1852	12.7812	12.9725	15.8432	9.84251	11.3482	14.0813	10.0769	15.9157	20.2779	13.8039	14.0344	15.9294	12.4791	12.6662	13.9846	11.2439	9.36728	8.61011	7.97162	12.3725	10.3376	10.8151	10.9334
11.716	7.15935	7.22368	7.0648	7.16819	6.44711	6.37154	6.72507	8.56218	16.3299	16.4602	14.8333	21.2097	12.3902	15.2224	11.8795	15.1228	18.2232	13.2842	13.8153	17.149	10.2711	11.6074	14.1458	10.5106	16.7937	20.7544	14.269	14.5072	16.7563	12.5035	13.5569	13.7011	12.0354	9.53242	8.92719	8.37414	12.7518	10.416	11.2986	10.8496
12.72	7.61037	7.4404	7.55615	7.65056	7.06947	6.72186	7.08355	9.03912	16.9787	16.998	15.5048	21.5113	12.9975	15.1064	12.2796	15.6645	19.1386	14.4597	14.8478	17.9837	10.6723	12.4004	15.2227	11.1453	17.8742	21.9792	15.194	15.7306	17.7157	13.5079	14.7052	15.0755	12.486	9.98239	9.0411	8.43602	13.3138	10.8843	11.5819	11.3866
13.769	7.91053	7.87547	7.9324	7.82411	7.06928	6.99068	7.4203	9.73902	17.5597	17.7657	16.3746	22.8635	13.5708	16.1506	12.9394	16.5192	19.5473	14.6684	15.2447	18.3312	11.2843	12.8269	15.8309	11.4631	17.8351	19.9687	15.3835	15.652	17.8901	13.6855	14.6084	15.0653	13.3928	10.7276	9.95096	9.1607	14.6344	11.7408	12.6238	12.1345
14.869	8.26641	8.30955	8.34453	8.44722	7.71679	7.47106	7.84179	10.2357	18.3971	18.6404	17.1375	23.8852	13.6022	16.4623	13.5304	17.0932	20.4987	15.3824	16.0014	18.9473	11.4974	13.5133	16.7056	12.0042	19.1967	19.4787	16.2905	16.9631	18.8828	14.8164	16.0008	15.989	14.2454	11.315	10.6283	9.74254	15.5266	12.4987	13.4914	12.9044
15.769	8.50345	8.53835	8.60692	8.70297	8.00325	7.5569	8.13383	10.6069	19.0946	19.4244	17.8119	23.791	14.1835	17.6041	14.1324	17.7251	21.5116	16.3284	17.0502	19.8568	12.3041	14.2079	17.2555	12.3843	19.4938	19.1814	16.6736	17.4856	19.8532	15.2594	16.4448	16.8324	14.8411	11.6462	11.0898	10.2641	16.1156	12.9347	13.7925	13.4824
16.722	9.05367	8.77394	8.98641	9.1284	8.36098	8.08935	8.45836	11.0293	19.8096	20.2946	18.3912	24.9478	14.7006	18.0647	14.5897	18.781	22.2527	16.7362	17.6478	21.3743	12.8781	14.7348	18.1415	13.2103	20.8851	22.7994	17.8173	18.691	20.9711	16.1273	17.6424	17.0955	15.2675	12.2396	11.4971	10.7021	16.5313	13.4744	14.3883	13.7109
17.88	9.38238	9.27654	9.57802	9.48991	8.81597	8.22366	8.82929	11.5054	20.0446	20.8678	19.0768	26.0819	14.8382	18.1825	15.1271	19.363	22.6546	17.2237	17.9566	21.5261	13.1589	15.1227	18.2937	13.4264	20.7907	21.0843	18.3997	18.674	21.939	17.1716	17.2226	18.2332	15.9259	12.6997	12.0597	11.2411	17.4586	13.8326	14.7428	14.2392
18.881	9.68376	9.64605	9.86712	9.60157	8.91916	8.41396	8.96664	11.9726	21.4346	21.9406	20.2107	27.9	15.8218	19.2259	16.0343	20.2012	23.8273	18.1091	18.8096	22.2349	13.9083	15.522	19.7903	14.2104	21.9186	20.421	19.4063	19.8726	23.5111	17.6967	18.4272	19.1592	16.5949	13.2098	12.3656	11.7578	17.9173	14.4774	15.3742	14.7978
19.69	9.8381	10.075	10.1012	10.0204	9.3493	8.79751	9.33887	12.1374	21.825	22.6331	20.7556	28.6081	16.16	19.7646	16.5108	20.9868	24.7164	18.9428	19.8455	23.7175	14.4045	16.3829	20.4003	14.7264	22.8498	20.9428	20.381	21.0061	24.3831	19.0407	19.595	20.2641	17.0444	13.1692	12.7228	12.0679	18.7249	14.9732	15.867	15.2377
20.73	10.0884	10.4346	10.3279	10.3638	9.41386	9.09881	9.67459	12.5284	22.6924	23.7202	21.7957	30.1513	17.0427	20.4618	17.022	21.9037	25.7669	19.0051	20.1143	23.9061	14.6671	16.7828	20.0742	14.7752	23.747	21.3156	20.858	21.7306	25.3128	19.5206	20.2892	20.8092	17.5088	14.0125	13.3759	12.7437	19.1981	15.4251	16.5378	15.9299
21.731	10.3673	10.4042	10.8256	10.6763	9.76728	9.36555	10.0142	12.9736	23.0188	24.5163	22.6435	30.5047	17.1959	20.7457	17.5006	22.2251	26.5172	19.9289	20.4763	25.169	15.2531	17.1882	21.2745	15.3864	24.7192	21.8786	21.6457	22.7929	25.7092	19.376	21.3812	20.842	18.1528	14.5544	13.6496	13.1167	19.7617	15.6194	16.6658	16.0764
22.779	10.6884	10.7862	10.9754	10.8836	10.0591	9.60004	10.2201	13.0481	23.9459	25.5216	23.2886	31.9973	17.8573	21.6608	18.0853	23.2344	26.4606	20.4238	20.9079	25.3631	15.2123	17.3241	21.1032	15.7124	25.3978	22.3653	22.2374	23.2456	26.9268	20.3591	21.6511	21.7735	18.6398	15.061	14.14	13.4621	20.574	16.6148	17.516	16.9547
23.75	10.8816	11.1096	11.097	11.1297	10.4073	10.0118	10.52	13.5704	24.539	25.9718	23.5419	32.6617	18.4366	21.7638	18.5197	23.3482	26.7305	20.8404	21.4508	26.0447	15.6449	18.1093	22.4136	16.1569	26.8464	24.0964	23.3919	24.3535	27.5514	21.034	22.84	22.4126	19.3593	15.7855	14.4533	14.0973	21.1845	16.7502	18.1381	17.1619
24.741	11.058	11.214	11.6803	11.4171	10.6233	10.2152	10.9044	13.7309	25.2376	26.7286	24.4946	33.1666	18.9616	22.5084	19.1582	24.4516	27.5951	21.3518	22.0171	26.4358	16.1446	18.2505	22.7827	16.7437	26.5377	23.1903	23.5452	24.329	28.3937	21.9356	22.6146	23.653	19.6533	15.8645	14.8375	14.2305	21.6737	17.2399	18.0679	17.403
25.884	11.7013	11.8835	12.1501	11.9796	11.0177	10.6403	11.4056	14.5428	25.5759	27.6347	25.0417	33.9802	19.3822	23.2156	19.8477	24.7464	28.8408	22.2531	22.79	28.0047	16.57	18.9988	23.3685	17.1512	27.942	24.6957	24.7111	25.8563	29.2428	22.3085	24.3791	23.6426	20.0757	16.5978	15.174	14.8346	21.9285	17.3829	18.9329	18.243
26.749	11.9648	12.3062	12.3108	12.4011	11.6219	11.0702	11.8221	14.6658	26.6105	28.4319	25.7791	35.215	19.628	23.3131	20.0641	25.289	29.7631	22.7005	23.1769	28.8706	17.064	19.2621	23.6476	17.7314	28.5207	24.1164	25.1215	26.0235	30.2211	23.2259	23.7827	24.6772	21.2094	17.7205	15.4061	16.0172	21.7177	17.5097	18.2587	19.2349
27.782	12.2525	12.9161	12.6237	12.839	11.9515	11.4823	12.2882	15.7016	26.7028	29.1246	26.3487	36.5275	20.2695	24.3587	20.5564	26.0181	30.24	23.1487	23.5732	29.8877	17.5067	19.7846	24.2962	17.8117	30.0085	26.1619	26.2682	27.9931	31.5192	23.6314	25.4961	24.9655	21.7722	17.3927	16.2578	15.1856	24.3236	18.5226	20.2304	19.1135
28.738	12.4854	12.9682	12.7698	13.2822	12.2807	11.5685	12.5763	15.7773	26.8048	29.5474	26.7249	37.3276	20.2875	24.0792	20.8998	26.6936	31.1256	23.5152	24.1138	29.534	17.6349	19.964	25.0376	17.9763	29.8171	25.7185	26.3184	28.0654	31.6926	24.9918	25.0731	26.0937	22.2397	17.5104	16.334	15.7575	24.3699	19.1229	20.45	19.1542
29.7	12.9904	13.3629	13.2862	13.5633	12.9354	12.1942	13.0209	16.0496	28.1062	30.6591	27.4145	38.0941	21.0841	24.9662	21.6097	27.4048	31.7191	23.9391	24.4734	30.0348	17.8671	20.1416	25.0258	17.9608	31.3421	27.0398	27.2437	29.662	32.6633	25.0323	26.4605	26.3048	22.5492	17.9514	16.766	16.1376	25.2657	19.2163	21.0144	19.8969
30.693	13.2289	13.7155	13.4158	13.6774	12.9911	12.2789	13.2003	16.1821	29.0939	31.0645	28.2499	38.8918	21.6333	25.6223	22.1558	27.8302	32.523	24.5811	25.3006	29.9295	18.2875	20.4889	25.6053	18.3704	32.6409	27.7062	28.6212	31.2173	33.9536	26.1531	27.8688	27.1603	23.4473	18.6192	17.2593	16.5407	25.7942	19.9533	21.3536	20.8546
31.994	13.6227	14.5688	14.0654	14.4137	13.7357	12.5743	13.4409	16.9023	29.7386	31.4074	28.5762	40.3538	22.7117	25.7337	22.6074	28.6402	33.2975	25.2539	25.449	31.2535	18.8131	20.9705	26.5269	18.8609	31.8824	27.3362	28.8558	32.9258	34.2832	26.5596	27.5211	27.6474	23.8701	18.5826	17.3118	16.7575	26.0986	20.1101	21.9021	21.0573
32.801	13.8114	14.5461	14.1048	14.5484	13.9134	12.6867	13.6456	16.8946	29.9814	32.0741	28.8355	40.4221	22.7414	26.4897	22.6253	28.7667	33.4842	25.5992	25.9965	31.0173	18.7935	21.4563	26.4166	19.0925	32.1844	27.9955	28.6555	31.8888	34.1453	26.5935	27.4503	28.2013	24.3503	19.1696	18.1378	17.5578	26.6911	20.3875	22.3751	21.911
33.714	14.1021	14.9771	14.4043	14.9305	13.9915	12.823	13.9157	17.0882	30.8399	32.8697	29.8348	41.6102	22.9215	26.8753	23.1632	29.2869	33.9028	25.9957	26.5896	31.4084	19.053	21.4035	26.9964	19.7197	33.0974	28.5268	29.741	31.7738	35.3644	27.4352	27.4184	29.2371	24.6947	19.4287	18.1938	17.534	26.9685	20.796	22.4919	22.2541
34.949	14.4932	15.0369	14.6889	15.2034	14.5355	13.3444	14.3881	17.8846	31.841	33.5618	30.511	42.3418	23.7992	27.5881	23.8394	30.1521	35.3871	26.5339	26.7397	32.0156	19.4383	21.9315	26.3703	19.9517	33.2335	29.1788	29.9181	32.2459	36.0208	27.53	28.1926	29.6255	25.2246	19.8032	18.5175	17.558	27.3235	21.1629	22.8619	21.7955
35.955	15.0332	15.4849	15.2577	15.673	14.7008	13.5858	14.844	18.3269	32.8139	34.2238	31.2716	43.2108	24.8688	28.2892	24.6307	30.8581	35.1653	26.3646	26.8587	32.6269	19.5755	22.11	26.6	20.1057	34.5184	30.5646	30.5295	34.0393	36.4403	27.82	29.2693	29.4896	26.0622	19.9162	18.9786	17.9526	27.9735	21.4812	23.4439	22.4039
36.743	14.9047	15.5887	15.4105	15.8183	14.6743	13.5216	14.807	18.3441	32.9176	34.6459	31.2984	43.7034	24.9761	28.4395	24.2832	30.9988	36.3792	27.0709	27.3601	32.4251	20.0553	22.1933	27.6397	20.383	34.7544	30.4539	31.1286	33.2935	37.3897	28.6828	28.8841	30.7894	25.8883	20.3282	19.1566	18.1227	28.0256	21.7031	23.8453	22.841
37.77	15.2558	16.107	15.692	16.0354	15.1296	13.9315	15.0586	18.5353	33.7417	35.5412	31.9479	44.8769	25.7885	29.2111	25.0515	31.5304	36.9269	28.2073	28.2947	32.6505	20.5342	23.507	28.0216	20.9807	34.662	30.1675	31.2516	33.2999	37.2547	28.9442	29.1328	30.9588	26.5871	20.7435	19.8254	18.5749	28.7879	21.8348	24.5571	23.4908
38.763	15.4408	16.278	16.0358	16.3386	15.4312	14.309	15.2496	18.9763	33.727	35.9372	32.0919	45.0095	26.1834	29.5258	25.4741	31.9216	37.2991	28.1419	28.5271	32.6631	20.5887	23.5649	27.917	21.1121	35.4887	30.8759	31.7045	33.8266	38.1016	29.3255	29.8984	31.1765	26.9122	20.8191	19.9929	18.6398	29.0424	21.9197	24.4364	23.1904
39.771	15.5966	16.0095	16.2804	16.5788	15.7331	14.4974	15.4373	19.077	34.1916	36.1895	32.5143	45.401	25.8476	29.2055	25.5359	32.0612	37.5686	28.7964	28.4798	33.5496	20.9296	23.641	27.9699	21.2044	35.8235	31.3375	32.5424	34.5471	38.7899	29.9983	30.9382	31.5978	27.2132	21.2574	20.2195	19.0805	29.2851	22.5061	24.8396	23.5304
40.771	15.9377	16.6184	16.2875	17.2205	15.8719	14.8436	15.7675	19.1638	34.8017	36.3377	33.3086	45.5126	26.7778	29.94	26.2417	32.7063	37.9183	28.9428	28.9703	33.7562	21.1403	24.4323	28.4292	21.3418	36.1514	32.0325	32.5167	35.0849	39.7013	30.2615	30.3846	32.2706	27.7515	21.7604	20.8955	19.542	29.7565	23.1243	25.4931	24.0187
41.764	16.2535	16.615	16.6377	17.0497	15.9458	14.7611	15.9408	19.1945	35.4285	36.9615	33.3881	45.8972	26.7464	30.0724	26.2897	32.9642	38.8046	29.6576	29.5311	33.7425	21.6198	24.9487	29.6406	21.7708	36.6884	31.6273	32.6599	35.3869	39.4504	30.6782	31.3029	32.0553	28.3177	22.1787	21.5989	20.6029	30.2121	23.3659	25.8378	24.7611
42.778	16.5077	17.0306	16.9656	17.7927	16.3189	15.1058	16.1517	20.3316	35.8521	37.2693	33.9639	46.7001	26.7014	30.2973	26.652	33.3015	39.1049	29.7572	29.6658	33.9992	21.7028	24.713	29.5392	22.0903	37.4744	32.0371	33.3122	36.0287	40.4382	30.9805	31.6676	33.3492	28.5398	22.3753	21.5601	20.7701	30.668	24.1103	26.1645	25.4365
43.967	16.486	16.7938	16.8123	17.2999	16.202	15.0631	15.9997	20.4528	36.2115	38.0583	34.0832	47.3027	27.246	30.6558	26.761	33.7622	39.8538	30.399	30.1336	35.053	22.1069	25.042	29.4173	22.213	37.368	32.4488	34.4479	36.1961	40.8597	31.8199	32.4449	33.5792	28.8035	22.8884	21.8808	20.9249	30.886	24.0741	26.4034	24.7783
45.06	17.0865	17.3573	17.0617	18.0722	16.5548	15.4136	16.3679	20.5407	37.3224	38.4921	34.4675	47.7987	28.3334	31.4625	27.346	33.915	40.2836	30.9344	30.6501	35.0801	22.6328	24.9589	29.7068	22.7423	38.9138	34.2488	35.2399	38.3787	42.2369	31.8784	34.0227	33.3713	29.1375	22.9917	22.3086	21.0964	30.9591	24.5316	26.6969	25.8088
45.859	17.2262	17.4294	17.3963	18.1606	16.8802	15.6368	16.65	20.8534	37.5864	38.4444	34.8311	48.2347	28.1915	31.4176	27.3046	34.2078	39.9462	30.9778	30.8214	35.6424	22.8564	25.4904	29.3668	22.9235	38.7353	34.0909	35.784	37.859	42.3465	32.1113	33.6417	34.3446	29.7213	23.7341	22.6784	21.6133	31.9232	24.8433	27.312	25.7871
46.812	17.4645	17.694	17.3546	18.1535	17.0491	15.7	16.6282	21.0398	38.2216	38.9377	35.4799	48.7873	28.2582	31.7606	27.686	34.6816	41.4571	31.7727	31.2597	35.4776	23.1358	26.3891	30.1025	23.449	40.0532	34.8	37.0585	38.4733	43.7682	33.2077	34.7023	35.8085	29.9552	23.8557	22.5564	21.604	32.1718	25.2549	27.6218	26.0914
48.029	17.6374	18.1079	17.7751	18.6089	17.133	16.2117	17.0281	21.4645	38.0672	38.995	35.4529	48.2996	28.8516	31.9496	27.5587	34.5069	41.9798	32.0997	31.3244	36.342	23.2868	26.2586	29.9499	23.7522	39.7107	34.4015	37.8468	38.9666	43.6002	33.2631	34.0892	36.0328	30.431	24.381	23.2724	22.2498	32.676	25.7593	28.0368	26.8919
48.976	17.7622	18.1372	17.8352	18.4823	17.2788	16.0521	16.9587	21.5855	39.4987	39.7095	35.7885	49.9453	29.9821	32.8398	28.2694	34.6887	42.1415	32.5037	31.5684	36.2176	23.6663	26.6344	30.0464	24.1453	40.7452	35.4668	38.518	39.8692	44.0886	33.8085	34.8474	36.8187	30.8599	24.144	23.1728	22.1182	32.9957	25.7515	28.0106	26.4604
49.822	17.8936	18.5677	17.9683	19.3023	17.612	16.4548	17.4071	21.8534	39.9098	39.7316	35.8483	49.9059	29.6122	31.9951	28.1248	34.9412	42.9595	33.2627	31.9526	36.6366	23.9082	27.289	30.5141	24.3681	40.9561	36.0111	39.5929	41.5342	45.3051	34.6295	35.316	36.973	31.5389	24.6396	23.7798	22.3779	33.3545	26.322	28.5861	26.8515
51.668	18.4021	18.8646	18.3146	19.468	18.0516	16.8707	17.8726	22.4554	40.9936	40.9756	37.1538	51.1791	30.1801	32.8704	28.7701	36.1157	43.8994	33.2677	32.6473	37.1705	24.562	28.1451	31.5732	25.2785	43.0677	37.0818	41.0797	43.425	46.7852	34.9743	36.2644	38.359	32.3294	25.5389	24.1714	22.8909	34.6241	27.2575	29.7024	27.7518
53.137	18.8897	19.0807	19.1138	19.8983	18.3947	17.4573	18.2405	22.8963	41.1965	41.2407	37.8427	51.5493	30.5054	33.7084	29.3434	36.1895	45.2472	34.2548	33.6502	37.7991	24.8596	28.45	32.1128	26.4623	43.3767	38.1445	41.8978	45.0169	47.9226	36.0008	37.4416	38.8533	33.1161	25.7477	24.7063	23.3815	35.3395	27.7074	30.2123	28.0156
54.35	19.1975	19.5966	19.3994	20.4124	18.6727	17.8925	18.5922	23.0609	42.6856	43.1768	38.5603	53.8546	32.324	34.6626	29.9385	37.3935	45.8892	34.6477	33.9364	38.4575	25.5224	30.1901	32.7794	26.618	45.0725	39.2539	43.2546	45.1515	49.401	37.2449	38.6916	39.4961	33.9956	26.2167	24.9546	23.5563	36.2773	28.1251	30.8755	28.229
56.024	19.4624	19.9177	19.7272	20.4432	19.1756	18.1982	18.7065	23.4578	42.6029	42.8121	38.795	53.3049	32.0712	34.4377	30.3546	37.3303	47.0026	35.6297	34.7933	38.3687	25.9007	31.4962	33.2202	27.016	44.417	39.2185	43.7863	44.8221	49.6705	37.326	38.9435	39.8021	34.5082	26.4985	25.3884	24.1399	36.7568	28.3369	31.3225	27.9058
57.337	19.5684	20.0041	19.746	20.2623	18.9486	17.7971	18.7795	23.5172	43.014	43.144	39.2319	54.2368	32.5671	34.6955	30.4611	37.7009	47.0646	36.2721	34.9791	39.2778	26.4337	31.8472	33.964	27.6549	45.9657	39.7557	44.5631	46.1946	50.8365	38.2721	39.479	41.0278	35.7964	27.8585	26.3741	24.9277	38.0167	29.8692	33.1274	29.8994
58.881	20.0844	20.4063	19.9354	20.9977	19.2932	18.3086	19.1665	24.0184	44.8355	44.6888	40.6946	56.1617	34.561	36.013	31.8324	39.3875	48.8689	37.2456	36.1403	40.8649	27.3045	32.5765	34.84	27.3007	47.8716	41.7451	46.0228	47.384	52.4315	39.0319	41.1748	41.3187	36.257	28.1495	26.463	24.7523	37.7694	29.2876	32.7692	29.3545
60.361	19.9631	20.4459	19.889	20.8965	19.4148	18.4223	19.0559	23.9966	45.5006	45.3425	40.7776	56.524	34.1869	36.5191	32.1787	39.5417	49.6353	38.1872	36.472	40.9815	27.2821	33.5955	34.8979	27.3696	46.7419	40.5287	46.0777	46.6668	52.864	39.4331	39.5052	43.2538	37.538	29.2273	27.2953	25.9406	39.3208	30.9713	34.3111	31.3719
61.981	20.4394	21.0445	20.3759	21.3887	19.702	18.7976	19.3651	24.3102	46.5739	46.2351	41.485	57.9083	35.3542	37.4063	32.6515	40.8742	50.3898	38.5938	36.9967	41.2962	27.852	35.8886	35.732	27.7711	47.0103	41.3112	47.0182	47.3871	52.7009	39.2469	40.9065	42.6891	38.1551	29.683	27.3897	25.4835	40.1941	31.3093	34.09	31.1525
63.544	20.6774	21.1025	20.4081	21.618	19.9455	18.7105	19.4692	24.5125	47.2098	47.2003	42.3791	59.2685	36.6129	37.9243	33.2323	41.619	51.1057	39.4357	38.1139	42.7101	28.2069	36.0648	36.5595	28.8116	49.2835	43.4985	48.6637	49.0137	55.6939	40.8112	42.9859	44.0589	39.1944	30.6633	27.8273	26.4608	41.408	32.6079	35.2494	32.2575
64.863	20.7746	21.4785	20.7019	21.8677	20.1768	19.1374	19.9212	24.7806	47.6693	48.1937	43.0413	60.8788	37.5396	38.7776	33.9486	41.7434	52.4911	40.333	38.546	43.143	28.8873	37.3645	37.1362	29.3075	49.3314	44.3222	48.8138	50.0578	56.2248	41.0599	43.7634	44.9183	39.8693	30.3426	28.5018	26.3917	41.9191	33.1302	35.5904	32.6536
67.027	21.3692	21.3521	21.4728	22.0912	20.5571	19.5324	20.5615	26.0188	47.6513	48.2687	43.4169	60.8933	38.3482	38.7285	33.8262	42.3779	52.856	40.7577	39.0389	43.9995	29.2511	36.7443	37.7496	28.7481	49.7169	43.7802	48.5862	49.0507	55.8493	41.4533	42.506	45.1493	41.1177	32.137	29.4744	27.6181	43.5495	33.8775	37.4045	33.3808
67.858	21.8397	22.0223	21.5528	22.7116	20.8824	19.7789	20.8823	25.9162	48.6584	49.1185	44.2257	61.7202	39.0917	39.2951	34.6085	43.0848	54.2151	41.0728	39.8682	43.8746	29.7741	38.8535	38.3504	29.1	51.2168	45.1672	50.2097	51.0189	57.6347	41.8735	44.2335	45.4803	42.1045	32.9079	30.2015	27.9687	43.8088	34.4097	37.4469	34.3632
69.492	22.149	22.1565	21.84	22.9902	21.0668	19.8816	21.0682	26.0245	50.3229	50.4108	45.2056	63.2736	40.3797	40.5498	35.512	44.1345	55.6348	42.4549	40.7529	45.2742	30.4151	42.1013	39.4739	29.8584	52.4356	46.0292	50.6346	51.4336	58.0012	43.2618	44.3188	46.6789	43.4361	33.2911	30.6719	28.3161	45.1886	34.8858	38.6037	34.1093
70.996	22.2897	22.2127	22.2851	23.0982	21.2666	20.0433	21.1669	26.1562	50.4931	51.8116	46.0763	64.6149	41.4574	41.5224	36.5339	44.7697	57.1743	43.6284	42.0931	45.8573	31.5178	44.5511	40.0357	30.461	51.6704	44.551	50.7533	51.1601	58.5372	43.1341	43.2753	47.5418	43.5188	33.4797	31.1021	28.6351	44.9739	35.7979	38.9962	34.7176
72.609	22.7823	22.8684	22.8044	23.668	21.6517	20.5041	21.7466	27.0746	50.8608	51.5862	45.9983	65.2716	41.8548	41.1646	36.3378	44.8009	58.7286	44.8832	43.4695	46.8315	32.7313	45.4792	41.1683	31.2718	54.2667	47.0147	51.3023	52.8373	59.3872	44.6289	45.5587	47.8769	43.9079	33.9479	31.0496	29.2079	45.5716	36.3032	39.4912	35.5728
74.048	22.985	23.0125	22.9945	23.7475	21.9722	20.9688	22.2927	27.3056	51.875	52.932	47.1276	66.8648	43.6241	41.9924	36.8962	45.2513	59.9377	45.537	44.3934	47.7075	33.4575	47.1277	41.8937	32.0537	54.0545	47.4354	51.7499	53.3272	60.4355	44.8933	45.4268	47.8908	45.115	34.6007	31.9548	29.9289	46.1567	37.1428	40.0956	36.2541
75.58	23.4013	23.166	23.4345	24.508	22.4479	21.3038	22.4458	27.6742	52.0777	52.8181	47.5129	66.3582	44.8034	42.0908	37.2174	46.2111	62.1432	47.3434	45.3323	48.6283	34.0437	48.5101	42.7215	32.7947	55.21	47.857	53.2918	54.1527	61.4285	45.6065	46.6102	49.0756	45.1412	35.3174	32.3784	30.1105	46.9731	37.8487	40.4166	35.6575
76.873	23.6283	23.2989	23.8436	24.6695	22.6236	21.4684	22.7299	28.2527	52.1438	53.485	47.8784	66.9403	44.9202	43.0416	37.3664	46.4857	63.3537	48.0096	46.0144	49.3031	35.1961	48.9119	43.2993	32.954	54.9015	47.8156	53.0917	54.1292	61.1942	46.0967	45.7314	50.0352	45.4812	35.8342	32.6193	30.4662	47.331	37.8309	40.8692	36.7801
78.515	24.1896	24.0288	24.5251	25.2856	22.9386	21.968	23.2573	28.9028	52.4631	54.6879	48.7393	68.016	45.5068	43.0666	38.1488	47.053	67.4512	51.3711	48.1002	51.4089	36.6418	53.1904	45.0844	33.6785	57.485	50.1923	54.3288	55.7132	62.5741	46.1308	48.0689	49.7431	46.3371	36.3694	33.0914	30.4471	48.489	38.9281	41.745	36.83
80.55	24.933	24.4853	25.1497	25.7587	23.7077	22.3943	23.6815	29.6576	53.4778	55.3583	49.4573	69.471	48.3429	44.2981	38.9627	48.2265	69.0052	51.8002	49.1562	53.3414	37.397	51.7628	46.2807	34.4035	56.3929	48.8621	53.6842	54.3545	62.5548	46.7773	46.0599	50.0312	47.5431	37.1771	33.9329	31.5372	49.5506	39.3712	42.5005	37.669
81.369	24.7275	24.1947	24.5289	25.159	23.3858	22.477	23.4019	29.1461	53.5976	55.7724	50.0676	69.3005	49.79	44.8672	39.4915	48.3239	69.982	53.2584	50.6308	53.7661	38.9591	59.9222	47.3341	35.7809	57.3712	48.8402	55.4938	55.6601	63.7381	47.7946	46.587	50.9839	48.3712	37.5025	34.5901	31.6762	50.6286	39.7277	42.251	38.4761
82.879	24.8638	24.9444	24.8204	25.5786	23.6071	22.7731	23.8292	30.2262	54.4093	56.8448	50.8231	71.9989	52.4992	45.5168	40.1532	49.4438	72.0676	53.4303	51.3785	54.7602	39.8784	56.3423	48.5654	36.6759	59.3206	50.7191	55.5087	57.5138	64.0948	47.2706	48.493	51.0254	48.9832	37.9802	34.5318	31.639	51.4084	40.5233	44.0973	38.7049
84.484	25.3078	25.0318	24.8352	25.7917	23.7884	22.9438	24.0679	30.1198	55.2309	57.6211	51.4786	72.6161	53.9	46.4545	40.6474	49.9319	73.5064	55.2542	53.1254	56.4652	40.707	62.8218	49.6725	37.6028	58.4624	50.5978	55.4566	56.1905	65.1792	48.6775	47.7308	51.8123	49.2304	38.7337	34.7167	32.1735	51.8303	39.8655	43.1445	38.7658
86.177	25.8853	25.922	25.5926	26.4661	24.4079	23.4336	24.5677	30.937	54.9672	57.9549	51.9587	72.7218	59.6002	47.1488	41.2056	50.5561	75.8292	56.7579	54.4143	57.2394	41.4839	64.7845	51.0004	38.8747	59.2885	52.2421	56.2706	57.8521	65.8504	48.7631	49.4922	51.2949	49.2383	38.6266	35.0055	32.1485	52.1976	39.879	43.3067	38.4993
87.525	26.1694	26.1945	25.8084	26.5015	24.6226	23.5831	24.7	30.5481	56.9102	59.5735	53.207	75.6156	64.0663	48.1977	42.3079	51.9258	78.5034	58.8395	55.2617	59.8854	42.5554	60.1494	51.6494	39.8108	60.9479	52.2646	56.5131	58.6351	66.2236	48.9964	50.9016	51.5621	50.6021	39.3157	35.6001	33.2961	53.1006	40.6947	44.3484	39.0653
88.827	26.2069	25.9172	25.8458	26.4862	24.9859	24.1392	24.8815	30.8891	56.3601	59.8597	53.5934	75.5137	62.0677	48.5543	42.4965	52.2341	78.535	58.8317	56.2081	59.9883	42.8761	60.3549	52.7134	40.5956	61.7767	53.9487	58.8313	60.3235	67.3937	49.6037	52.3372	51.8524	51.1621	40.4162	36.2747	33.259	53.7163	41.7387	45.0228	39.1478
90.383	26.9806	26.4768	26.448	27.1573	25.5424	24.5756	25.2952	31.7313	56.4331	60.7745	53.7952	75.6458	59.4416	48.2807	42.8445	53.1703	79.3703	59.6963	57.3674	61.5973	43.6533	59.466	54.4747	42.0108	62.3944	55.5076	58.337	61.0346	67.9935	49.993	52.3209	52.1778	51.5451	41.8968	36.4257	33.916	53.9764	40.9728	44.6543	39.608
91.979	27.2522	26.8544	26.5773	27.81	25.9336	25.0318	26.176	32.7003	56.5847	62.3937	54.844	77.0348	61.4885	49.4079	43.9925	54.3969	79.6677	59.0552	58.1436	61.6704	44.3784	64.7045	54.6201	42.0873	61.635	54.181	57.8907	59.3126	67.5096	49.8514	50.8864	53.5727	52.5058	41.8345	36.5251	33.9741	55.0246	42.7047	46.4218	39.3931
93.69	27.8902	27.2112	27.3093	28.6066	26.4159	25.3568	26.5798	32.8589	57.9071	62.9115	55.0523	78.4688	59.8857	50.5228	44.3858	54.8443	81.5507	60.9641	59.5871	61.943	44.9644	62.6524	55.925	43.0754	62.3579	55.3882	59.3088	61.0153	69.1182	50.7523	52.0755	53.9523	51.5044	40.9423	36.7337	33.9213	54.3066	41.7346	44.5045	40.9368
95.341	27.9186	27.1793	27.039	28.2233	26.4649	25.6146	26.8219	33.3497	59.746	64.2009	56.1512	81.2867	63.7902	51.7229	45.1894	56.0347	81.8045	61.7772	59.5644	62.3776	45.0283	60.5865	56.1834	42.9385	62.9676	55.0638	59.1064	60.8651	69.0418	51.2745	52.4763	53.6683	52.5102	42.4156	37.1799	34.4659	54.8862	41.5244	45.3873	40.9175
96.746	28.5202	27.1129	27.8298	28.6472	27.0728	25.9545	27.064	33.5363	60.5355	64.7329	57.0814	82.3336	65.9348	52.5204	46.1507	56.4367	84.0407	62.0814	60.5604	63.7443	45.5561	62.0659	56.8063	43.4603	63.8669	55.4796	59.8638	61.7217	70.029	51.8563	53.0218	54.3133	52.1181	41.5551	37.3269	34.72	55.0426	41.9575	45.2888	41.3029
98.201	28.6739	27.9843	27.7553	28.5549	27.2663	26.2163	27.404	34.2181	59.0086	65.5303	57.6144	83.245	61.7298	53.6619	46.3651	57.0652	83.8269	62.6628	61.3913	65.3537	45.6714	62.9162	56.8542	43.9482	61.91	53.7667	58.5981	59.0748	68.8078	51.2539	50.0223	54.6446	52.8824	42.3545	37.8658	34.958	55.2518	42.2883	46.1224	41.0339
99.8	28.8243	28.258	28.478	29.0578	27.6217	26.6213	27.7591	35.0532	58.6779	65.652	57.8175	82.4174	60.2287	53.5305	46.6503	57.1517	85.0791	62.8222	61.426	65.4532	45.9946	62.4498	57.1126	44.0518	62.4668	54.833	59.1566	60.0912	69.6407	52.0175	51.025	54.9002	53.2702	43.6505	37.8535	35.5392	55.8534	42.7546	46.5493	42.2124
101.006	28.895	27.897	28.7446	29.0241	27.7383	26.5281	27.8234	35.0705	59.4121	66.78	58.5029	85.4076	59.517	54.6888	47.6823	58.5223	84.7778	62.789	61.7572	65.7155	46.2716	56.4453	57.1389	43.9264	63.2717	56.5924	59.7015	60.8392	70.6243	52.5029	52.0698	56.1635	54.4103	44.2416	38.4463	36.7825	57.4022	44.3821	48.2728	42.9803
102.458	29.041	27.4907	28.8569	29.2603	27.6978	26.6058	27.977	35.2257	60.3151	67.0882	58.9923	85.4638	59.5715	54.7839	48.1442	59.4453	87.2157	64.0001	63.5523	67.1272	46.8046	56.6705	58.0385	44.7216	64.3215	56.0758	59.5861	61.9021	70.5671	52.9565	52.4859	55.9727	53.7441	44.0665	37.9875	36.1883	56.199	42.9158	46.9889	41.9097
103.966	29.6014	27.8927	29.0127	29.5431	28.4033	26.9485	28.3693	36.167	61.1606	67.4267	59.8519	87.4322	58.8109	55.6785	48.3299	59.8043	86.8441	64.5565	63.3817	68.6288	46.6489	57.7028	58.6146	44.7892	64.4984	56.7332	59.7832	62.3074	70.9156	53.5184	52.8671	56.9261	54.3109	44.8051	38.9008	36.4608	57.0225	42.9066	47.1917	44.1256
105.414	29.8829	27.7849	29.4143	29.7081	28.7453	27.5033	28.7289	36.8747	62.4626	68.698	60.8427	89.3885	62.078	57.0369	49.42	60.743	88.1978	64.8164	64.7135	68.226	47.5357	58.3775	60.0243	45.6183	66.167	56.6106	60.8992	62.719	71.5141	53.3905	54.2978	55.9972	53.9517	44.3308	39.3078	36.2626	57.111	43.4362	47.1226	43.673
106.865	30.0223	28.1159	29.6616	30.0819	28.6957	27.9221	29.0809	36.5519	62.1003	69.1789	61.341	89.4568	62.5501	57.6722	49.8657	61.3639	87.0119	65.6681	65.4842	68.6877	47.8491	61.1954	60.9452	45.9759	64.5278	55.0694	59.8576	61.5156	71.8505	53.3305	51.8591	57.6174	54.6027	45.7195	39.2192	36.7353	58.7374	44.4518	48.5518	43.9643
109.03	30.4366	28.4492	30.1589	30.3489	28.9801	28.0059	29.5043	37.5059	62.957	69.5247	61.3406	89.701	64.9076	57.3834	50.0685	61.4391	88.1358	65.8058	65.6025	69.1696	48.023	60.3145	61.3319	46.0756	65.5214	54.9035	60.215	61.917	72.5512	53.4109	51.539	57.1829	54.9027	46.0936	39.471	37.2701	59.0281	44.9984	48.7323	44.7944
110.008	30.5922	28.6952	30.427	30.6651	29.2318	28.0137	29.5783	41.7477	65.0296	71.1517	62.6444	92.1306	68.5084	58.5656	51.0093	62.4646	89.0526	65.8396	66.5838	69.2455	48.6122	62.1618	61.7669	46.7877	67.3009	57.4009	61.003	63.6351	73.0463	54.4141	53.8635	57.9023	55.4011	45.334	40.3592	38.1127	59.7167	45.5249	49.65	44.9258
111.376	30.4361	28.5582	30.0942	30.3649	29.2771	28.0303	29.7451	41.5594	64.2033	71.357	63.113	92.0036	66.4735	58.206	51.2423	62.7852	88.1648	65.7363	67.4964	69.2356	49.1382	61.5123	62.076	46.6255	66.5781	57.1651	62.2672	63.3027	74.0404	54.9725	53.4504	59.0026	57.0023	47.0495	40.8496	38.8788	60.6264	47.2329	51.4412	46.9175
113.024	30.6464	29.0869	30.6144	30.7815	29.5231	27.9671	29.9017	40.915	65.0231	72.1582	64.3258	93.9149	70.3921	59.103	52.3592	63.3809	89.8137	66.0544	67.7792	69.814	49.7916	63.3553	63.4679	47.1835	69.6294	58.4028	64.2221	65.1109	74.2492	56.3287	55.3553	58.7595	56.2735	47.076	41.0584	38.7801	59.767	46.081	50.3003	46.8682
114.677	30.9259	29.2115	30.5304	30.859	29.6687	28.3301	30.0646	38.8085	65.6398	73.1113	64.6177	93.5221	68.8321	58.6888	52.665	63.8626	88.7034	66.1842	68.0972	69.3631	49.3688	64.2409	63.0644	46.8166	68.666	58.9369	63.0902	64.9862	73.7558	56.5548	56.0041	58.4021	57.4045	46.9698	41.6174	39.1455	61.2893	46.1036	51.125	47.4452
115.984	31.3697	29.7352	30.9769	31.3693	30.0642	28.7372	30.3548	38.7245	65.3998	73.3215	65.0449	92.4185	69.9139	59.6988	53.2411	64.7573	89.7455	65.7059	68.582	69.7436	49.6201	65.8497	63.3503	47.2161	68.6296	58.1802	64.3247	65.4966	75.1269	57.0083	54.7287	59.6566	57.806	48.0997	41.9476	39.0858	62.3326	47.0511	52.2409	47.6361
117.534	31.2633	29.3312	30.7603	31.0937	29.9731	28.5397	30.0183	39.0033	66.728	74.1215	66.3656	96.832	72.5447	59.8678	53.3884	64.9422	90.6466	65.6162	69.0542	70.9411	50.5667	65.4252	66.3505	47.9377	68.6513	57.7407	64.0261	65.5742	75.2279	56.8159	54.7267	59.7536	58.221	48.4426	42.3198	39.469	62.1227	46.5827	52.1811	48.5226
118.87	31.3734	29.3557	30.7942	31.4816	29.9651	28.3778	30.1988	39.1239	67.2045	75.1163	66.8218	96.2983	74.9937	60.5792	53.6458	66.1537	90.7294	66.0635	69.2578	71.1579	50.7782	68.2649	66.0619	48.8172	71.1386	59.4779	65.4865	67.0469	76.4239	56.9167	57.3016	59.6851	58.5035	47.4636	42.7906	39.9023	62.2712	47.2964	52.5689	48.8225
120.402	31.6081	29.442	31.0474	31.2914	30.0683	28.345	30.2441	39.0191	66.5911	75.7759	67.7235	94.7323	74.8256	60.9456	53.805	65.8984	89.6315	66.2812	69.446	71.8916	50.8454	71.1181	66.2817	49.2905	69.9435	59.8399	64.9044	66.245	76.7262	56.9403	56.0272	61.5429	59.9505	49.0163	43.7053	40.4968	63.6451	47.8394	54.0083	50.5212
121.935	31.266	29.2336	31.1636	30.8817	29.8768	27.8778	30.0174	38.9422	68.3083	76.2839	68.4769	94.5638	76.5334	62.0569	54.3937	66.75	91.638	66.4313	70.183	72.8057	51.3057	69.704	67.4294	49.7794	70.739	60.6645	66.734	66.9664	77.0359	58.296	56.3312	61.5357	60.1697	49.9417	43.9343	40.9181	64.1339	48.0458	54.2582	49.8956
123.374	31.8453	29.098	31.05	31.4428	29.9951	28.3071	30.3734	38.7586	69.0464	76.1572	68.3315	96.0566	78.4797	61.8806	54.3628	66.7464	90.9152	65.4316	70.6519	72.1135	51.6396	67.562	67.8392	49.7786	71.5736	61.1045	66.6441	68.2277	78.0034	59.3796	57.4197	61.7302	61.6779	50.4475	44.8118	41.9491	65.4145	49.7606	55.9695	51.6458
125.036	31.9032	29.3291	31.0554	30.9892	30.1926	28.3894	30.1866	38.1792	69.0891	77.012	69.0631	97.561	75.5267	62.44	55.6005	67.6951	91.0393	66.6267	70.7313	72.7388	51.7059	73.7019	69.8489	50.3213	71.4902	61.088	67.3941	68.1865	78.0967	58.9925	58.3709	61.7747	62.0058	50.6288	45.3745	42.3226	65.7642	49.9243	56.6698	52.0673
126.537	32.1278	29.5774	31.4212	31.518	30.1686	28.6734	30.6726	38.7416	70.4065	78.5744	69.6807	98.8226	79.7628	63.4804	55.7985	69.0881	91.4846	66.7357	71.1763	72.2355	51.7892	74.4143	70.4606	50.4709	72.0768	62.134	68.0027	69.0497	79.89	59.7751	58.7066	63.3271	62.0978	51.0364	45.7577	42.8388	66.0608	50.2201	56.3104	52.6252
127.906	32.5672	29.9076	31.7901	31.7454	30.4621	28.689	30.6927	39.3976	70.6507	79.4587	70.4948	99.2397	85.9659	64.6812	57.365	70.0267	90.4527	65.9524	70.5366	72.6157	51.7992	72.9989	69.2949	51.0854	72.2521	62.5921	68.5428	69.1837	79.215	60.2742	60.1428	63.4755	63.664	51.4203	46.4508	43.0316	67.8894	51.0473	57.5278	54.3426
129.393	32.754	30.3335	31.9701	31.8491	30.6995	28.8835	30.9109	39.7716	72.7976	80.8996	72.294	101.641	88.3874	65.8761	57.2717	71.4015	90.6553	65.8432	70.397	72.675	51.8271	69.9119	70.1415	51.446	72.0996	63.3455	69.6092	69.4243	80.3892	61.5633	60.2272	65.2316	64.0127	52.2231	46.7179	43.3736	67.9322	51.5962	58.2887	54.1141
130.941	32.7765	30.2568	32.1187	32.0714	30.9505	29.0602	31.1024	40.2887	73.0457	81.8359	72.8355	102.172	84.7721	65.4886	58.4808	72.3828	90.8408	66.1488	70.2048	73.1121	52.1683	69.9318	70.9202	51.3348	74.0481	65.3127	70.8737	71.8357	82.0356	62.5696	63.2244	65.0497	64.6181	53.3344	46.8004	43.5265	69.0475	52.3758	59.5228	54.6028
132.513	32.8821	30.2787	31.6572	32.0867	30.8402	28.9389	30.8204	39.7931	72.7896	82.7943	73.4863	102.619	88.748	67.0635	59.0874	72.8899	91.9218	67.3953	71.6287	73.9702	53.4269	69.8769	73.4996	53.2038	72.6649	63.5237	71.1781	70.1239	81.8343	62.4988	61.1027	65.8735	64.4128	51.9701	47.0828	43.3635	69.1907	51.6766	58.1562	54.9607
134.201	33.0614	30.1222	31.8201	31.8617	30.9484	29.1198	31.0912	39.437	73.456	82.5534	74.1329	101.508	96.6233	66.7161	58.8497	73.4531	92.9862	68.2241	72.1332	74.7367	54.0294	70.9819	73.2057	53.7656	74.8546	64.9548	73.1421	72.3513	83.0657	63.6373	64.0141	67.0523	64.9114	53.001	47.4403	43.794	69.6835	51.8886	59.2819	54.6813
135.752	33.0268	30.3505	31.8244	32.1412	31.0413	28.9976	30.8339	40.0334	72.1259	83.185	74.2966	102.661	96.3477	66.7138	59.3652	73.8611	93.9799	67.9127	71.7637	75.4472	54.3978	69.9003	74.3156	53.4484	73.0087	63.8653	71.92	71.1287	83.3343	63.6919	61.4411	68.293	65.4716	53.4516	47.6651	44.3076	69.5941	52.8697	59.3836	55.6473
137.353	33.803	31.0875	32.1562	32.1954	31.2656	29.4388	31.168	40.0659	71.5371	83.1579	74.4844	104.281	94.7833	67.2075	59.6914	73.2239	94.7853	68.8103	71.9109	75.8623	55.1054	68.8893	74.1263	54.5904	73.9469	65.7482	73.0622	71.7974	83.4879	64.5441	62.7108	69.5995	65.4811	53.7094	47.9761	44.5334	69.0759	52.2965	58.5771	55.3786
138.561	33.5618	31.0915	32.2398	32.4192	31.5124	29.543	31.5098	40.5076	73.0225	84.2894	75.4145	103.58	99.4454	66.6992	59.7232	74.0213	94.7951	68.442	72.291	75.5552	54.889	69.6607	74.0887	54.2217	75.032	67.6186	74.4649	73.4816	84.6274	64.7537	64.4528	68.9243	65.8635	53.6394	48.282	44.4823	69.9518	53.1033	58.9036	55.0768
139.897	33.7345	31.2837	32.4529	32.9149	31.5466	29.3091	31.5327	41.1006	74.5869	85.4699	76.4337	105.41	101.113	68.211	60.1614	74.7302	94.5797	68.2686	71.8797	75.6338	55.4368	69.3977	74.1755	54.6377	74.5221	65.092	71.7872	72.187	84.4743	64.9918	62.7473	69.8317	66.5159	54.378	48.3769	44.8527	70.6035	53.088	59.7995	55.4004
141.457	33.6173	31.3118	32.8654	33.0864	31.7842	29.4233	31.441	41.3478	75.2397	85.5787	76.6789	105.224	127.578	69.404	60.5528	75.4019	94.5235	68.7531	72.7297	76.1219	55.9164	69.5273	76.423	55.6505	75.5739	65.0845	72.9172	71.4758	84.5001	65.492	62.9284	69.6158	66.4383	53.9727	48.6922	44.7488	69.8317	52.9443	59.1249	55.078
142.928	33.5881	31.2544	32.6257	32.5902	31.4589	29.0418	31.056	41.0643	77.2336	85.4175	76.9307	105.158	108.639	68.8596	60.4572	75.6302	95.1981	70.1978	73.6842	76.0884	56.2813	69.913	77.1446	56.0166	75.6261	65.3928	72.8292	71.9277	85.4379	66.0428	64.579	70.1596	67.5434	55.0838	48.6715	45.5629	72.4149	55.3146	61.6752	54.6729
144.615	32.5559	30.3849	32.163	31.4304	30.6214	28.4891	30.6213	39.7676	79.3469	87.4584	77.9639	107.113	131.689	70.1169	61.5277	76.6004	95.5789	69.8011	73.8027	75.9523	56.1778	69.0471	77.6919	56.8951	77.0277	68.9063	75.3393	75.737	87.5557	66.0828	68.1469	70.4873	67.2342	54.578	49.4469	46.0354	70.6028	53.953	59.5648	55.8245
145.916	32.5829	30.5465	32.2266	31.7125	30.4164	28.2949	30.3521	39.6801	78.6249	88.4041	79.7167	107.318	148.589	71.3875	62.9241	78.2738	96.3512	71.5868	75.2604	77.2194	56.7924	69.2348	79.3452	58.5685	73.8366	63.6305	74.2971	71.3024	85.5372	65.8698	62.8016	72.9908	67.7045	55.0538	49.6564	46.3832	71.8695	54.7443	61.1893	56.0856
147.417	32.5634	30.2319	31.919	31.4151	30.1644	27.8784	30.0236	39.6572	78.6651	89.1393	79.4495	107.841	124.058	72.989	63.5445	79.0461	97.734	71.8376	75.1661	77.7249	57.5065	69.718	80.9979	58.9409	76.7836	66.0799	75.3201	72.9352	85.8264	66.7329	64.5414	73.5533	68.703	55.9167	49.9019	46.1767	72.6557	55.4969	62.1324	56.2214
148.877	32.547	30.0342	31.7865	31.1121	29.794	27.6882	29.8035	39.0753	77.483	89.8572	80.0939	108.7	111.319	73.6631	64.0077	80.489	98.2308	71.9764	76.085	79.0474	57.9885	70.4075	81.9417	60.972	76.346	65.2218	74.1511	72.3109	86.065	66.9181	64.4459	74.0734	67.8212	55.1633	49.4171	45.6461	71.7367	54.3424	60.8563	55.8013
150.361	32.1911	29.7967	31.4841	30.7687	29.4214	27.2128	29.3054	38.7554	77.7532	90.398	81.0544	108.993	116.754	74.6544	64.0265	80.9937	99.4667	72.872	76.2867	79.1524	58.4865	70.9576	81.4128	60.119	76.7953	65.935	74.3139	73.4079	85.8756	66.4463	65.775	72.2283	68.9422	55.8521	50.5652	46.8976	73.5192	56.5324	63.1887	56.6184
152.078	32.3577	30.1448	32.116	31.0811	29.3574	27.5808	29.5466	39.1074	78.5311	90.4114	80.5169	109.052	153.109	75.0861	64.2456	80.5022	99.6157	73.6442	76.8662	77.5389	59.3845	72.0444	81.7509	61.8703	77.2415	66.3254	75.015	73.341	86.6482	66.6166	65.1195	74.1733	68.4259	55.7188	50.5795	46.3761	73.0638	55.7542	62.2137	57.0345
153.984	31.8747	29.4632	31.7407	30.6887	28.903	26.8486	28.9944	38.4628	78.6944	91.8717	82.5483	109.705	135.514	78.4714	65.704	81.0213	101.061	73.6111	77.5452	78.922	59.9775	72.683	82.8204	62.7995	78.2234	66.8414	75.6	73.9984	88.2038	68.1066	65.4885	75.5316	69.1221	56.5934	50.6317	46.6813	73.5312	57.0811	63.053	56.7974
155.971	32.0922	29.4922	31.4863	30.5523	28.6265	26.6009	28.7305	38.1375	79.6847	92.3348	83.6674	111.578	90.5834	79.2055	66.8562	81.8601	101.794	75.5907	78.7523	79.8969	61.1269	73.9677	84.2102	64.6004	79.6968	68.6182	76.3934	75.2387	88.5142	68.3267	66.7748	74.4812	70.7438	58.7134	51.812	47.939	75.6054	58.8117	65.1846	58.7355
158.088	32.065	29.5536	31.2811	30.6218	28.6435	26.4462	28.7134	38.5916	81.4522	94.2837	85.142	113.179	81.5122	81.1126	68.0601	82.4837	103.262	75.006	79.0802	80.2755	60.9035	73.9045	85.2204	64.9046	78.2865	66.2427	75.9914	74.4991	88.9686	68.579	65.5185	75.8297	71.5	57.923	53.1289	48.6464	75.9814	58.8417	65.3124	59.979
160.341	32.7292	30.0151	31.934	31.013	29.3691	27.1064	29.3033	39.1489	80.6594	94.0749	84.7924	113.098	79.4086	80.8132	68.114	82.8596	103.769	76.1137	79.4981	81.8095	61.7349	74.3497	85.1957	65.0146	81.5266	69.3644	76.899	77.0365	88.7713	69.1823	67.9888	75.0396	72.1483	58.8661	53.053	49.2098	77.0071	58.894	65.6796	60.6555
162.2	32.2901	29.712	31.4934	30.5891	29.0433	26.9759	29.0705	38.4296	80.2793	93.4598	84.5444	111.461	77.2429	83.2794	67.5412	82.1669	105.781	77.7881	80.7826	83.1411	62.4979	74.9676	87.2972	66.3824	81.4036	68.8116	78.1188	76.6647	90.343	70.2431	67.3047	77.0628	72.3765	58.4733	53.1148	48.8599	77.8087	59.472	66.7931	60.4098
164.299	32.8169	30.3807	32.1644	31.102	29.2387	27.365	29.3221	39.3696	80.4104	94.3098	85.3474	113.093	77.0292	84.9685	68.171	82.5458	106.707	77.8329	81.3748	82.0682	62.6926	73.2706	86.8221	66.5121	82.2344	69.6167	78.5522	77.7512	90.1433	69.6996	67.9838	75.6581	72.8113	58.118	54.0214	49.7684	77.9508	59.7844	67.209	60.7233
166.399	33.1585	30.8082	32.3667	31.8023	29.4204	27.3738	29.5478	39.4679	79.6444	93.115	83.9826	110.458	74.0768	90.2599	68.9074	81.8372	105.881	77.1876	81.4626	82.1304	62.9184	73.4871	85.7251	66.7414	81.6969	69.0336	79.5694	77.124	91.3278	70.6616	67.2341	77.7912	73.913	59.5747	54.3245	50.5333	79.9269	61.4799	69.3457	61.7112
167.897	32.9231	30.0656	32.4317	31.2701	28.872	27.2458	29.2778	39.1664	81.1496	93.6064	84.1203	111.776	73.7754	93.9178	68.9408	81.2771	107.612	77.5291	82.4393	83.1597	63.6488	74.9427	86.4273	68.6311	84.215	71.4713	80.3934	79.8606	93.0691	71.6487	70.5557	77.3414	74.0553	59.2676	54.3094	50.6439	80.7398	61.4496	69.3619	62.7475
170.197	33.2523	30.9151	32.9174	31.9058	29.6357	27.8508	29.8239	39.9061	81.5476	93.7503	84.1184	111.527	74.0124	96.3865	69.4867	81.9306	108.447	78.9226	83.6513	84.0225	64.2982	75.2439	86.9817	69.2082	81.805	69.1177	80.1543	77.7242	93.0143	71.2187	68.3417	78.2715	74.4776	59.8229	54.9689	50.7982	80.9478	61.6049	69.5103	63.1964
172.068	33.2402	30.733	32.9653	31.9261	29.6475	27.9227	29.907	40.0728	83.0283	96.3086	86.8727	114.965	75.5651	101.824	71.6964	83.6843	108.933	79.5171	84.437	83.8269	64.096	75.0989	86.8064	67.5308	85.3023	73.5651	81.4703	81.5393	95.0182	72.8964	72.3039	77.5676	74.8933	59.8924	55.3974	51.5044	81.3615	61.7805	69.6486	65.6395
174.059	33.8769	31.4809	33.3242	32.4897	29.9147	28.1273	30.247	40.0961	82.9469	96.5361	86.5077	114.588	74.328	98.2171	72.2682	83.6191	109.244	79.5879	84.7645	84.0261	64.2157	74.3666	86.7313	67.8472	83.8857	70.9592	81.3464	79.9904	95.236	72.4694	69.9545	79.4787	76.2052	61.2917	55.6018	52.1674	83.3109	64.361	72.1775	64.1097
175.908	33.7263	31.3543	33.438	32.3261	29.6161	27.8922	29.9265	40.1838	84.1269	98.5473	87.8935	116.849	75.9462	100.299	73.3134	85.033	109.933	79.8046	85.5426	84.8073	64.2066	74.6305	86.135	68.1945	86.0157	73.458	83.0985	82.0033	96.0027	72.9249	72.7945	79.6006	76.7779	61.5882	57.0184	52.8984	83.2715	62.5202	70.7835	66.4587
178.062	34.0565	31.5605	33.5759	32.8861	30.1424	28.6777	30.5151	41.1021	84.6668	99.5492	89.0067	118.034	76.3854	107.68	75.2988	86.356	109.979	80.2497	84.7107	84.6637	64.0734	74.7917	86.7921	67.2709	85.4305	73.8916	83.7864	82.0529	96.8675	73.2512	71.7142	80.5034	77.2248	62.7724	56.7674	53.5895	84.644	65.4462	73.1484	65.8239
180.236	34.5476	32.1086	34.1521	33.5952	30.632	29.0429	30.8147	41.2995	86.0618	100.62	89.6524	118.362	77.4795	113.829	74.3834	87.0152	111.379	80.9889	86.2215	85.172	64.8296	74.9493	87.3898	67.0198	86.0579	74.3693	83.5328	81.8372	96.691	73.1663	72.5451	80.2917	77.1122	61.2898	57.2602	53.3979	83.3029	62.8253	71.4762	65.6916
181.932	34.7996	32.153	34.398	33.594	30.8545	29.3137	31.4885	41.7629	87.6294	101.834	91.7259	121.588	77.5813	115.497	75.8273	88.3521	111.092	80.6826	86.0494	84.4487	64.3766	75.6534	85.8273	67.4352	85.5596	74.3351	82.9112	81.8291	98.0018	74.0791	71.4055	81.0786	78.3441	63.8236	57.1215	54.1006	84.5674	65.3301	72.6421	65.769
184.069	34.9942	32.2644	34.2906	33.6335	31.044	29.7106	31.4213	41.7111	88.4376	103.456	92.9547	122.862	78.2144	111.469	77.9176	89.3817	112.596	81.5381	87.0074	86.215	65.1227	76.7403	87.7033	67.165	90.2574	78.5349	85.1975	86.0433	99.7794	75.8025	76.5854	81.6392	77.8764	62.4137	57.8775	54.0954	83.9694	64.3442	71.8028	67.7342
185.937	35.3327	32.4317	34.6817	34.0924	31.0765	29.4872	31.4886	42.0179	89.7033	105.681	95.656	125.288	80.0122	116.388	79.4412	91.0673	111.532	81.2983	86.681	86.0574	64.6472	75.2474	86.0686	66.1055	87.322	77.046	84.3762	82.9997	98.746	75.0513	72.7103	80.894	79.3162	64.1997	58.0108	54.5991	86.7342	66.4987	74.3698	66.5385
188.201	35.2935	32.2303	34.7222	33.7308	30.879	29.1269	31.5228	41.9382	91.0514	106.631	96.1628	127.369	81.3689	114.846	82.4075	92.2342	112.004	81.4258	86.6732	85.6661	63.9924	74.6077	85.0266	65.439	88.9639	79.4028	84.7374	84.8069	98.6464	75.69	74.8363	81.0653	78.8237	63.4095	57.8555	54.0054	84.3239	65.6031	71.7417	66.5099
190.136	35.1397	32.0982	34.5501	33.2924	31.0012	28.9875	31.4192	42.1186	91.1775	107.517	96.8445	128.131	82.3815	120.059	82.6526	93.2063	110.373	80.9213	86.3036	85.1112	63.4066	74.5196	84.9367	64.7381	88.0701	79.56	84.1436	83.6539	98.3512	75.1417	73.4738	81.1202	80.1525	64.3543	58.5556	54.8577	84.6577	65.5837	73.286	67.1195
191.935	35.2641	32.3542	35.2179	33.9312	31.0441	29.2733	31.5906	42.6069	91.5734	108.583	97.3205	127.853	81.9605	112.016	83.4075	93.567	108.828	79.2214	84.1163	83.4302	62.1494	72.7517	84.2995	63.9996	88.9581	80.3924	85.4357	84.8396	99.0947	75.7729	74.8078	82.0806	80.33	64.7773	58.6206	54.5958	85.3737	65.6375	74.0085	66.5806
194.1	35.0459	32.3327	35.0435	33.6941	30.6292	29.1208	31.5415	42.767	93.3402	109.977	98.3092	130.431	83.7097	105.604	85.2595	94.9701	109.327	79.3788	84.7909	82.763	61.3143	72.831	84.5381	63.8134	88.3103	80.3217	84.2559	83.223	98.2389	76.1825	73.5489	81.3249	79.395	64.5955	58.2819	54.5451	83.416	65.0178	72.3741	67.5243
196.393	34.2041	32.2846	34.7686	33.1237	30.099	29.1191	31.4624	42.2739	93.3779	111.009	99.5333	132.262	84.6517	101.36	86.7543	95.5577	109.698	80.0232	85.0114	82.9235	61.7169	73.1484	84.1788	63.2856	87.4145	79.887	83.3259	83.1513	97.1706	75.5063	74.0905	81.8225	80.1078	65.0078	58.6454	54.9193	84.0954	65.1277	72.8115	68.8363
198.502	34.3838	32.7593	35.3853	33.9016	30.649	29.239	31.9971	42.7941	91.2185	110.102	103.157	135.238	83.8409	99.6582	87.5023	95.4823	107.908	79.236	83.9	82.1378	60.6551	72.0468	83.326	62.3115	85.8078	77.6895	81.8041	81.8627	96.6579	74.5432	71.6501	82.3215	81.8391	65.8591	59.9048	56.0061	86.1198	66.6137	74.9814	69.6913
200.297	34.5135	32.6628	35.2372	33.6374	30.5556	29.2795	31.6631	42.5346	92.3816	112.412	105.618	138.231	84.2906	97.5956	90.6565	96.3324	109.254	79.7988	85.3495	82.4688	61.1523	73.3502	84.4259	62.6992	87.9837	80.0835	82.0959	82.9552	96.7373	74.9691	73.923	81.1542	82.8911	66.4937	60.2991	56.5107	87.2825	67.1586	75.7963	69.2528
202.051	34.1388	32.0713	35.2351	33.4982	30.0694	29.0868	31.4974	42.6189	94.4074	113.583	105.488	140.343	87.752	98.5104	91.4457	98.3982	107.316	79.0345	83.5023	82.9626	60.1644	71.8108	81.576	61.6793	87.5226	78.2768	81.9639	82.6453	96.0535	74.7392	73.8478	81.547	82.597	66.7496	60.4248	56.5804	87.3057	67.2405	75.3498	69.8558
204.065	34.9047	32.5042	35.9805	34.5141	30.9456	29.4608	32.2796	43.7721	93.7892	115.095	107.261	140.497	87.3491	96.7082	92.9688	98.9416	109.397	79.9693	85.0786	83.1822	60.6407	73.346	84.0514	62.3373	88.0475	80.0023	82.4149	83.2622	96.8032	74.6598	73.2131	81.6937	83.2109	67.283	60.7988	56.8271	87.5684	67.0714	75.6361	71.2634
206.204	34.6591	32.7188	35.7803	33.8149	31.1288	29.7544	32.3445	43.9179	94.1699	114.148	107.024	140.484	86.5818	93.4674	90.5104	98.6692	109.223	80.2015	85.3387	82.9058	60.7434	73.9235	83.5237	62.0098	89.6789	84.5414	85.1009	86.137	98.8225	76.5049	76.606	81.8611	84.0171	68.0321	60.7385	57.3144	88.628	68.9467	77.874	70.201
208.1	35.0969	33.0333	36.2304	34.6205	31.4652	30.1128	32.8161	44.1112	94.8524	115.593	107.084	141.906	87.7027	93.2846	91.4129	98.8875	109.273	80.2104	85.1282	83.4575	60.6553	73.3779	82.8444	61.8172	89.4108	85.9291	85.3494	85.6458	100.956	76.5773	74.6914	83.9718	84.1758	67.6686	61.8731	57.9112	87.9954	67.5151	76.5806	71.849
210.54	35.7833	33.4159	37.368	35.3249	32.0008	30.6426	33.3535	44.8091	96.5954	116.368	107.823	144.238	89.1231	95.55	89.8492	100.008	110.001	81.5967	85.8256	84.4947	61.2288	74.0246	84.7758	62.6657	90.5549	87.1691	85.526	86.4156	100.556	76.6839	75.5088	81.7137	84.9541	68.0572	62.0226	58.2091	88.7434	68.7075	77.5095	72.4932
212.069	35.5248	33.334	36.7849	34.7995	31.4759	29.9075	32.7772	44.8773	95.4149	116.429	108.428	144.147	87.7252	96.1652	89.2702	100.617	109.713	81.5002	86.1997	83.801	60.982	73.6374	83.6955	62.0322	92.0875	89.4727	87.5808	87.7304	101.972	76.8947	75.8171	83.9509	87.0733	69.7363	63.2932	59.922	91.7754	71.1769	80.853	73.6408
213.936	35.9288	33.6187	36.9188	35.1065	31.7513	30.2091	33.3959	44.9679	96.369	117.793	109.069	145.935	89.8518	96.7977	88.8267	101.939	110.127	81.8998	87.6527	84.8771	61.1375	73.7779	84.1071	62.1459	94.8963	90.5188	90.3329	91.6614	104.753	79.0351	80.248	83.3196	86.1809	68.7877	63.8218	59.9892	90.7454	68.6902	78.1459	74.7731
215.927	36.048	33.475	37.2117	35.3507	32.2984	30.4387	33.6517	45.0778	97.2051	118.886	110.116	146.376	89.5438	97.5328	88.5824	102.391	109.487	84.2307	89.4172	84.9355	61.8008	75.7543	87.686	63.7154	94.1201	92.3811	92.5629	89.9947	106.497	79.5681	76.7133	87.6642	87.5752	70.4714	64.6083	61.1549	92.5267	70.9058	80.2293	75.7764
218.037	36.3491	33.8854	37.4913	35.964	32.3594	30.7186	33.6624	45.45	96.5787	119.222	109.22	146.586	88.8929	97.5936	89.0224	102.422	109.29	84.1358	88.9188	84.6545	60.9526	74.5613	86.4188	63.8594	94.6219	89.9917	92.877	90.3134	107.531	80.0421	76.305	88.0925	87.1684	70.5529	64.2607	60.7573	92.1946	70.7314	80.4613	75.4718
220.166	36.861	34.1308	37.4095	35.9908	32.4902	31.0333	33.7697	45.2375	97.8311	120.204	109.48	147.447	91.2243	96.5121	90.426	103.679	110.652	85.3794	89.6734	85.4393	62.273	76.3983	88.532	64.5165	97.2421	88.2734	93.8612	91.4085	108.01	80.539	78.2591	88.5632	89.7097	71.9015	65.6143	62.417	94.9168	72.1288	83.0735	78.0137
222.184	36.4652	34.0335	37.1736	35.7303	32.5159	31.1735	33.7204	45.0124	97.9075	120.56	110.215	147.48	91.4292	97.2373	90.0426	103.325	112.514	85.3729	89.9795	86.5997	63.1552	76.6656	88.4406	65.0732	97.6061	86.1612	94.0267	92.1725	108.649	80.9643	78.0031	89.7274	89.2361	72.5009	64.8282	61.5448	93.673	71.9726	81.8774	78.2066
223.937	36.6714	34.5053	37.194	36.191	32.6285	31.0786	33.9853	45.3463	98.7173	120.686	110.356	147.943	91.4273	95.9662	89.8806	104.089	112.854	86.7612	91.0425	87.4481	64.0289	77.965	89.9715	65.5532	99.5983	93.3924	96.4263	93.9964	109.822	82.0973	80.5389	89.5936	89.3591	72.4409	65.3672	62.1876	95.0553	72.2342	82.5364	78.5541
226.099	36.4847	34.5788	37.1463	35.8562	32.4443	31.1036	33.9516	45.2361	98.844	120.86	110.05	146.477	91.6635	93.6391	88.0525	103.966	112.801	86.6816	91.6709	86.4069	64.0124	77.6587	89.5358	65.8803	99.8138	91.4002	96.3578	94.2482	111.128	82.2854	80.1952	91.155	89.2781	72.3941	65.0268	61.9114	95.1318	72.5537	83.1712	78.8618
228.105	36.956	34.7256	37.5293	36.2846	32.7244	31.4554	34.1633	45.7666	101.116	122.529	111.569	149.879	91.3535	93.6813	88.5925	105.395	113.258	87.3859	91.603	87.1263	63.806	77.976	91.047	66.0216	102.577	90.5074	98.507	97.4547	112.845	84.3528	83.0155	91.5009	88.4749	71.6552	65.3322	62.3009	94.5983	71.9358	81.3698	80.2521
230.101	37.3939	35.1427	37.7839	36.6896	32.8751	31.7	34.6867	46.3777	100.498	121.733	110.768	147.281	90.46	92.7897	88.153	104.209	115.153	87.767	92.9027	88.6167	64.7561	78.8274	91.8857	66.8915	101.455	88.7046	97.9219	98.7339	113.635	84.2845	82.0173	92.092	89.2622	72.3153	65.1309	62.2628	95.4706	72.2841	82.791	80.9299
232.149	37.2677	34.9688	37.6277	36.4834	32.9913	31.5737	34.864	46.5708	101.584	121.276	110.727	147.458	90.3553	91.305	87.6306	104.919	113.893	88.1074	91.8507	87.5292	64.3862	78.5649	90.8046	66.472	101.887	87.5385	97.3145	96.9782	114.08	83.8346	81.73	91.9631	89.5344	72.316	65.7381	62.2581	95.7967	71.991	81.7571	80.5053
233.948	37.7175	35.2858	37.8679	36.5942	33.1144	31.9504	34.873	47.0668	100.703	121.498	110.925	147.788	90.0892	91.5092	88.0274	104.657	115.543	88.5337	93.4493	87.8022	64.7354	79.2025	93.2987	66.9989	102.3	87.5585	98.6221	96.9854	114.679	85.3796	81.9866	93.0566	89.9177	72.3661	66.2592	62.4752	96.1816	72.5176	82.3378	81.3723
236.033	37.7024	34.9357	38.1465	36.5315	33.0895	31.8541	34.8543	46.5917	101.452	122.359	111.185	149.06	89.9941	91.8795	88.727	105.5	116.19	89.7129	94.6322	89.7704	65.5529	80.492	95.0103	67.9181	103.916	88.4849	100.286	98.1064	116.758	85.9952	83.4736	94.4549	90.1589	73.2635	66.5767	63.4558	96.3722	73.3153	82.4991	80.9477
238.128	37.209	34.457	37.5696	36.2281	33.1485	31.8265	34.8668	46.5825	101.639	122.194	110.094	148.678	91.9156	91.9759	88.5138	105.02	118.784	91.0694	95.9666	90.7532	66.9895	81.5539	96.8273	68.8891	104.365	87.496	100.478	98.1545	117.644	86.6482	83.0424	95.7399	91.1922	73.6881	67.6917	64.0743	98.2019	74.4681	83.5317	82.1577
240.096	37.8989	35.0729	38.297	37.5087	33.6012	32.2214	35.2651	47.4825	103.446	123.492	112.165	149.595	90.049	91.7992	88.2323	105.462	118.527	89.6855	95.6407	90.4842	66.4972	80.5253	95.1102	68.5296	105.943	88.2326	100.885	98.8594	117.349	87.9289	84.1368	96.4584	93.5566	75.5458	68.4794	65.0189	100.842	76.6467	86.4531	85.152
242.207	38.112	35.5759	38.7896	37.7592	33.5837	32.3212	35.4716	47.6415	103.131	123.493	111.509	150.397	89.2044	90.0803	88.0247	105.215	122.06	93.3873	98.5028	94.9178	68.9959	83.554	100.35	71.8262	105.877	87.3816	102.742	98.4956	117.552	88.2493	83.7912	98.7661	93.7301	75.376	69.0531	65.3728	100.297	76.3324	85.4018	84.8053
244.17	38.0777	35.5835	38.5089	37.4527	33.7572	32.3063	35.5253	47.3666	104.417	123.878	111.782	149.715	89.3993	90.6165	88.1252	105.857	123.957	93.9569	99.1092	95.23	69.9682	84.8427	100.181	72.9831	106.721	89.7192	102.723	101.644	118.874	87.8201	87.1995	96.4039	95.2905	76.7373	70.2115	66.383	101.519	77.8114	87.6053	87.3492
245.913	38.4452	36.0904	38.9678	38.3228	34.0172	32.6522	35.5737	47.5696	102.76	123.451	110.495	148.956	87.971	89.043	86.7971	105.216	126.057	95.6186	101.567	97.4778	72.7839	86.6784	104.229	74.6971	105.506	87.8656	102.125	98.8669	117.903	87.558	83.7215	99.5956	95.5684	77.2704	70.0021	66.1095	102	78.5491	88.5626	87.5954
248.167	38.7364	36.612	39.1004	38.8314	34.8166	33.0961	35.9548	47.9162	103.93	123.484	111.529	149.449	88.428	89.9873	87.9363	106.357	127.927	96.2756	102.305	98.6589	73.4243	86.7562	104.039	76.0165	107.067	88.8463	102.375	100.149	117.807	87.6515	85.7097	97.3423	96.6301	77.6771	70.91	66.9873	103.079	78.7087	89.1215	86.8531
250.22	38.8117	36.6475	39.3128	38.3461	35.1497	33.3152	36.3223	48.2982	104.035	123.55	111.245	149.827	88.1769	89.1951	87.1478	105.321	130.499	97.9521	103.965	99.9755	75.2102	89.161	106.688	77.2954	108.657	91.1342	104.597	100.979	119.105	88.8818	87.5042	99.2413	97.5472	78.5205	70.9294	67.2983	104.315	79.8397	90.8475	87.782
252.218	39.3873	37.0365	40.5856	39.1615	35.3085	33.5589	36.7067	49.0507	104.52	124.249	111.933	150.066	89.2647	89.6829	87.8385	104.878	131.489	98.7355	104.218	101.347	75.7677	89.7969	108.817	78.2478	109.14	92.4067	105.031	102.214	119.286	89.6035	87.6672	100.346	97.4023	78.7538	71.3765	67.8703	103.651	79.6043	90.2704	88.7124
254.094	39.8044	37.3593	40.3129	39.1709	36.0033	34.1407	37.3033	49.6572	104.621	124.128	111.683	150.591	89.2835	89.7474	87.9658	105.395	134.443	100.632	106.216	103.573	76.8171	91.2411	109.207	79.0994	108.26	89.9273	104.334	101.218	118.147	88.3389	86.185	99.6475	97.8008	78.7519	71.7994	67.9658	104.209	79.6924	90.9024	87.9731
256.081	39.6895	37.3284	40.5066	39.3072	35.7868	34.0174	37.0205	48.8878	103.749	123.318	110.923	149.748	88.0054	88.104	86.7211	104.978	136.193	101.674	107.479	104.48	78.5132	91.8811	109.357	80.3173	109.83	89.6472	106.375	101.34	119.159	90.2891	87.5697	100.817	98.6581	80.014	72.5559	69.0071	104.636	81.396	91.4031	90.1575
258.139	39.8029	37.2972	40.0193	39.3198	36.1952	34.173	37.2871	49.3265	105.728	126.642	113.009	152.537	90.6526	90.2222	88.9971	107.594	138.046	104.793	108.856	106.476	79.6421	93.6799	111.002	81.7058	109.791	90.9005	106.101	101.886	120.827	90.7967	86.9956	101.379	98.1528	79.6925	72.5481	68.6052	104.01	80.2161	89.879	89.4102
260.105	40.1177	37.8604	40.7619	39.6216	36.519	34.3453	37.4216	49.8038	107.535	127.615	115.561	154.491	91.9789	91.1789	89.9591	108.675	139.676	105.431	110.054	108.092	81.0449	94.9374	113.685	82.7764	109.828	91.2582	106.985	102.775	120.348	90.9252	87.896	100.429	99.2687	79.9848	73.2076	69.8242	104.828	80.2557	90.4608	87.9615
261.947	40.1356	37.8513	40.5095	39.5244	36.2644	34.4232	37.2277	49.5963	107.076	128.784	115.71	156.651	92.2789	91.5532	90.8688	108.978	142.875	107.703	112.285	109.722	82.8554	96.7235	115.892	84.4563	111.639	93.4508	107.727	103.544	121.096	91.4115	89.1738	101.841	99.5822	80.7222	72.5756	69.5705	106.692	82.4157	92.2818	86.112
263.999	40.5204	38.2794	40.979	40.2007	36.5602	34.8196	38.0029	50.9163	108.909	130.148	116.609	158.86	94.9354	93.9175	91.7528	110.48	143.462	109.595	113.342	111.623	83.921	97.8887	116.537	84.4569	110.251	90.833	107.12	101.71	120.925	91.8161	87.354	102.471	98.9158	79.9985	73.0333	69.2395	104.991	78.9487	90.7453	86.9696
266.229	40.5783	38.5828	41.3261	39.9644	36.6645	34.5902	38.2224	50.0967	108.038	130.842	118.013	159.405	91.8729	92.7912	91.6267	111.392	144.836	109.231	113.302	111.133	84.0217	97.2503	115.746	84.879	112.713	93.5408	108.346	104.792	122.275	92.6519	89.6405	103.113	100.323	81.1427	74.3174	70.6133	106.651	81.6612	92.7794	86.6352
268.1	40.8934	38.3977	41.75	40.5123	36.5714	34.5458	38.2359	50.7965	108.948	130.644	117.49	158.959	93.2547	93.1519	91.5604	110.968	147.338	110.351	114.546	112.725	85.2571	97.9387	116.862	85.6559	112.382	92.7445	108.315	103.858	122.649	92.8994	88.7718	103.854	101.037	82.042	74.9888	71.1837	107.325	82.3104	93.4848	87.9526
270.101	40.6908	38.2798	41.6419	40.111	36.2705	34.7919	38.2745	50.3555	112.1	134.065	120.909	163.093	95.8926	95.9888	93.9243	113.826	146.204	109.961	113.929	112.753	84.2353	98.3246	116.676	85.0785	112.04	93.2058	109.375	104.496	123.483	93.8983	89.2526	104.605	102.911	83.0051	76.5963	72.8266	107.885	83.3088	94.539	89.399
272.151	40.5518	38.0647	41.4729	39.8192	36.1304	34.4177	38.0009	50.0333	111.271	133.801	120.612	162.902	96.1171	96.2175	94.1628	113.183	145.081	108.886	112.274	112.09	83.6107	97.2317	115.314	83.6293	114.36	95.392	109.743	107.151	124.511	95.1699	92.1304	104.63	102.604	83.6811	76.4087	73.3342	108.06	83.1055	93.6597	89.1384
274.077	40.208	38.0582	41.6506	39.7554	35.9236	34.4446	38.1281	50.8169	113.432	133.855	120.705	163.439	95.3117	97.18	94.4287	113.756	145.41	108.597	111.882	111.353	83.2412	96.8849	113.864	82.9184	114.958	95.5716	110.124	107.013	126.059	95.7499	93.0703	105.585	103.447	84.5636	76.6878	73.252	109.736	83.5829	95.1094	88.965
276.135	40.5367	38.3491	42.4578	39.9174	36.0083	34.4765	38.41	50.8877	114.106	135.107	121.33	165.279	95.8641	97.8536	95.6803	115.352	144.542	107.857	110.498	111.398	82.0544	95.4614	111.408	81.9775	114.868	95.78	110.046	106.313	126.033	95.6248	92.6093	107.552	102.747	83.6903	77.1053	73.8828	108.92	83.2283	93.9498	89.8001
277.97	40.9585	38.4666	43.4295	40.331	36.109	34.613	38.6826	52.0204	115.197	137.338	124.168	167.409	97.2491	99.0061	97.0744	116.627	141.446	106.471	108.392	109.261	79.8773	93.6386	109.646	79.762	114.637	95.4021	109.225	105.634	126.087	95.3783	91.085	105.447	104.198	85.3449	77.7996	74.018	110.517	84.1682	94.7557	89.6518
279.96	41.4422	39.0371	43.6382	40.1874	36.671	35.3156	38.9918	52.3992	114.273	138.036	125.271	168.313	96.8577	99.4825	97.8966	117.191	140.443	105.991	107.13	107.55	78.4831	92.895	108.941	78.4055	114.306	94.9977	110.427	105.368	126.061	96.1036	91.0429	106.447	103.965	84.9364	78.462	74.6907	110.126	84.4279	95.347	89.4595
281.967	41.655	39.2769	43.4343	40.6375	37.0358	35.4245	39.0906	52.5437	114.928	137.66	124.763	168.096	97.0526	99.5252	98.5295	117.988	138.988	104.693	106.254	107.939	78.3037	92.7235	106.682	77.4051	115.894	95.6489	109.841	106.851	126.47	96.2862	92.7497	106.471	103.912	84.8793	79.0249	74.9803	111.314	85.3648	97.2685	88.8645
284.18	42.1755	39.6977	43.3267	40.5565	37.4195	35.7243	39.3472	52.8475	116.862	140.054	126.121	171.211	98.8163	101.381	98.9689	119.479	137.975	104.805	105.912	106.946	77.0362	91.4906	106.044	76.6193	117.255	97.3414	112.121	108.755	128.495	97.8224	95.0306	108.523	103.758	83.6131	79.3127	75.4525	109.252	83.4916	95.2197	90.8125
285.994	41.6864	38.9815	42.761	40.2957	36.6675	35.2587	39.0113	52.3245	117.275	141.27	127.898	171.566	100.031	102.21	99.9649	120.31	139.428	105.251	105.757	107.569	76.6335	91.9008	105.539	76.6153	116.805	96.9413	110.757	107.535	128.38	97.5327	93.7996	107.699	103.026	83.051	79.0772	74.6972	108.3	81.9888	94.2124	89.1998
288.169	41.5389	39.5554	43.1902	40.2333	36.6913	35.3591	39.641	52.8022	117.551	142.207	128.761	171.794	99.3405	102.69	100.36	120.461	139.026	103.859	105.375	105.705	76.4222	90.1222	103.389	75.846	117.375	97.9731	110.608	108.313	128.282	97.2874	95.0833	106.486	103.789	84.3946	78.1282	75.6374	109.793	83.098	95.073	89.5513
290.174	42.4064	39.9681	44.483	41.2469	37.6196	35.6661	39.9157	53.283	119.07	142.437	128.568	172.036	100.303	102.919	100.347	120.935	136.988	103.706	103.414	104.603	74.8337	89.475	103.676	75.0649	118.752	98.3849	111.69	109.307	130.349	99.4648	96.0441	110.947	103.793	84.6189	78.3011	75.8865	109.08	82.9365	95.8254	89.7052
291.979	42.4302	39.8839	44.0078	41.4194	37.4171	35.6871	39.6533	52.7289	118.943	142.579	130.007	172.194	100.986	103.003	100.502	120.69	135.759	101.937	103.015	104.542	74.0178	88.8361	101.98	74.5452	116.772	97.4633	111.033	108.521	130.194	98.7641	94.0185	109.632	102.772	84.0544	77.7846	74.5904	107.729	81.7035	93.9168	88.3849
293.981	42.9718	40.0603	44.106	41.9099	37.8832	35.8523	40.0038	53.17	119.05	143.653	130.122	172.608	101.026	102.413	100.739	121.421	134.55	102.631	102.3	103.652	72.9845	87.7997	101.54	73.4072	119.044	99.1817	111.875	110.865	131.178	98.6923	97.6268	108.889	101.072	82.8935	76.1382	73.4075	104.526	79.2346	90.8317	86.697
296.111	42.4019	39.7779	44.2571	41.3817	37.4849	35.7085	40.0391	53.2737	120.535	144.067	131.188	173.564	101.464	103.929	101.284	121.895	132.079	100.229	100.259	100.875	70.8854	86.0619	98.2135	71.9116	116.102	97.9151	111.404	108.184	130.145	98.6372	95.7335	110.373	101.051	83.5675	76.2214	73.6662	106.128	80.5915	92.075	85.9209
298.152	42.6324	40.2166	44.4293	42.0536	37.8117	35.7559	39.8774	52.9593	120.117	144.659	131.673	173.765	101.196	104.074	101.886	122.363	131.538	101.099	99.9625	102.185	70.3925	85.96	98.2574	71.8771	118.567	99.5019	112.316	110.085	131.68	101.186	97.5938	112.186	100.406	82.4887	75.7799	73.5185	105.064	80.8103	92.5621	85.7905
299.943	42.9796	40.2525	44.5051	41.6301	37.954	36.3997	40.3776	53.5304	120.431	145.055	131.469	175.434	103.285	105.372	101.475	122.907	132.084	101.03	99.7923	102.04	69.9325	85.4693	98.4587	72.2513	118.261	99.6897	112.651	109.876	130.708	100.251	96.2254	112.002	100.388	82.8731	76.0677	73.3666	105.673	80.6677	92.8865	85.3941
302.114	43.6609	40.7991	45.922	42.7074	38.6188	36.8141	40.97	54.0071	122.331	146.372	131.386	176.64	104.299	106.248	102.811	124.303	131.287	101.204	99.6343	101.573	69.9892	86.0175	99.0062	72.3879	119.856	101.021	113.774	111.6	132.002	101.029	98.5874	110.489	99.5099	82.3463	75.5878	73.9337	104.034	79.6894	92.1483	85.8334
304.124	43.5129	40.7898	46.1037	42.4154	38.8402	36.9933	41.1654	54.8023	121.593	146.201	132.445	177.087	104.418	105.413	102.896	124.086	131.776	102.183	100.649	102.232	70.3149	86.2703	100.087	72.2427	120.323	101.571	114.917	112.094	132.036	100.737	98.9326	111.855	99.0209	81.543	74.9973	73.4991	103.597	79.8011	91.2286	86.7597
305.961	43.8939	40.9909	45.7804	43.1056	38.8827	36.9672	41.3459	55.0765	123.467	146.963	133.454	178.44	105.121	106.759	103.595	125.009	131.207	100.353	100.238	101.297	69.9959	85.7619	98.3147	72.0246	117.991	98.3783	112.689	109.971	129.694	99.4606	96.966	111.071	99.563	81.9227	75.7373	73.7078	104.663	80.4217	92.0306	85.8739
308.359	43.7267	40.9074	45.0248	42.9888	38.7179	37.0085	41.1787	54.6061	124.431	147.226	134.401	178.584	105.31	107.046	104.196	125.045	132.529	101.667	101.096	103.073	70.3418	86.719	99.3865	71.6824	119.591	100.181	114.918	111.645	132.34	101.332	99.5897	111.429	100.303	81.3003	75.7744	73.9113	103.532	79.4852	91.2252	86.2724
310.469	43.9868	40.8373	45.5617	42.8122	38.6482	37.119	41.6714	54.7199	124.542	148.652	135.224	182.151	108.113	107.707	105.275	126.446	132.577	101.815	101.383	103.286	71.3496	86.716	99.9081	72.4563	119.557	100.204	114.628	111.53	132.653	101.663	99.6087	112.596	98.8466	80.9727	75.7366	73.2667	102.9	78.8236	89.5576	84.6456
312.082	44.2691	41.4138	45.7748	43.1432	38.8908	37.1595	41.82	55.4826	124.755	149.099	134.961	181.415	108.127	107.53	104.934	127.045	134.138	103.552	101.959	103.875	71.6435	87.4873	100.731	72.5578	120.111	100.074	115.182	113.099	133.057	101.155	100.611	111.741	101.563	82.4649	76.2619	74.9106	105.357	81.3755	93.8032	86.4794
314.139	44.5042	41.4622	46.7	43.5532	39.3479	37.6227	42.3326	55.3768	123.994	148.221	132.939	180.622	107.691	107.008	104.046	125.573	135.038	103.93	102.093	104.796	71.9864	87.9807	101.412	73.1337	119.563	99.7788	113.229	111.528	131.759	100.343	99.4935	110.587	100.43	81.1874	76.347	74.4458	104.066	80.0335	92.6086	86.0063
316.08	44.6169	41.67	45.9697	43.5275	39.1597	37.5086	41.7455	55.0214	124.317	149.873	135.343	182.397	108.663	107.682	105.77	127.25	134.69	103.85	103.115	105.763	72.2137	87.8617	100.977	73.1814	119.921	98.3194	112.976	111.449	132.194	100.132	98.9991	110.014	101.384	82.8365	76.5222	75.342	105.228	80.7465	94.3156	86.1274
318.134	44.2487	41.2278	46.1269	43.5085	39.0941	37.444	41.798	55.1591	124.425	149.59	134.773	182.292	110.935	107.53	104.96	127.235	135.456	103.946	103.444	105.085	72.6085	87.5862	99.411	73.3757	118.342	97.9533	111.31	109.42	130.228	99.2054	97.0553	109.628	101.283	81.8855	77.7264	75.9538	104.261	79.7432	92.6328	88.0467
319.991	44.7855	41.9758	46.1519	44.239	39.6365	37.8282	42.1098	55.404	121.814	147.893	132.738	180.153	109.746	106.476	104.232	125.55	133.97	103.125	103.012	105.754	72.129	88.3084	100.944	73.3738	116.687	95.8983	110.312	107.863	128.897	98.9373	95.778	109.797	101.309	82.6751	76.6785	75.6498	105.176	80.151	94.2851	86.8369
322.18	44.5064	41.7	45.7777	43.679	39.3392	37.4424	42.2057	54.8477	120.82	146.471	131.373	178.465	108.484	105.281	103.392	124.281	134.377	102.965	103.509	105.266	72.319	88.0583	100.288	72.8398	117.568	98.1213	110.534	109.171	129.789	99.793	98.6781	108.507	100.317	81.8875	76.0293	74.7841	104.651	79.1396	93.2219	87.1587
324.324	44.7136	42.0796	46.3954	44.0974	39.7888	37.7901	42.4576	55.073	119.339	143.801	128.975	174.466	106.149	102.797	101.42	121.141	133.419	102.932	103.437	105.516	71.8357	88.2091	100.172	73.1592	117.706	97.0589	109.792	107.899	128.108	99.0387	97.5068	108.997	99.7815	81.1299	75.8968	74.7179	104.598	79.2914	94.1441	86.9484
326.133	44.6642	41.9319	46.2938	44.0152	39.7036	37.7691	42.3391	54.9014	117.428	139.574	126.267	168.872	105.6	99.8648	98.175	118.448	134.003	101.818	102.904	104.758	72.0553	88.8801	100.721	73.3676	113.852	93.9184	107.413	104.549	124.1	95.6575	93.8859	105.67	99.7462	80.6244	76.1102	74.4001	104.462	79.1193	93.654	85.9211
328.153	45.2764	42.283	46.8638	44.6008	40.3266	38.3685	42.6428	56.3323	115.138	136.56	123.875	165.021	101.84	97.4403	95.6761	115.262	135.537	103.16	105.05	106.276	73.6307	90.0969	102.71	75.7917	112.847	93.5929	106.439	104.449	123.635	95.283	93.5828	104.331	99.5921	80.5309	75.5643	74.1835	103.948	78.6524	92.9423	86.7283
330.234	44.8616	42.5623	46.7744	44.828	40.2319	38.3651	42.8587	55.8678	114.081	134.878	121.989	163.474	101.764	96.7481	95.1102	113.968	135.694	105.056	106.316	107.71	74.3682	91.0871	104.537	76.6645	111.714	91.7924	103.655	102.395	121.886	94.7838	91.9515	102.894	99.0824	81.5093	74.4237	72.9403	105.545	79.3069	93.886	86.5817
331.997	45.0336	42.4009	47.8151	44.8866	39.925	38.1436	42.3222	55.704	112.277	131.28	119.907	158.6	100.031	93.0188	91.032	110.246	138.21	106.607	108.202	108.317	75.5251	93.1358	106.682	78.675	110.085	91.1186	103.372	100.241	120.673	94.0089	90.1879	103.848	98.6217	80.6729	75.1028	73.508	104.254	78.6158	93.1084	86.4001
334.216	44.8616	42.2602	46.8035	44.6306	40.161	37.9261	42.5069	55.0525	111.513	130.398	117.299	157.481	100.012	90.6025	90.2574	109.586	139.786	107.779	109.23	109.587	76.4228	95.0067	107.584	79.842	108.112	88.6487	99.591	98.3629	117.877	91.5258	88.388	100.441	98.2434	80.6062	74.6931	73.3246	104.384	78.6252	93.6724	85.6407
335.986	45.5578	43.1928	46.3688	45.2571	40.8766	38.6108	42.9983	56.4588	110.96	129.323	116.629	155.756	99.0863	91.3419	89.7765	108.443	141.91	107.423	111.166	110.89	77.535	97.3518	109.736	81.4409	108.482	89.8494	99.5169	98.1258	117.011	90.9936	89.775	101.14	97.783	80.2842	74.5923	73.2984	104.013	77.7675	92.5037	85.9466
338.039	45.6637	43.0569	46.2925	45.4044	40.8718	38.9298	42.7939	56.1719	111.832	129.614	115.825	155.427	99.8641	90.9168	89.2475	106.891	141.013	107.947	110.852	110.864	78.4224	97.9754	108.755	81.6069	107.053	87.5938	97.0139	95.4421	115.218	89.4979	86.4982	99.3305	98.259	80.8558	75.2463	73.6494	104.396	78.8933	93.4497	87.4589
340.009	45.9367	43.3025	46.1701	45.7334	40.9316	39.0962	43.1911	57.1315	113.59	129.547	116.485	156.009	101.165	92.1121	89.682	107.703	142.156	108.376	111.189	110.187	78.0853	97.9436	109.447	81.6789	106.392	87.1877	97.527	95.7637	115.044	89.7299	86.6182	99.2284	98.1239	80.8264	75.1968	73.7986	104.789	79.5802	93.366	86.7486
342.528	46.0526	43.4429	45.4533	45.3711	40.7598	38.9748	43.1645	57.118	113.637	129.154	115.798	155.76	101.316	92.7458	89.4092	106.922	145.125	108.9	113.174	112.084	79.9233	99.7258	109.854	82.9141	107.567	88.048	96.3381	95.944	114.313	89.9722	87.671	99.4839	97.6131	79.6405	75.1625	73.094	103.656	78.326	91.9884	86.2759
344.164	46.2532	43.4903	46.0795	46.3768	40.8862	39.0768	43.3777	57.4983	113.031	127.853	114.489	154.198	101.195	91.6883	88.6663	105.986	147.252	111.804	114.47	116.69	81.7321	106.698	114.764	84.5685	106.669	88.6301	95.7638	95.0529	114.591	90.1297	86.6043	100.224	99.0472	80.6934	75.2491	73.4997	105.143	79.5261	92.8716	86.2777
346.32	46.1149	43.2777	45.889	45.9725	41.0714	38.9279	43.1883	57.4772	114.554	129.951	116.141	156.707	103.336	93.7515	90.1405	106.896	149.878	113.546	117.28	117.671	83.8377	108.739	115.604	86.1671	106.034	87.7582	96.0286	95.3071	114.838	89.9844	85.7567	101.363	99.3148	80.8896	75.5134	74.1384	106.495	80.3649	93.5386	86.8209
347.96	46.6413	43.8586	46.4019	46.4113	41.4038	39.1784	43.676	57.7391	115.449	130.121	117.002	158.836	104.676	94.5616	90.2561	107.585	150.15	114.855	118.943	118.55	85.3466	110.353	117.207	88.1908	105.675	87.5747	94.802	94.8165	114.18	89.5361	85.4642	98.7288	97.4037	78.9043	75.2792	72.7684	103.096	78.4923	91.3018	87.4353
350.158	46.4213	44.0653	46.4253	46.6532	41.4701	39.3926	43.9428	58.2087	116.534	132.073	117.304	160.15	104.799	96.5519	91.1863	108.703	152.307	115.628	120.159	118.518	86.0657	113.973	118.085	88.2446	107.39	88.0561	95.5657	95.5297	113.632	89.6784	86.7918	99.1573	99.5611	81.1811	75.47	73.8829	107.449	82.2787	96.2105	87.0161

## Sheet: CD_msi1_283K_pH55
260 0.0233283
259 -0.0168752
258 -0.0136453
257 -0.00114341
256 -0.0271731
255 -0.10986
254 -0.00482936
253 0.0113964
252 -0.0283511
251 0.0973134
250 0.0698397
249 0.0064945
248 0.0321442
247 -0.0739885
246 -0.0653626
245 -0.038953
244 -0.151546
243 -0.131216
242 -0.0763825
241 -0.120766
240 -0.130418
239 -0.232409
238 -0.117308
237 -0.287926
236 -0.360239
235 -0.339681
234 -0.438936
233 -0.355793
232 -0.489818
231 -0.444522
230 -0.520673
229 -0.505777
228 -0.607768
227 -0.630416
226 -0.620118
225 -0.794118
224 -0.808026
223 -0.960822
222 -0.958352
221 -1.10081
220 -0.978036
219 -1.20071
218 -1.25817
217 -1.44269
216 -1.4723
215 -1.39629
214 -1.85153
213 -1.92768
212 -2.0519
211 -2.26896
210 -2.25238
209 -2.51595
208 -3.04061
207 -3.25273
206 -3.78571
205 -4.04958
204 -4.347
203 -4.70887
202 -4.84669
201 -5.07127
200 -5.42052
199 -5.40635
198 -5.28802
197 -5.31428
196 -4.86987
195 -4.94788
194 -4.5737
193 -4.16171
192 -3.56163
191 -2.90526
190 -2.58708
0
0

## Sheet: CD_msi2_283K_pH55
260 -0.000249749
259 0.0849147
258 0.0430068
257 0.042857
256 0.01988
255 -0.0559438
254 0.018931
253 0.070729
252 -0.0619877
251 -0.151648
250 -0.0104895
249 -0.0512485
248 0.0258241
247 0.00819177
246 0.0179819
245 0.0718279
244 0.0137862
243 -0.101298
242 -0.117332
241 -0.0985011
240 -0.0311187
239 -0.175124
238 -0.186213
237 -0.231667
236 -0.290109
235 -0.405792
234 -0.203595
233 -0.220429
232 -0.382166
231 -0.488509
230 -0.45779
229 -0.389159
228 -0.432815
227 -0.363935
226 -0.523125
225 -0.540507
224 -0.584813
223 -0.57717
222 -0.405992
221 -0.707489
220 -0.683963
219 -0.804292
218 -0.797649
217 -0.88611
216 -1.15039
215 -1.07647
214 -1.46463
213 -1.4488
212 -1.74625
211 -1.84005
210 -2.39619
209 -2.43346
208 -2.62097
207 -3.06597
206 -3.51032
205 -3.84639
204 -4.47251
203 -4.827
202 -5.4787
201 -5.61621
200 -5.80652
199 -6.25277
198 -6.18114
197 -6.20901
196 -6.06761
195 -5.9729
194 -5.71466
193 -5.15467
192 -4.36886
191 -4.31442
190 -3.15223
0

## Sheet: CD_ds1_283K_pH55
260 0.105527
259 0.0364463
258 -0.184062
257 -0.0581462
256 0.0676369
255 0.0306341
254 0.142486
253 -0.0881389
252 0.0816572
251 -0.0873846
250 -0.0466549
249 -0.0266006
248 0.0544153
247 0.0558794
246 0.0349377
245 0.10149
244 0.046784
243 -0.00605822
242 -0.0897361
241 0.00472319
240 0.0457191
239 -0.0896029
238 -0.117732
237 -0.251546
236 -0.119906
235 -0.252921
234 -0.243693
233 -0.28491
232 -0.214321
231 -0.362865
230 -0.260597
229 -0.387533
228 -0.340991
227 -0.312108
226 -0.499651
225 -0.531729
224 -0.560302
223 -0.544906
222 -0.658178
221 -0.732982
220 -0.726238
219 -0.733248
218 -0.844124
217 -1.18083
216 -0.959303
215 -1.16118
214 -1.11526
213 -1.46257
212 -1.68383
211 -1.68241
210 -1.86028
209 -2.04068
208 -2.35787
207 -2.64107
206 -3.0627
205 -3.2293
204 -3.47324
203 -3.83324
202 -4.00357
201 -4.27017
200 -4.31667
199 -4.22195
198 -4.49281
197 -4.36374
196 -3.98511
195 -3.86873
194 -3.5858
193 -3.01758
192 -2.48596
191 -1.96845
190 -1.74213
0

## Sheet: CD_ds2_283K_pH55
260 0.0069884
259 0.0758302
258 -0.137608
257 0.0267757
256 0.011542
255 -0.0609838
254 0.14492
253 -0.0160278
252 -0.00675509
251 -0.0057202
250 -0.0389612
249 0.068503
248 0.0691653
247 0.0629973
246 0.0280176
245 0.0307083
244 -0.0116812
243 0.0294251
242 -0.101676
241 0.0148123
240 0.0679648
239 -0.0842899
238 -0.113847
237 -0.189477
236 -0.0361049
235 -0.20914
234 -0.200364
233 -0.191506
232 -0.217958
231 -0.281418
230 -0.243168
229 -0.405855
228 -0.194817
227 -0.27732
226 -0.442697
225 -0.461615
224 -0.606253
223 -0.497588
222 -0.511001
221 -0.67021
220 -0.598636
219 -0.584479
218 -0.683581
217 -1.01661
216 -0.900869
215 -0.875948
214 -0.953318
213 -1.2522
212 -1.27757
211 -1.42987
210 -1.61495
209 -1.80744
208 -2.05036
207 -2.26922
206 -2.59898
205 -2.85841
204 -3.10115
203 -3.38215
202 -3.71725
201 -3.88822
200 -4.03343
199 -4.0367
198 -4.16416
197 -4.22709
196 -3.9044
195 -3.90974
194 -3.66994
193 -3.2715
192 -2.67539
191 -2.21039
190 -2.08223
0
0

## Sheet: CD_ds1ds2_283K_pH55
260 0.105046
259 0.0710444
258 -0.089296
257 -0.104408
256 0.0728598
255 0.0358166
254 0.127713
253 -0.0950364
252 -0.00147181
251 -0.057748
250 -0.0645188
249 0.0366507
248 -0.00863512
247 -0.0382206
246 -0.119323
245 0.109118
244 0.0425384
243 0.0649115
242 -0.0667266
241 0.0247773
240 0.0970973
239 -0.00426845
238 -0.116526
237 -0.196844
236 -0.0488183
235 -0.257977
234 -0.188994
233 -0.166473
232 -0.299142
231 -0.204645
230 -0.287416
229 -0.43024
228 -0.231581
227 -0.282264
226 -0.404531
225 -0.507712
224 -0.600393
223 -0.412185
222 -0.718392
221 -0.677374
220 -0.701219
219 -0.578707
218 -0.812251
217 -1.13906
216 -0.91602
215 -0.837518
214 -0.842719
213 -1.27816
212 -1.33581
211 -1.3913
210 -1.48045
209 -1.64678
208 -1.92624
207 -2.26415
206 -2.5784
205 -2.62398
204 -3.0368
203 -3.13002
202 -3.60673
201 -3.72085
200 -3.77232
199 -3.74847
198 -3.94708
197 -3.81333
196 -3.60113
195 -3.54162
194 -3.17879
193 -2.69998
192 -2.24059
191 -1.87561
190 -1.55267
0
0
0

[truncated: 3 more sheets: CD_dA_283K_pH55, Fig.4f, Fig. 4f points]
